# Supplementary material for: Accurate and reproducible enumeration of T-, B-, and NK lymphocytes using the BD FACSLyric 10-color system: A multisite clinical evaluation
Source: PLoS One. 2019 Jan 28;14(1):e0211207. doi: 10.1371/journal.pone.0211207 (PMC6349332; doi:10.1371/journal.pone.0211207)
Supplement: S4 File — (XLSX) [file pone.0211207.s004.xlsx]

## Sheet: TBNK
S4 File. Method comparison dataset LCN# - 02843/ 23-20443-00
SITEID	SPECID	ANTI	DONOR_TYPE	LYRIC CD3_ABS	LYRIC CD3_PCT	LYRIC CD4_ABS	LYRIC CD4_PCT	LYRIC CD8_ABS	LYRIC CD8_PCT	LYRIC CD19_ABS	LYRIC CD19_PCT	LYRIC CD16CD56_ABS	LYRIC CD16CD56_PCT	CANTO_TBNK_CD3_ABS	CANTO_TBNK_CD3_PCT	CANTO_TBNK_CD8_ABS	CANTO_TBNK_CD8_PCT	CANTO_TBNK_CD4_ABS	CANTO_TBNK_CD4_PCT	CANTO_TBNK_CD16CD56_ABS	CANTO_TBNK_CD16CD56_PCT	CANTO_TBNK_CD19_ABS	CANTO_TBNK_CD19_PCT	MANIPULATED
CHL	CHL001	K2 EDTA	Immune Reconstitution	403	42.53	71	7.49	328	34.6	78	8.17	459	48.38	437.642	43.1978	356.847	35.2228	81.1916	8.01407	482.793	47.6544	81.5876	8.05317	N
CHL	CHL002	K2 EDTA	Immune Reconstitution	4	0.99	1	0.12	1	0.2	24	5.95	374	91.87	4.66143	1.03607	1.72646	0.38373	2.20852	0.268611	386.899	85.9939	56.9731	12.6631	N
CHL	CHL004	K2 EDTA	Immune Reconstitution	3813	59.4	2559	39.86	778	12.12	2031	31.63	462	7.19	3465.97	60.2697	754.708	13.1236	2380.43	41.3933	448.431	7.79775	1751.08	30.4494	N
CHL	CHL005	K2 EDTA	Immune Reconstitution	186	46.48	36	8.91	118	29.4	18	4.43	194	48.43	159.748	44.5264	108.644	30.2824	29.1448	8.12352	183.702	51.2032	14.3229	3.99221	N
CHL	CHL006	K2 EDTA	Immune Reconstitution	111	5.84	109	5.72	4	0.2	1465	76.83	272	14.25	109.088	5.94254	1.44488	0.0787092	108.366	5.90319	301.98	16.4502	1387.81	75.6002	N
CHL	CHL008	K2 EDTA	Normal	638	37.11	96	5.6	263	15.31	2	0.12	1070	62.3	592.325	34.9684	304.873	17.9984	146.741	8.66297	1096.87	64.7548	1.3401	0.0791139	N
CHL	CHL010	K2 EDTA	Immune Reconstitution	200	20.82	118	12.29	57	5.89	502	52.15	230	23.94	200.362	20.5671	51.355	5.27156	129.944	13.3387	235.377	24.1613	504.99	51.8371	N
CHL	CHL013	K2 EDTA	Immune Reconstitution	4	0.75	1	0.16	3	0.35	102	18.22	434	77.62	5.86933	1.10847	1.62886	0.118765	1.46733	0.277118	412.949	77.9889	101.456	19.1607	N
CHL	CHL014	K2 EDTA	Immune Reconstitution	378	25.3	166	11.07	155	10.33	1	0	1117	74.7	376.731	25.3094	175.887	11.8164	152.713	10.2595	1096.92	73.6926	1	0	N
CHL	CHL016	K2 EDTA	Immune Reconstitution	87	59.45	28	19.31	47	31.8	1	0	59	39.98	86.8675	59.4459	47.0602	32.2047	27.8313	19.0458	55.3815	37.8992	1.28112	0.192382	N
CHL	CHL017	K2 EDTA	Immune Reconstitution	969	38.64	133	5.31	382	15.23	2	0.07	1528	60.95	879.423	38.9756	368.169	16.3171	106.763	4.73171	1373.62	60.8781	2.20131	0.097561	N
CHL	CHL020	K2 EDTA	HIV	567	72.82	3	0.41	520	66.67	135	17.38	66	8.5	594.367	73.0936	548.103	67.4042	6.74687	0.829712	68.7538	8.45516	142.006	17.4635	N
CHL	CHL024	K2 EDTA	Immune Reconstitution	26	40.45	14	21.85	12	18.43	1	0.83	38	58.63	23.0168	32.1429	11.4842	16.0377	11.7738	16.442	46.9503	65.566	1.25458	1.75202	N
CHL	CHL026	K2 EDTA	Immune Reconstitution	412	80.64	170	33.31	233	45.66	1	0	92	18.08	416.193	77.1474	236.367	43.814	169.411	31.4027	99.0531	18.3609	1.42512	0.0788022	N
CHL	CHL027	K2 EDTA	Immune Reconstitution	3895	71.54	2823	51.84	706	12.97	1383	25.39	94	1.73	3932.45	70.2337	781.67	13.9606	2832.84	50.5945	158.4	2.82903	1411.83	25.2153	N
CHL	CHL031	K2 EDTA	Unknown	4222	55.64	2927	38.58	950	12.52	2298	30.29	954	12.57	3893.69	57.3797	860.653	12.6831	2695.55	39.7232	839.901	12.3773	1983.43	29.229	N
CHL	CHL036	K2 EDTA	Unknown	3495	64.84	2576	47.8	849	15.76	1684	31.25	195	3.62	3482.54	66.1912	824.582	15.6725	2595.58	49.3331	219.304	4.16821	1522.46	28.9366	N
CHL	CHL040	K2 EDTA	Unknown	4562	64.88	2680	38.11	1313	18.68	2225	31.65	214	3.05	4004.42	64.3146	1263.89	20.2992	2322.59	37.3029	222.817	3.57865	1941.15	31.1767	N
CHL	CHL041	K2 EDTA	Unknown	3887	74.58	2339	44.87	1275	24.46	1222	23.45	89	1.7	3819.32	75.4087	1283.38	25.3391	2246.14	44.3478	99.5348	1.96522	1066.7	21.0609	N
CHL	CHL042	K2 EDTA	Unknown	10	3.28	8	2.49	2	0.32	115	37.44	179	58.14	8.23642	2.71017	1.57707	0.189884	6.13797	2.01968	175.85	57.8629	109.592	36.0608	N
CHL	CHL043	K2 EDTA	Unknown	500	20.03	135	5.42	301	12.08	4	0.17	1907	76.44	458.57	17.9459	283.78	11.1056	106.957	4.18572	1963.85	76.8542	47.0003	1.83933	N
CHL	CHL053	K2 EDTA	Unknown	5120	85.77	3687	61.76	1331	22.31	631	10.57	174	2.91	4759.59	83.9263	1268.73	22.3717	3370.48	59.432	174.627	3.07922	628.433	11.0812	N
CHL	CHL054	K2 EDTA	Unknown	4025	77.15	2500	47.92	1197	22.95	434	8.32	724	13.87	3708.41	77.0757	1039.98	21.6149	2364.41	49.142	683.932	14.2149	368.455	7.65797	N
CHL	CHL055	K2 EDTA	Unknown	8013	72.25	4838	43.62	2871	25.88	2226	20.07	788	7.11	7955.2	71.7247	2954.6	26.6389	4683.8	42.2295	922.9	8.32094	2168.1	19.5478	N
CHL	CHL063	K2 EDTA	HIV	3794	81.42	2635	56.55	886	19.01	700	15.01	98	2.11	3803.08	81.111	992.271	21.1629	2663.51	56.8066	189.85	4.04907	692.065	14.7601	N
CHL	CHL066	K2 EDTA	Unknown	6361	67.4	3653	38.72	2425	25.69	2545	26.97	459	4.87	5568.61	65.5252	2070.3	24.361	3251.39	38.2588	427.636	5.03195	2345.21	27.5958	N
CHL	CHL067	K2 EDTA	Unknown	5690	55.32	4083	39.7	1519	14.77	4442	43.19	111	1.08	5488.18	54.2249	1474.21	14.5657	3955.16	39.0782	129.579	1.28028	4379.78	43.2736	N
CHL	CHL070	K2 EDTA	Unknown	4068	55.48	2606	35.55	1252	17.08	3057	41.7	119	1.62	3543.06	55.663	1119.46	17.5872	2223.69	34.9352	133.269	2.09372	2636.83	41.4257	N
MED	MED001	K2 EDTA	HIV	223	68.27	19	5.7	194	59.22	60	18.3	37	11.22	216.257	66.9173	186.459	57.6969	16.8811	5.22358	36.192	11.199	66.1176	20.459	N
MED	MED002	K2 EDTA	HIV	995	70.99	257	18.33	696	49.62	281	20.05	112	7.96	950.437	70.4126	677.823	50.2161	231.775	17.1709	126.76	9.39096	258.824	19.1748	N
MED	MED004	K2 EDTA	Normal	800	65.3	568	46.39	219	17.87	262	21.42	160	13.04	771.365	62.6848	218.283	17.7387	546.199	44.3867	171.578	13.9433	279.737	22.7327	N
MED	MED005	K2 EDTA	HIV	1454	53.2	100	3.65	1205	44.09	423	15.46	842	30.83	1297.97	51.832	1096.56	43.7891	71.612	2.8597	810.111	32.3503	381.931	15.2517	N
MED	MED006	K2 EDTA	HIV	1187	56.41	105	5	1017	48.31	623	29.59	265	12.57	1295.41	55.6532	1101.98	47.3432	122.752	5.27367	305.951	13.1442	666.769	28.6456	N
MED	MED007	K2 EDTA	Normal	2482	67.77	1119	30.55	1306	35.67	422	11.53	726	19.82	2287.89	65.4678	1182.16	33.8275	1060.72	30.3524	784.712	22.4544	381.315	10.9113	N
MED	MED008	K2 EDTA	HIV	376	40.95	69	7.49	300	32.71	246	26.74	290	31.59	339.902	38.7869	277.656	31.684	56.3006	6.42458	282.902	32.2825	243.736	27.8133	N
MED	MED009	K2 EDTA	HIV	1019	79.25	180	13.98	743	57.79	193	15.04	54	4.2	888.013	78.7157	648.713	57.5036	164.01	14.5382	60.2318	5.3391	177.033	15.6926	N
MED	MED010	K2 EDTA	Normal	1608	78.84	1271	62.32	300	14.73	256	12.54	170	8.33	1500.35	78.5018	279.933	14.6468	1191.9	62.363	158.299	8.28258	235.121	12.3021	N
MED	MED011	K2 EDTA	Normal	1326	84.09	921	58.4	373	23.65	185	11.74	62	3.95	1266.48	83.1978	358.447	23.5471	878.701	57.7236	66.4641	4.36616	181.057	11.894	N
MED	MED012	K2 EDTA	Normal	1274	62.54	880	43.22	354	17.37	223	10.95	529	26	1283.94	61.5172	366.182	17.5448	894.727	42.869	566.545	27.1448	227.424	10.8965	N
MED	MED015	K2 EDTA	HIV	855	82.43	87	8.37	699	67.34	94	9.07	70	6.72	822.873	83.3158	689.873	69.8496	84.2909	8.53445	68.0545	6.89052	91.8909	9.30395	N
MED	MED016	K2 EDTA	HIV	892	67.83	58	4.4	807	61.39	52	3.94	339	25.79	814.999	65.1653	742.937	59.4033	54.1382	4.32875	364.701	29.1606	53.7724	4.2995	N
MED	MED017	K2 EDTA	Normal	1833	67	884	32.33	898	32.84	330	12.06	546	19.96	1808.31	68.7005	930.025	35.3332	859.467	32.6525	518.771	19.709	283.577	10.7736	N
MED	MED020	K2 EDTA	Normal	1288	66.24	1037	53.32	217	11.16	275	14.12	370	19.04	1242.51	67.3939	214.277	11.6224	993.134	53.8675	337.139	18.2864	249.38	13.5264	N
MED	MED021	K2 EDTA	Normal	231	29.93	29	3.73	181	23.52	316	40.91	219	28.41	203.443	27.6468	162.578	22.0935	27.0473	3.67559	231.078	31.4023	292.817	39.7923	Y
MED	MED022	K2 EDTA	Normal	361	59.65	12	2.03	309	51.16	163	26.95	79	13.12	322.151	55.6355	279.568	48.2814	10.4144	1.79856	84.4722	14.5883	170.333	29.4165	Y
MED	MED023	K2 EDTA	Normal	1796	69.46	1206	46.65	504	19.48	367	14.19	412	15.96	1587.54	68.485	441.506	19.0461	1070.89	46.197	375.027	16.1783	327.336	14.121	N
MED	MED025	K2 EDTA	HIV	1599	62.44	105	4.1	1312	51.23	452	17.67	491	19.17	1398.09	60.2351	1169.62	50.3918	84.6809	3.64838	479.101	20.6415	430.793	18.5602	N
MED	MED026	K2 EDTA	HIV	2538	84.42	635	21.12	1731	57.58	348	11.59	116	3.84	2388.61	83.4494	1598.25	55.8373	607.718	21.2315	123.617	4.31875	340.546	11.8975	N
MED	MED027	K2 EDTA	HIV	6422	90.89	542	7.67	5638	79.8	445	6.3	165	2.33	5669.53	91.8631	5044.5	81.7357	434.379	7.03822	137.586	2.2293	354.776	5.74841	N
MED	MED028	K2 EDTA	Normal	1754	76.21	1417	61.58	311	13.52	244	10.59	300	13.05	1842.51	73.32	337.743	13.44	1484.66	59.08	314.623	12.52	275.421	10.96	N
MED	MED044	K2 EDTA	Normal	488	48.9	70	7.01	353	35.32	188	18.84	318	31.86	482.719	48.7805	343.839	34.7461	69.2425	6.9972	318.911	32.2271	172.909	17.473	Y
MED	MED045	K2 EDTA	Normal	647	43.66	141	9.53	445	30.02	483	32.62	340	22.93	640.149	43.6901	426.571	29.1134	160.915	10.9824	368.056	25.1198	435.348	29.7125	Y
MED	MED046	K2 EDTA	Normal	1392	72.96	884	46.33	492	25.81	226	11.86	280	14.67	1427.66	72.4083	531.556	26.9596	887.381	45.0063	286.654	14.5386	245.525	12.4526	N
MED	MED047	K2 EDTA	Normal	1778	74.12	1243	51.82	515	21.45	296	12.35	309	12.86	1756.29	72.5485	497.937	20.5687	1236.48	51.0763	319.735	13.2075	316.518	13.0747	N
MED	MED048	K2 EDTA	Normal	1797	77.42	1497	64.49	274	11.81	160	6.89	315	13.56	1798.4	76.0922	248.785	10.5263	1523.6	64.4651	314.639	13.3127	182.117	7.70554	N
MED	MED049	K2 EDTA	Normal	501	50.53	61	6.18	413	41.6	231	23.3	253	25.48	470.402	49.7209	400.992	42.3844	52.0573	5.50239	236.899	25.0399	223.318	23.6045	Y
MED	MED050	K2 EDTA	Normal	321	42.5	55	7.34	230	30.42	150	19.9	247	32.7	290.653	39.0644	205.272	27.589	58.6066	7.87685	268.936	36.1455	149.64	20.112	Y
MED	MED051	K2 EDTA	Normal	455	49.69	40	4.41	399	43.58	207	22.56	247	26.93	464.911	51.7362	409.515	45.5716	39.9698	4.44791	239.819	26.6875	186.175	20.7179	Y
MED	MED059	K2 EDTA	HIV	2095	71.86	90	3.1	1879	64.44	513	17.61	290	9.96	1896.8	70.9852	1700.33	63.6326	86.8251	3.24932	288.304	10.7894	478.095	17.8921	N
MED	MED061	K2 EDTA	HIV	2037	57.09	153	4.29	1792	50.24	1244	34.86	243	6.82	1898.59	56.4308	1700.94	50.5563	134.758	4.00534	259.035	7.69915	1178.38	35.0245	N
MED	MED062	K2 EDTA	HIV	917	75.79	23	1.94	820	67.73	106	8.77	169	13.98	852.645	75.6	738.959	65.52	18.4965	1.64	159.251	14.12	103.31	9.16	N
MED	MED063	K2 EDTA	HIV	1014	83.33	169	13.92	829	68.15	158	12.98	41	3.38	1005.8	84.4223	820.211	68.8446	163.283	13.7052	46.5166	3.90438	138.126	11.5936	N
MED	MED066	K2 EDTA	HIV	2290	80.84	1222	43.16	1018	35.95	309	10.89	228	8.05	2056.39	79.8363	912.278	35.4179	1126.05	43.7171	216.026	8.38691	287.533	11.1631	N
MED	MED067	K2 EDTA	HIV	3169	87.68	1487	41.13	1697	46.96	310	8.58	123	3.4	2791.14	86.6778	1521.03	47.235	1264.72	39.2752	114.668	3.56095	308.253	9.57268	N
MED	MED069	K2 EDTA	HIV	3179	77.43	1573	38.32	1534	37.35	657	16.01	245	5.97	2942.12	76.8297	1399.26	36.5399	1468.63	38.3514	241.419	6.30435	632.684	16.5217	N
MED	MED070	K2 EDTA	HIV	1654	75.55	920	42.03	655	29.91	384	17.52	143	6.51	1571.25	74.6708	655.033	31.1292	854.903	40.6276	127.351	6.05211	395.614	18.8008	N
MED	MED072	K2 EDTA	HIV	2988	68.02	1735	39.5	1230	27.99	490	11.16	893	20.34	2867.81	69.5607	1233.54	29.9204	1641.4	39.8132	814.994	19.7682	428.531	10.3943	N
MED	MED073	K2 EDTA	Normal	1778	73.81	995	41.28	752	31.23	307	12.76	311	12.91	1834.03	71.4237	779.375	30.3517	1006.44	39.1943	374.346	14.5784	332.265	12.9396	N
MED	MED074	K2 EDTA	Normal	1549	74.82	1004	48.5	530	25.59	390	18.82	124	6	1648.59	74.6842	549.125	24.8764	1095.22	49.6156	145.464	6.58979	386.085	17.4904	N
MED	MED075	K2 EDTA	HIV	382	55.33	134	19.37	224	32.45	83	11.99	216	31.2	392.977	53.9568	243.937	33.4932	130.119	17.8657	230.546	31.6547	86.1638	11.8305	N
MED	MED076	K2 EDTA	HIV	2891	77.68	1305	35.07	1573	42.27	265	7.12	536	14.39	2919.14	77.6874	1585.14	42.1855	1301.53	34.6379	530.926	14.1296	279.786	7.446	N
MED	MED078	K2 EDTA	HIV	5235	88.29	424	7.15	4622	77.94	564	9.51	123	2.07	4730.48	87.9015	4162.75	77.352	398.375	7.40258	96.5225	1.79358	542.281	10.0766	N
MED	MED079	K2 EDTA	HIV	3020	88.35	1672	48.92	1218	35.64	180	5.27	210	6.15	2882.82	88.3059	1107.22	33.9163	1698.34	52.0233	197.039	6.03567	172.409	5.28121	N
MED	MED080	K2 EDTA	Normal	2209	82.07	1236	45.92	808	30.02	394	14.65	79	2.95	2092.14	79.5912	724.103	27.547	1210.25	46.0415	88.7005	3.37443	424.739	16.1583	N
MED	MED081	K2 EDTA	HIV	2234	78.68	982	34.59	1231	43.37	178	6.26	423	14.89	1977	78.3217	1091.89	43.2567	866.828	34.3407	372.579	14.7602	167.061	6.61838	N
MED	MED082	K2 EDTA	HIV	2308	59.5	1297	33.42	899	23.17	1180	30.41	366	9.45	2371.74	60.0888	906.933	22.9774	1339.06	33.9255	365.822	9.2682	1167.58	29.581	N
MED	MED084	K2 EDTA	HIV	2969	75.94	1718	43.94	1293	33.07	723	18.49	197	5.05	2859.38	75.3736	1176.25	31.006	1714.44	45.193	202.247	5.33125	726.057	19.139	N
MED	MED086	K2 EDTA	HIV	2874	88.08	237	7.26	2605	79.81	143	4.4	173	5.3	2847.99	88.7511	2607.81	81.2663	231.805	7.22367	117.299	3.65535	148.02	4.61271	N
MED	MED087	K2 EDTA	HIV	2038	67.14	1390	45.8	610	20.09	849	27.98	126	4.14	1912.31	67.1726	575.759	20.2244	1314.01	46.1564	131.495	4.61894	777.697	27.3177	N
MED	MED088	K2 EDTA	HIV	3251	85.18	730	19.13	2338	61.26	294	7.7	226	5.93	3151.41	85.0081	2291.07	61.8009	715.799	19.3084	227.989	6.14992	295.095	7.96008	N
MED	MED090	K2 EDTA	Normal	1631	77.59	1016	48.33	548	26.06	192	9.12	264	12.56	1675.32	77.1252	553.977	25.5029	1052.98	48.475	252.32	11.6158	217.08	9.99351	N
MED	MED092	K2 EDTA	HIV	3479	88.53	1326	33.74	2118	53.89	324	8.25	118	3.01	3308.94	88.016	2055.2	54.667	1217.6	32.3874	147.24	3.91651	280.374	7.45779	N
MED	MED094	K2 EDTA	HIV	2195	72.04	1548	50.79	628	20.62	668	21.92	147	4.82	2048.59	73.4506	596.439	21.3849	1434.01	51.4154	138.707	4.97322	567.63	20.3519	N
MED	MED096	K2 EDTA	HIV	561	68.44	76	9.3	412	50.24	58	7.1	164	19.99	558.183	69.2247	413.908	51.332	75.0229	9.30418	171.527	21.2724	57.0687	7.07754	N
MED	MED097	K2 EDTA	HIV	3116	93.28	156	4.67	2754	82.46	95	2.85	108	3.24	3067.73	92.8032	2670.79	80.7952	177.44	5.36779	119.607	3.61829	97.2632	2.94235	N
MED	MED098	K2 EDTA	HIV	2426	79.98	1084	35.74	1267	41.77	242	7.98	350	11.55	2281.67	79.3907	1128.99	39.2831	1057.91	36.81	355.385	12.3656	216.321	7.52688	N
MED	MED099	K2 EDTA	HIV	1547	78.73	229	11.63	1298	66.08	270	13.74	128	6.54	1551.11	80.2387	1315.75	68.0637	210.746	10.9019	106.655	5.51724	267.15	13.8196	N
MED	MED100	K2 EDTA	HIV	2031	77.37	1078	41.08	876	33.37	277	10.56	302	11.51	1867.74	76.5408	815.902	33.4361	1000.14	40.9861	297.034	12.1726	255.674	10.4777	N
MED	MED102	K2 EDTA	Normal	1602	75.97	999	47.38	540	25.59	201	9.56	294	13.95	1540.27	75.2198	531.157	25.9393	962.466	47.0024	292.177	14.2686	195.603	9.55236	N
MED	MED103	K2 EDTA	HIV	1098	85.68	226	17.67	795	62.07	94	7.3	63	4.91	1062.13	85.2	761.44	61.08	233.867	18.76	56.8462	4.56	101.725	8.16	N
MED	MED104	K2 EDTA	HIV	2165	76.64	1293	45.76	749	26.53	383	13.54	264	9.36	2120.29	76	704.159	25.24	1309	46.92	284.565	10.2	358.217	12.84	N
MED	MED105	K2 EDTA	HIV	2626	81.4	222	6.88	2210	68.5	290	8.99	278	8.61	2436.25	80.8632	2064.04	68.5088	196.083	6.50833	262.132	8.70062	280.709	9.3172	N
MED	MED106	K2 EDTA	HIV	971	68.66	210	14.85	747	52.81	295	20.84	140	9.9	924	68.0128	717.58	52.8189	192.296	14.1543	136.346	10.036	277.58	20.4318	N
MED	MED108	K2 EDTA	Normal	1935	72.56	1227	45.99	589	22.09	360	13.48	360	13.51	1800.33	71.9843	548.523	21.9321	1159.73	46.3708	337.603	13.4987	355.887	14.2298	N
MED	MED109	K2 EDTA	HIV	1029	66.39	299	19.32	707	45.63	163	10.5	334	21.56	1037.58	66.9042	709.73	45.764	310.046	19.9921	309.433	19.9525	173.749	11.2035	N
MED	MED110	K2 EDTA	Normal	1401	74.71	1005	53.58	336	17.9	207	11.04	253	13.46	1383.94	75.0838	351.477	19.0689	987.156	53.5568	252.624	13.7058	196.333	10.6518	N
MED	MED111	K2 EDTA	HIV	850	63.01	28	2.04	595	44.1	376	27.87	106	7.85	802.808	62.6119	584.447	45.5817	28.6845	2.23714	93.2247	7.27069	376.843	29.3904	N
MED	MED112	K2 EDTA	HIV	1664	78.62	1075	50.8	568	26.83	227	10.71	209	9.87	1688.89	78.8394	517.937	24.1779	1098.03	51.2572	190.601	8.89749	252.753	11.7988	N
MED	MED113	K2 EDTA	Normal	1402	72.48	988	51.04	392	20.28	150	7.74	367	18.97	1450.39	73.8425	420.181	21.3924	1018.92	51.8756	372.388	18.9591	131.431	6.69145	N
MED	MED115	K2 EDTA	HIV	2299	85.7	1636	60.97	656	24.45	321	11.95	52	1.96	2035.51	85.0877	574.708	24.0238	1445.91	60.4414	52.1231	2.17883	295.815	12.3656	N
MED	MED117	K2 EDTA	HIV	1683	80.7	214	10.25	1416	67.89	202	9.67	190	9.12	1518.45	79.6113	1270.68	66.6212	203.543	10.6717	185.335	9.71701	192.488	10.0921	N
MED	MED118	K2 EDTA	HIV	1341	78.98	115	6.75	1185	69.78	174	10.27	164	9.64	1276.38	78.911	1120.27	69.2596	122.092	7.54826	163.566	10.1124	160.304	9.91069	N
MED	MED120	K2 EDTA	HIV	1914	83.94	664	29.12	1220	53.51	252	11.04	106	4.64	1907.49	85.169	1179.05	52.6445	703.402	31.4068	97.6947	4.36205	222.866	9.95093	N
MED	MED121	K2 EDTA	HIV	248	47.47	128	24.45	95	18.27	41	7.94	218	41.72	211.968	44.8303	86.0709	18.2036	103.814	21.9561	208.948	44.1916	41.3367	8.74251	N
MED	MED122	K2 EDTA	HIV	1968	74.01	1298	48.84	691	25.99	166	6.23	501	18.84	1932	72.879	651.226	24.5656	1269.93	47.9046	538.323	20.3066	152.645	5.75809	N
MED	MED124	K2 EDTA	HIV	2674	81.77	1306	39.94	1333	40.76	229	7.01	346	10.6	2231.39	79.663	1117.66	39.9017	1103.89	39.4102	313.338	11.1865	245.164	8.75263	N
MED	MED125	K2 EDTA	HIV	1552	81.91	268	14.15	1245	65.75	209	11.01	108	5.73	1548.74	83.1739	1247.68	67.0054	249.869	13.419	128.552	6.90377	172.516	9.26479	N
MED	MED126	K2 EDTA	HIV	1859	75.94	1418	57.89	427	17.45	298	12.17	263	10.72	1864.48	75.0312	455.832	18.3438	1402.44	56.4375	284.992	11.4688	330.032	13.2812	N
MED	MED128	K2 EDTA	HIV	1132	83.57	148	10.9	908	67.02	143	10.55	67	4.98	1167.94	82.7404	970.056	68.7214	150.157	10.6375	82.0396	5.81191	149.163	10.5671	N
MED	MED129	K2 EDTA	HIV	3199	84.28	1041	27.42	2074	54.63	122	3.2	451	11.88	3463.3	83.3429	2225.22	53.5489	1148.88	27.6474	505.461	12.1637	128.447	3.09101	N
MED	MED130	K2 EDTA	HIV	2261	71.38	146	4.61	2018	63.69	621	19.6	264	8.33	1915.68	69.09	1690.52	60.9693	110.795	3.99587	265.908	9.5901	566.127	20.4176	N
MED	MED131	K2 EDTA	HIV	643	64.73	18	1.86	456	45.95	264	26.58	73	7.38	598.592	66.5102	428.451	47.6056	15.493	1.72144	64.507	7.16745	229.577	25.5086	N
MED	MED132	K2 EDTA	HIV	2245	89.75	181	7.25	2038	81.49	91	3.62	89	3.56	2025.07	89.9315	1848.65	82.0971	161.656	7.17903	83.1759	3.69377	93.2375	4.1406	N
MED	MED133	K2 EDTA	HIV	2473	89.73	389	14.1	1975	71.66	138	5.02	131	4.75	2483.59	87.7724	2022.57	71.4797	339.549	12	176.676	6.2439	149.991	5.30081	N
MED	MED135	K2 EDTA	HIV	700	70.27	67	6.67	539	54.03	99	9.97	166	16.61	616.496	69.2158	466.716	52.3995	61.1631	6.86695	166.809	18.728	86.5319	9.71518	N
MED	MED143	K2 EDTA	HIV	4699	89.79	2637	50.39	1850	35.36	278	5.32	228	4.36	4685.86	88.4508	1877.72	35.444	2673.11	50.458	241.572	4.55994	321.744	6.07328	N
SYN	SYN001	K3 EDTA	HIV	1331	66.05	779	38.69	508	25.21	206	10.24	469	23.29	1212.86	65.1603	461.16	24.7756	720.674	38.718	424.768	22.8205	205.225	11.0256	N
SYN	SYN002	K3 EDTA	HIV	1951	81.32	572	23.83	1178	49.11	227	9.47	204	8.49	1972.15	82.447	1147.23	47.9609	588.445	24.6003	209.936	8.77651	195.888	8.18923	N
SYN	SYN003	K3 EDTA	HIV	1187	82.4	513	35.61	633	43.89	154	10.69	89	6.2	1188.66	80.9058	638.249	43.442	513.154	34.9275	96.3495	6.55797	173.003	11.7754	N
SYN	SYN004	K3 EDTA	HIV	1188	66.32	519	28.96	624	34.84	297	16.6	294	16.4	1126.35	61.3761	597.613	32.5645	497.891	27.1306	375.929	20.4847	301.317	16.4191	N
SYN	SYN005	K3 EDTA	HIV	1181	85.5	143	10.38	1030	74.6	90	6.53	103	7.49	1134.84	84.1327	981.192	72.7418	146.101	10.8313	109.441	8.11351	100.815	7.47402	N
SYN	SYN006	K3 EDTA	HIV	969	76.93	543	43.14	421	33.47	209	16.63	75	5.92	905.273	76.4818	418.689	35.3728	492.016	41.5679	80.5693	6.80688	175.623	14.8375	N
SYN	SYN007	K3 EDTA	HIV	2144	61.76	783	22.56	1441	41.54	338	9.75	972	28.02	1957.74	61.3073	1294.94	40.5514	770.632	24.1326	920.01	28.8104	281.938	8.829	N
SYN	SYN008	K3 EDTA	HIV	2263	78.78	744	25.91	1468	51.1	380	13.23	215	7.49	2093.74	78.9427	1402.92	52.8957	654.59	24.6807	207.957	7.84081	333.991	12.5928	N
SYN	SYN009	K3 EDTA	HIV	879	71.55	538	43.81	371	30.23	135	10.96	211	17.17	855.279	68.7325	355.744	28.5886	519.934	41.7833	256.733	20.6318	124.884	10.036	N
SYN	SYN010	K3 EDTA	HIV	1088	77.01	471	33.35	564	39.9	123	8.69	187	13.26	988.755	75.01	514.933	39.0644	438.51	33.2667	178.672	13.5546	117.533	8.91643	N
SYN	SYN011	K3 EDTA	Normal	1580	81.01	987	50.61	488	25.04	205	10.49	155	7.92	1505.43	79.0084	480.371	25.211	950.023	49.8593	183.573	9.63432	191.612	10.0563	N
SYN	SYN012	K3 EDTA	HIV	1686	54.96	1079	35.2	575	18.75	174	5.67	1181	38.51	1654.88	53.4465	574.989	18.57	1057.6	34.1564	1251.91	40.4321	178.39	5.76132	N
SYN	SYN013	K3 EDTA	HIV	699	82.62	157	18.52	512	60.55	60	7.03	79	9.34	664.11	82.7738	479.724	59.7922	157.129	19.5843	84.0158	10.4716	50.666	6.31495	N
SYN	SYN014	K3 EDTA	HIV	2085	71.87	1302	44.88	781	26.93	173	5.95	620	21.39	1914.93	70.424	731.806	26.9131	1192.26	43.8469	626.359	23.0352	160.28	5.89452	N
SYN	SYN015	K3 EDTA	HIV	1126	64.79	453	26.08	594	34.19	243	13.96	354	20.34	1007.75	65.6752	562.37	36.6496	386.629	25.1966	313.71	20.4444	204.594	13.3333	N
SYN	SYN016	K3 EDTA	HIV	1556	71.86	676	31.2	845	39.01	224	10.35	350	16.17	1538.26	70.1547	810.977	36.9858	694.814	31.6881	367.97	16.7818	255.415	11.6486	N
SYN	SYN017	K3 EDTA	HIV	1968	80.13	718	29.23	1301	52.94	384	15.64	98	3.99	1776.71	78.5652	1171.28	51.7935	654.889	28.9589	97.6068	4.31613	368.663	16.3021	N
SYN	SYN018	K3 EDTA	HIV	2261	81.19	881	31.65	1330	47.76	168	6.04	346	12.44	2340.9	80.5899	1371.89	47.23	938.906	32.3236	360.049	12.3954	182.919	6.29733	N
SYN	SYN019	K3 EDTA	HIV	727	82.19	280	31.67	435	49.21	94	10.65	56	6.29	752.885	81.0627	434.885	46.8238	303.529	32.6808	81.6337	8.78945	87.9418	9.46864	N
SYN	SYN020	K3 EDTA	HIV	1641	72.06	885	38.85	718	31.53	225	9.87	396	17.39	1535.3	72.3919	691.4	32.6006	832.841	39.2697	358.738	16.9151	197.543	9.31446	N
SYN	SYN021	K3 EDTA	HIV	2441	81.07	796	26.45	1234	41	405	13.45	152	5.06	2251.83	78.7988	1217.54	42.6056	749.749	26.2362	195.502	6.84127	355.518	12.4407	N
SYN	SYN022	K3 EDTA	Normal	1555	74.65	808	38.79	654	31.41	185	8.88	325	15.58	1489.67	71.2896	616.324	29.4948	802.532	38.406	378.973	18.1362	213.091	10.1977	N
SYN	SYN023	K3 EDTA	HIV	1694	71.71	678	28.69	970	41.07	468	19.8	178	7.54	1678.84	69.4263	983.007	40.6512	656.838	27.1628	238.441	9.86046	492.628	20.3721	N
SYN	SYN024	K3 EDTA	HIV	747	87.73	104	12.27	620	72.78	44	5.16	55	6.51	776.926	84.198	636.962	69.0297	117.672	12.7525	70.8954	7.68317	67.9719	7.36634	N
SYN	SYN025	K3 EDTA	HIV	1264	74.78	405	23.98	865	51.19	53	3.13	354	20.96	1145.58	71.3165	743.451	46.2824	398.845	24.8295	393.914	24.5225	64.6479	4.02456	N
SYN	SYN026	K3 EDTA	HIV	1452	65.83	591	26.78	823	37.29	245	11.11	500	22.66	1431.99	64.3623	825.604	37.1077	577.216	25.9436	554.233	24.9106	230.709	10.3695	N
SYN	SYN027	K3 EDTA	HIV	1249	60.77	486	23.64	699	34.03	143	6.94	654	31.81	1181.58	59.45	679.695	34.1983	444.92	22.3858	656.603	33.0364	140.865	7.08753	N
SYN	SYN028	K3 EDTA	HIV	1379	78.34	601	34.13	761	43.26	177	10.07	187	10.64	1415.1	77.9153	761.748	41.9417	639.369	35.2035	227.775	12.5412	164.837	9.07591	N
SYN	SYN029	K3 EDTA	HIV	1853	85.7	535	24.75	1224	56.63	243	11.25	62	2.88	1946.51	83.9044	1328.18	57.251	515.743	22.2311	85.0328	3.66534	280.054	12.0717	N
SYN	SYN030	K3 EDTA	HIV	1605	85.05	692	36.69	911	48.29	151	8.02	106	5.63	1564.91	80.4148	860.08	44.1962	697.844	35.8596	183.97	9.45353	146.71	7.53889	N
SYN	SYN031	K3 EDTA	HIV	2385	83.42	991	34.67	1329	46.48	157	5.48	304	10.64	2467.84	80.9187	1427	46.7903	998.631	32.7444	357.424	11.7197	196.673	6.44876	N
SYN	SYN032	K3 EDTA	HIV	2374	88.17	683	25.37	1673	62.12	181	6.71	131	4.87	2484.1	88.2949	1707.06	60.6759	753.7	26.7895	152.987	5.43779	168.545	5.99078	N
SYN	SYN033	K3 EDTA	Normal	2159	78.85	1272	46.46	629	22.98	273	9.97	282	10.31	2118.52	78.9354	625.216	23.2953	1234.79	46.0076	280.973	10.4689	231.31	8.61851	N
SYN	SYN034	K3 EDTA	HIV	2266	73.56	656	21.31	1498	48.62	315	10.21	492	15.96	2401.79	69.3601	1588.94	45.8862	715.84	20.6724	660.697	19.0799	389.065	11.2356	N
SYN	SYN035	K3 EDTA	HIV	1705	75.39	566	25.04	1039	45.94	159	7.02	383	16.95	1731.04	75.2104	1101.64	47.8641	548.212	23.8188	419.352	18.2201	139.287	6.05178	N
SYN	SYN036	K3 EDTA	HIV	1960	79.51	758	30.74	1119	45.4	255	10.35	221	8.96	1882.8	79.1401	1105.43	46.465	741.755	31.1783	226.542	9.52229	261.395	10.9873	N
SYN	SYN037	K3 EDTA	HIV	1092	71.16	668	43.51	410	26.73	191	12.43	244	15.9	1132.52	70.4573	421.817	26.2425	696.637	43.34	267.151	16.6203	191.735	11.9284	N
SYN	SYN038	K3 EDTA	HIV	1234	89	429	30.89	779	56.18	36	2.56	107	7.72	1261.26	86.7048	814.057	55.9619	430.58	29.6	139.648	9.6	43.2243	2.97143	N
SYN	SYN039	K3 EDTA	HIV	1448	71.24	657	32.31	769	37.86	151	7.42	416	20.45	1459.26	70.8445	786.796	38.1975	650.951	31.6025	436.426	21.1877	152.442	7.40078	N
SYN	SYN040	K3 EDTA	HIV	871	51.23	518	30.47	367	21.57	54	3.2	765	44.99	1001.39	51.1693	387.303	19.7906	631.844	32.2862	882.533	45.096	55.3291	2.82722	N
SYN	SYN041	K3 EDTA	HIV	3135	68.02	1842	39.97	1184	25.68	572	12.41	882	19.14	3324.06	66.4957	1246.77	24.9408	1997.39	39.9566	1047.52	20.955	599.712	11.9968	N
SYN	SYN042	K3 EDTA	HIV	1501	89.87	496	29.7	905	54.21	53	3.19	105	6.31	1541.33	89.4997	947.81	55.0362	508.484	29.526	121.311	7.04411	52.1522	3.02831	N
SYN	SYN043	K3 EDTA	HIV	1495	80.53	640	34.48	837	45.11	186	10.03	166	8.95	1571.2	80.9742	907.069	46.7473	648.269	33.4096	183.951	9.48022	178.877	9.2187	N
SYN	SYN044	K3 EDTA	Normal	1290	70.84	869	47.72	368	20.22	253	13.87	268	14.7	1227.68	68.9146	343.354	19.2737	840.968	47.2067	259.47	14.565	252.361	14.166	N
SYN	SYN045	K3 EDTA	HIV	1158	69.68	405	24.4	752	45.28	114	6.84	382	22.96	1127.49	68.9236	759.128	46.4055	355.297	21.7193	412.542	25.2187	92.0909	5.62952	N
SYN	SYN046	K3 EDTA	HIV	2691	68.41	557	14.16	2026	51.51	503	12.78	714	18.15	2735.18	68.0661	2071.3	51.5452	587.337	14.6161	758.383	18.8727	513.139	12.7697	N
SYN	SYN047	K3 EDTA	HIV	3655	78.15	525	11.22	3125	66.82	224	4.79	766	16.37	3784.74	77.9059	3194.18	65.7498	571.159	11.7569	816.866	16.8146	232.774	4.79148	N
SYN	SYN048	K3 EDTA	HIV	2135	81.21	761	28.95	1260	47.91	186	7.08	301	11.45	2165.33	81.8157	1300.9	49.1539	777.7	29.3849	282.929	10.6903	190.515	7.1985	N
SYN	SYN049	K3 EDTA	HIV	2545	88.79	568	19.83	1883	65.72	135	4.71	177	6.17	2254.71	87.4545	1683.78	65.3095	502.66	19.4968	188.604	7.31546	125.452	4.86594	N
SYN	SYN050	K3 EDTA	HIV	1585	77.75	813	39.88	764	37.46	318	15.61	130	6.39	1563.47	75.9247	763.731	37.0881	804.584	39.072	152.331	7.39745	326.819	15.8709	N
SYN	SYN051	K3 EDTA	HIV	2446	80.22	941	30.86	1500	49.17	211	6.93	382	12.53	2540.13	79.7277	1478.93	46.4196	1021.03	32.0474	432.192	13.5653	200.833	6.30358	N
SYN	SYN052	K3 EDTA	HIV	1248	78.73	449	28.35	790	49.86	109	6.88	165	10.4	1183.41	79.7378	756.507	50.9734	413.337	27.8506	184.557	12.4354	90.8044	6.11839	N
SYN	SYN053	K3 EDTA	HIV	1916	89.07	971	45.13	948	44.05	105	4.87	126	5.87	1808.34	88.0829	875.533	42.6465	937.721	45.6756	144.013	7.01475	88.3716	4.3045	N
SYN	SYN054	K3 EDTA	HIV	1848	83.83	609	27.64	1248	56.6	146	6.62	204	9.25	1635.98	82.5385	1094.87	55.2385	544.087	27.4502	209.894	10.5896	127.276	6.42133	N
SYN	SYN055	K3 EDTA	Normal	1785	77.65	1379	59.97	465	20.21	456	19.86	54	2.33	1661.78	77.926	399.184	18.719	1303.24	61.1132	63.4141	2.97369	391.054	18.3378	N
SYN	SYN056	K3 EDTA	HIV	2208	78.51	998	35.49	1161	41.27	244	8.68	348	12.38	2200.16	77.7394	1139.18	40.2512	1021.89	36.1067	377.654	13.3438	225.703	7.97488	N
SYN	SYN057	K3 EDTA	HIV	2018	79.44	1015	39.94	924	36.38	184	7.23	317	12.49	1862.33	75.9014	833.108	33.9543	964.341	39.3029	384.851	15.6851	168.833	6.88101	N
SYN	SYN058	K3 EDTA	HIV	1399	74.47	606	32.29	783	41.67	231	12.29	238	12.69	1332.35	72.7682	734.168	40.0975	590.63	32.2581	285.014	15.5664	204.66	11.1778	N
SYN	SYN059	K3 EDTA	HIV	1829	90.47	1115	55.15	730	36.08	101	5.01	87	4.33	1623.63	87.2502	655.252	35.2118	976.556	52.478	123.464	6.63469	104.126	5.59552	N
SYN	SYN060	K3 EDTA	HIV	1919	83.11	742	32.13	1040	45.06	155	6.73	225	9.75	1814.29	81.3702	996.251	44.6815	696.773	31.25	253.92	11.3882	152.084	6.82091	N
SYN	SYN061	K3 EDTA	HIV	1650	88.84	554	29.84	1060	57.06	145	7.8	60	3.21	1666.07	88.565	1087.52	57.8102	551.139	29.2975	74.5163	3.96114	135.676	7.21226	N
SYN	SYN062	K3 EDTA	HIV	1686	66.94	659	26.16	960	38.09	147	5.84	677	26.87	1743.08	66.2566	969.843	36.8649	707.901	26.9082	715.094	27.1816	148.054	5.62771	N
SYN	SYN063	K3 EDTA	HIV	1686	70.51	879	36.73	619	25.89	105	4.41	593	24.81	1752.32	68.4325	679.828	26.549	914.635	35.7187	691.727	27.0136	101.538	3.9653	N
SYN	SYN064	K3 EDTA	HIV	2132	72.89	998	34.11	1067	36.46	379	12.95	399	13.64	2261.73	75.3982	1158.47	38.6195	1049.1	34.9734	404.563	13.4867	301.564	10.0531	N
SYN	SYN065	K3 EDTA	HIV	687	44.41	143	9.27	506	32.67	193	12.5	632	40.85	615.078	41.8698	454.265	30.9229	130.293	8.86936	669.66	45.5853	162.573	11.0667	N
SYN	SYN066	K3 EDTA	Normal	2947	77.21	1809	47.38	1106	28.97	597	15.64	245	6.42	2198.41	76.4876	805.276	28.0174	1360.59	47.338	219.495	7.63671	428.603	14.9121	N
SYN	SYN089	K3 EDTA	HIV	1489	79.14	788	41.88	685	36.39	215	11.4	171	9.1	1604.8	78.64	779.545	38.2	800.768	39.24	199.172	9.76	211.416	10.36	N
SYN	SYN090	K3 EDTA	HIV	1527	73	722	34.53	746	35.65	342	16.35	218	10.44	1612.89	74.1914	724.409	33.3221	820.361	37.7358	222.67	10.2426	326.68	15.0269	N
SYN	SYN091	K3 EDTA	HIV	2016	76.91	690	26.32	1277	48.74	253	9.67	344	13.12	2140.85	77.2993	1305.27	47.1292	738.4	26.6613	346.01	12.4933	270.182	9.75545	N
SYN	SYN092	K3 EDTA	HIV	674	76.37	246	27.82	413	46.75	80	9.01	125	14.11	692.745	76.6746	425.085	47.0494	248.207	27.4721	123.203	13.6364	72.7688	8.05423	N
SYN	SYN093	K3 EDTA	HIV	2105	89.7	865	36.84	1176	50.12	150	6.38	87	3.71	1998.47	88.7404	1094.32	48.5926	808.095	35.8828	97.33	4.32186	144.074	6.3975	N
SYN	SYN094	K3 EDTA	HIV	1104	73.44	261	17.34	795	52.91	240	15.95	149	9.93	1114.82	75.1078	811.098	54.6452	256.014	17.2481	137.316	9.25127	219.939	14.8177	N
SYN	SYN095	K3 EDTA	HIV	1995	68.69	971	33.42	991	34.11	212	7.28	684	23.53	2062.01	69.6289	1008.38	34.0505	1001.92	33.8322	658.404	22.2326	223.47	7.54599	N
SYN	SYN096	K3 EDTA	HIV	1733	72.27	610	25.44	1076	44.86	129	5.38	518	21.59	1664.73	74.191	1001.35	44.6264	607.8	27.0875	450.023	20.0559	107.575	4.79425	N
SYN	SYN097	K3 EDTA	HIV	1044	67.03	431	27.7	616	39.53	212	13.61	298	19.16	1059.6	65.3754	624.629	38.5383	417.498	25.7588	326.231	20.1278	218.135	13.4585	N
SYN	SYN098	K3 EDTA	HIV	902	71.62	240	19.06	647	51.36	30	2.36	325	25.82	916.887	70.7059	637.193	49.1373	263.929	20.3529	323.428	24.9412	44.751	3.45098	N
SYN	SYN099	K3 EDTA	Normal	1804	82.2	1144	52.14	575	26.2	161	7.34	227	10.33	1846.86	81.9042	620.596	27.5221	1121.05	49.7163	221.083	9.80454	175.587	7.78688	N
SYN	SYN100	K3 EDTA	HIV	1125	62.24	375	20.76	718	39.76	76	4.22	564	31.24	1312.9	62.9896	823.062	39.4884	437.356	20.9832	652.285	31.295	72.4762	3.47722	N
SYN	SYN101	K3 EDTA	HIV	1260	79.62	541	34.18	666	42.07	155	9.77	162	10.23	1309.79	77.9278	684.327	40.7151	579.47	34.4765	197.449	11.7475	163.11	9.70449	N
SYN	SYN102	K3 EDTA	HIV	1674	78.3	715	33.42	930	43.5	221	10.34	234	10.95	1486.84	78.3696	819.519	43.1958	628.504	33.1276	204.572	10.7827	194.713	10.2631	N
SYN	SYN103	K3 EDTA	HIV	1146	61.84	512	27.62	593	31.99	338	18.23	352	18.97	1137.02	63.0205	589.674	32.6834	496.066	27.495	337.468	18.7046	314.215	17.4157	N
SYN	SYN104	K3 EDTA	HIV	736	80.16	368	40.12	333	36.33	46	5.02	133	14.5	745.498	81.6	332.916	36.44	394.31	43.16	117.672	12.88	44.9491	4.92	N
SYN	SYN105	K3 EDTA	HIV	2410	73.14	748	22.71	1489	45.19	632	19.18	241	7.32	2479.38	72.8725	1517.47	44.6007	774.552	22.7652	248.181	7.2944	647.217	19.0226	N
SYN	SYN106	K3 EDTA	HIV	1471	77.59	320	16.9	1093	57.68	123	6.49	281	14.81	1515.93	78.68	1115.16	57.8791	321.474	16.6852	288.612	14.9796	109.301	5.67297	N
SYN	SYN107	K3 EDTA	HIV	1595	81.36	558	28.47	996	50.78	64	3.29	292	14.9	1400.05	81.7296	911.804	53.2278	448.078	26.1571	232.124	13.5505	63.6385	3.71498	N
SYN	SYN108	K3 EDTA	HIV	1341	74.92	741	41.4	561	31.36	215	12	217	12.12	1270.2	73.7325	539.854	31.3373	687.024	39.8802	237.948	13.8124	193.247	11.2176	N
SYN	SYN109	K3 EDTA	HIV	2202	76.47	650	22.58	1490	51.74	282	9.78	386	13.4	2358.15	76.5675	1617.71	52.526	632.297	20.5303	410.497	13.3286	295.734	9.60229	N
SYN	SYN110	K3 EDTA	Normal	1108	69.37	687	43.02	379	23.74	238	14.92	240	15.04	1099.48	69.3507	359.286	22.6623	693.864	43.7662	248.617	15.6818	220.822	13.9286	N
SYN	SYN111	K3 EDTA	HIV	1671	80.25	894	42.96	801	38.49	148	7.12	243	11.66	1641.41	80.5842	740.883	36.3734	882.384	43.3203	248.896	12.2195	122.634	6.02066	N
SYN	SYN112	K3 EDTA	HIV	1310	66.59	592	30.11	731	37.18	492	25.03	144	7.34	1212.88	69.2045	606.711	34.6178	565.864	32.2871	138.334	7.8931	388.861	22.1877	N
SYN	SYN113	K3 EDTA	HIV	1270	80.25	736	46.5	557	35.22	153	9.7	150	9.5	1148.48	80.7171	480.707	33.7849	637.164	44.7809	117.909	8.28685	147.387	10.3586	N
SYN	SYN114	K3 EDTA	HIV	1090	74.1	405	27.53	637	43.35	150	10.17	211	14.38	1088.6	71.8563	648.32	42.7944	382.219	25.2295	241.306	15.9281	148.775	9.82036	N
SYN	SYN115	K3 EDTA	HIV	1965	75.63	932	35.87	927	35.67	391	15.07	216	8.33	1992.03	77.8237	914.115	35.7122	957.142	37.3931	178.143	6.9596	375.912	14.6859	N
SYN	SYN116	K3 EDTA	HIV	2672	87.79	663	21.78	1978	64.98	116	3.8	247	8.11	2629.16	86.4944	1898.95	62.4719	671.463	22.0899	273.913	9.01124	116.123	3.82023	N
SYN	SYN117	K3 EDTA	HIV	1570	75.32	457	21.92	1097	52.64	108	5.16	377	18.08	1578.45	73.0969	1068.08	49.4619	487.996	22.5986	461.315	21.3631	105.862	4.90235	N
SYN	SYN118	K3 EDTA	HIV	1466	80.64	545	30	817	44.94	182	10.01	166	9.13	1377.08	81.3824	775.942	45.8566	487.95	28.8369	147.768	8.73281	159.716	9.43887	N
SYN	SYN119	K3 EDTA	HIV	1150	72.21	435	27.32	703	44.14	144	9.03	289	18.17	1187.36	71.5256	721.961	43.4904	448.823	27.0367	283.746	17.0926	156.458	9.42492	N
SYN	SYN120	K3 EDTA	HIV	1437	85.19	538	31.92	854	50.62	111	6.59	119	7.07	1418.33	84.6123	814.018	48.5611	543.349	32.4141	128.635	7.67386	113.895	6.79456	N
SYN	SYN121	K3 EDTA	Normal	1293	69.72	821	44.25	453	24.42	218	11.74	315	17.01	1410.51	70.0141	465.182	23.0905	906.856	45.0141	360.463	17.8925	227.961	11.3154	N
SYN	SYN122	K3 EDTA	HIV	1043	82.09	344	27.11	731	57.56	62	4.9	144	11.35	1022.66	80.3436	707.371	55.5733	322.919	25.3696	136.796	10.7471	71.7033	5.63324	N
SYN	SYN123	K3 EDTA	HIV	1562	72.97	526	24.6	1042	48.67	93	4.33	456	21.3	1481.31	72.587	948.013	46.4544	529.279	25.9356	453.572	22.2259	92.4564	4.53053	N
SYN	SYN124	K3 EDTA	HIV	2522	84.32	980	32.76	1587	53.07	190	6.34	274	9.16	2346.93	83.4162	1389.89	49.4004	981.73	34.8932	240.289	8.54051	208.196	7.39982	N
SYN	SYN125	K3 EDTA	HIV	1543	76.23	476	23.51	978	48.33	354	17.51	115	5.7	1405.89	75.946	896.654	48.437	447.109	24.1527	88.9345	4.80421	336.245	18.1639	N
SYN	SYN126	K3 EDTA	HIV	2318	69.31	1033	30.89	1255	37.52	182	5.46	801	23.94	2170.06	70.3952	1148.63	37.2608	969.323	31.4442	716.456	23.2414	170.877	5.54313	N
SYN	SYN127	K3 EDTA	HIV	2663	71.15	1378	36.81	1206	32.23	383	10.23	649	17.35	2410.59	72.1154	1133.81	33.9191	1212.5	36.2732	557.482	16.6777	363.527	10.8753	N
SYN	SYN128	K3 EDTA	HIV	1679	84.64	367	18.5	1302	65.62	139	7.03	154	7.74	1545.53	82.9872	1222	65.615	291.554	15.6549	168.09	9.02556	133.877	7.1885	N
SYN	SYN129	K3 EDTA	HIV	1210	72.08	411	24.5	680	40.55	67	4.01	395	23.51	1262.68	72.976	726.999	42.0165	418.949	24.2129	406.627	23.5008	52.5307	3.03598	N
SYN	SYN130	K3 EDTA	HIV	1422	74.94	509	26.81	805	42.4	303	15.99	152	8	1417.02	76.4166	801.373	43.2163	537.208	28.9705	145.771	7.86113	273.044	14.7247	N
SYN	SYN131	K3 EDTA	HIV	735	69.25	238	22.47	481	45.29	69	6.47	226	21.29	732.923	70.5906	465.69	44.8524	258.533	24.9002	220.416	21.2291	67.5333	6.50439	N
SYN	SYN132	K3 EDTA	Normal	1158	66.44	822	47.13	307	17.58	270	15.5	296	16.99	1084.52	67.343	322.458	20.023	741.716	46.0567	241.073	14.9694	266.968	16.5773	N
UNC	UNC004	K2 EDTA	HIV	1139	68.86	273	16.53	836	50.56	379	22.91	120	7.26	1060.77	66.3607	797.966	49.9202	240.474	15.0439	154.363	9.65682	379.528	23.743	N
UNC	UNC005	K2 EDTA	HIV	814	62.53	385	29.59	374	28.73	238	18.26	231	17.75	750.795	60.6943	328.75	26.5762	372.683	30.1277	262.605	21.2291	212.256	17.1588	N
UNC	UNC006	K2 EDTA	HIV	1331	90.67	630	42.89	661	45.02	82	5.59	45	3.07	1339.1	90.0751	657.795	44.2467	641.923	43.1791	45.8517	3.08422	92.2912	6.20799	N
UNC	UNC007	K2 EDTA	Unknown	125	66.26	14	7.34	98	51.83	39	20.47	17	8.77	120.424	66.6251	97.3318	53.8494	12.0349	6.65834	17.0744	9.44653	40.9185	22.6384	N
UNC	UNC008	K2 EDTA	HIV	1460	72.98	415	20.73	977	48.84	373	18.63	155	7.73	1416.5	70.9573	947.674	47.4722	416.576	20.8677	195.404	9.78846	367.188	18.3937	N
UNC	UNC009	K2 EDTA	HIV	1427	70.79	671	33.27	727	36.05	234	11.59	335	16.6	1307.23	69.8845	672.089	35.9299	617.011	32.9855	352.08	18.8222	199.396	10.6597	N
UNC	UNC010	K2 EDTA	HIV	1719	68.34	92	3.67	1466	58.29	445	17.68	290	11.53	1579.58	66.6257	1355.7	57.1824	72.1968	3.04522	355.15	14.98	417.866	17.6254	N
UNC	UNC011	K2 EDTA	HIV	589	67.73	214	24.57	354	40.65	116	13.3	155	17.79	568.427	63.46	361.694	40.38	184.038	20.5463	197.513	22.0507	126.593	14.133	N
UNC	UNC012	K2 EDTA	HIV	2129	71.52	788	26.48	1317	44.25	550	18.47	286	9.6	2333.56	71.8904	1470.65	45.3064	839.41	25.8598	347.516	10.706	556.529	17.1451	N
UNC	UNC013	K2 EDTA	HIV	788	81.18	383	39.46	408	42.07	62	6.35	117	12.04	807.054	78.2249	422.452	40.9468	391.114	37.9093	145.701	14.1223	76.1065	7.37673	N
UNC	UNC014	K2 EDTA	Normal	1167	69.67	754	44.99	338	20.15	168	10.06	332	19.79	1098.11	67.1434	324.385	19.8344	693.088	42.3786	371.166	22.6948	158.192	9.67256	N
UNC	UNC015	K2 EDTA	HIV	2691	82.86	659	20.29	1980	60.98	378	11.64	167	5.14	2796.19	78.3053	2072.53	58.0398	662.591	18.5554	285.27	7.98877	473.019	13.2465	N
UNC	UNC016	K2 EDTA	HIV	703	64.15	312	28.45	348	31.72	224	20.45	164	14.92	676.212	62.3068	334.665	30.8363	309.285	28.4978	190.561	17.5585	209.918	19.3421	N
UNC	UNC017	K2 EDTA	HIV	1027	89.57	124	10.79	805	70.14	55	4.82	57	4.98	1099.2	88.7314	850.516	68.6567	128.964	10.4105	56.8552	4.58955	81.816	6.60448	N
UNC	UNC018	K2 EDTA	HIV	1954	85.7	224	9.84	1694	74.28	185	8.12	133	5.83	1922.3	85.5077	1653.07	73.532	244.514	10.8765	118.355	5.26468	197.692	8.79375	N
UNC	UNC019	K2 EDTA	HIV	1503	73.6	357	17.5	1061	51.93	441	21.59	85	4.17	1460.81	72.5436	1023.85	50.8442	344.442	17.1049	103.109	5.1204	443.092	22.0039	N
UNC	UNC020	K2 EDTA	HIV	1530	80.92	554	29.28	841	44.5	197	10.43	159	8.42	1584.14	80.3407	900.528	45.6707	569.564	28.8857	160.933	8.16182	224.607	11.3911	N
UNC	UNC021	K2 EDTA	HIV	1623	88.22	421	22.91	1115	60.61	128	6.97	66	3.57	1622.96	86.0719	1120.7	59.4352	440.536	23.3633	125.867	6.67523	131.314	6.96406	N
UNC	UNC022	K2 EDTA	HIV	1098	78.07	165	11.72	898	63.87	163	11.6	140	9.92	1106.54	76.4682	900.389	62.2222	175.139	12.1032	167.1	11.5476	172.268	11.9048	N
UNC	UNC023	K2 EDTA	HIV	1742	77.33	1205	53.51	447	19.83	309	13.72	193	8.56	1888.72	76.3574	525.71	21.2535	1313.12	53.0872	250.192	10.1148	332.31	13.4347	N
UNC	UNC024	K2 EDTA	HIV	1909	69.7	743	27.12	1065	38.88	598	21.82	227	8.3	1589.25	67.0663	948.058	40.008	572.055	24.1407	230.148	9.71223	543.641	22.9416	N
UNC	UNC025	K2 EDTA	Normal	1352	80.4	972	57.84	337	20.04	188	11.2	134	7.96	1275.34	77.76	355.573	21.68	895.492	54.6	154.825	9.44	200.748	12.24	N
UNC	UNC026	K2 EDTA	Normal	3533	82.33	2590	60.36	826	19.25	337	7.86	405	9.43	3358.83	81.8135	760.55	18.5253	2508.42	61.0995	411.831	10.0313	310.21	7.55602	N
UNC	UNC027	K2 EDTA	HIV	1368	78.85	606	34.95	776	44.75	166	9.57	195	11.24	1414.41	75.9137	762.023	40.8991	636.722	34.174	236.302	12.6828	178.418	9.57602	N
UNC	UNC028	K2 EDTA	HIV	1254	73.47	445	26.11	795	46.61	185	10.82	255	14.92	1216.57	69.936	750.286	43.1313	460.451	26.4697	314.209	18.0628	198.699	11.4225	N
UNC	UNC029	K2 EDTA	HIV	2854	81.29	693	19.75	2132	60.74	347	9.89	280	7.99	2643.32	80.9847	1983.87	60.781	638.202	19.5529	307.556	9.42275	305.709	9.36616	N
UNC	UNC030	K2 EDTA	HIV	1031	72.36	307	21.52	699	49.04	125	8.8	261	18.32	908.99	69.9482	633.445	48.7445	257.936	19.8485	251.72	19.3703	133.111	10.2431	N
UNC	UNC031	K2 EDTA	HIV	1806	75.95	664	27.93	1065	44.77	394	16.55	167	7.04	1569.66	73.7982	909.398	42.7556	618.506	29.0792	163.447	7.6845	381.616	17.9418	N
UNC	UNC032	K2 EDTA	HIV	1447	73.41	721	36.58	685	34.77	402	20.39	117	5.95	1321.9	71.6822	604.31	32.7698	683.811	37.0809	124.188	6.73429	382.955	20.7664	N
UNC	UNC033	K2 EDTA	HIV	1406	76.2	665	36.04	690	37.4	218	11.84	213	11.52	1460.95	71.5121	721.519	35.3177	693.166	33.9299	252.196	12.3448	295.472	14.4631	N
UNC	UNC034	K2 EDTA	HIV	1586	64.14	48	1.93	1439	58.2	77	3.1	779	31.49	1748.5	64.8943	1615.34	59.9523	44.9981	1.67007	853.127	31.6633	84.4862	3.13565	N
UNC	UNC035	K2 EDTA	HIV	2996	79.27	1116	29.53	1938	51.28	391	10.34	375	9.93	3071.01	78.4416	1894.21	48.3831	1150.27	29.381	422.007	10.7792	400.304	10.2248	N
UNC	UNC036	K2 EDTA	Normal	1839	83.95	935	42.7	840	38.33	219	9.99	123	5.61	1870.92	83.8935	838.611	37.604	960.321	43.0616	127.647	5.72379	221.898	9.95008	N
UNC	UNC037	K2 EDTA	Immune Reconstitution	1439	68.97	797	38.21	624	29.9	378	18.13	261	12.51	1338.73	63.5785	611.178	29.0258	709.971	33.7177	380.102	18.0517	372.567	17.6938	N
UNC	UNC038	K2 EDTA	HIV	1289	82	403	25.62	873	55.55	105	6.69	162	10.33	1213.71	80.8264	828.006	55.1405	372.801	24.8265	167.289	11.1405	106.727	7.10744	N
UNC	UNC039	K2 EDTA	HIV	1190	48.68	640	26.19	478	19.57	760	31.08	455	18.62	1032.41	47.8141	447.451	20.7229	529.955	24.5439	422.923	19.5869	677.866	31.3941	N
UNC	UNC041	K2 EDTA	Normal	1055	71.19	1014	68.43	50	3.35	1	0.01	390	26.29	1008.97	87.4597	42.5089	3.68478	969.793	84.064	132.569	11.4914	1.23271	0.0201721	N
UNC	UNC042	K2 EDTA	HIV	2003	83.77	888	37.13	1083	45.28	260	10.87	118	4.92	2028.15	81.7068	1079.78	43.5006	905.214	36.4678	159.859	6.44014	274.604	11.0628	N
UNC	UNC043	K2 EDTA	HIV	1168	72.87	359	22.41	818	51.06	65	4.04	353	22.01	1115.82	72.1069	778.663	50.3192	339.623	21.9473	354.443	22.905	72.8646	4.7087	N
UNC	UNC044	K2 EDTA	HIV	1657	74.14	545	24.4	954	42.67	259	11.59	309	13.84	1479.84	72.1395	841.604	41.0266	495.156	24.1379	315.099	15.3605	238.736	11.6379	N
UNC	UNC045	K2 EDTA	HIV	1720	80.47	625	29.23	1062	49.65	116	5.44	289	13.52	1803.64	75.6655	1100.81	46.1806	676.624	28.3854	424.183	17.7951	140.705	5.90278	N
UNC	UNC046	K2 EDTA	Normal	1513	72.49	709	33.98	675	32.32	275	13.18	287	13.77	1503.02	71.9473	693.572	33.2003	696.073	33.32	302.604	14.4852	271.76	13.0088	N
UNC	UNC047	K2 EDTA	HIV	1946	74.49	822	31.46	965	36.95	371	14.21	288	11.03	1943.61	73.578	950.403	35.9788	876.153	33.168	289.139	10.9458	380.86	14.418	N
UNC	UNC048	K2 EDTA	HIV	1840	73.53	564	22.53	1150	45.94	131	5.22	515	20.6	1684.81	72.1338	1049.75	44.9443	538.359	23.0494	492.798	21.0987	140.401	6.01115	N
UNC	UNC049	K2 EDTA	HIV	813	79.08	373	36.28	434	42.2	86	8.36	127	12.32	741.16	76.035	388.818	39.8885	351.566	36.0669	132.322	13.5748	85.7572	8.79777	N
UNC	UNC050	K2 EDTA	HIV	1681	75.72	800	36.02	804	36.24	270	12.14	253	11.41	1629.08	74.5273	797.775	36.4966	781.398	35.7474	271.384	12.4153	271.384	12.4153	N
UNC	UNC051	K2 EDTA	HIV	1547	78.44	453	22.98	1062	53.84	174	8.81	224	11.36	1343.59	75.9891	931.364	52.6748	392.431	22.1946	218.653	12.3663	186.977	10.5748	N
UNC	UNC052	K2 EDTA	HIV	1002	75.64	568	42.9	382	28.83	204	15.42	105	7.91	928.703	73.6611	334.595	26.5388	556.819	44.1647	110.86	8.79297	201.563	15.9872	N
UNC	UNC053	K2 EDTA	HIV	2146	70.8	649	21.41	1399	46.16	576	18.99	290	9.55	1932.55	70.8787	1263.04	46.3233	611.613	22.4316	258.397	9.47704	509.557	18.6886	N
UNC	UNC054	K2 EDTA	HIV	1570	80.36	618	31.6	867	44.36	200	10.24	174	8.92	1431.74	79.36	801.022	44.4	575.149	31.88	165.256	9.16	185.462	10.28	N
UNC	UNC055	K2 EDTA	HIV	2019	86.63	960	41.19	941	40.37	199	8.53	106	4.54	2025.76	85.5787	1002.93	42.3692	952.883	40.2548	136.035	5.74681	195.71	8.26782	N
UNC	UNC056	K2 EDTA	Normal	1999	90.78	1787	81.18	207	9.41	105	4.78	92	4.2	2060.49	89.171	229.147	9.9167	1835.01	79.4129	122.823	5.31535	116.407	5.03768	N
UNC	UNC057	K2 EDTA	HIV	1955	77.91	932	37.16	921	36.73	217	8.65	319	12.72	1738.12	75.6325	783.535	34.0948	869.34	37.8285	351.123	15.2788	200.4	8.72022	N
UNC	UNC058	K2 EDTA	HIV	1126	79.8	431	30.55	642	45.48	255	18.05	20	1.39	1012.96	73.8944	572.965	41.7974	387.191	28.2454	81.6426	5.95578	263.016	19.1869	N
UNC	UNC059	K2 EDTA	HIV	1382	65.98	663	31.64	654	31.21	226	10.77	479	22.85	1401.78	67.4281	650.125	31.2721	709.898	34.1473	439.694	21.1501	206.337	9.92517	N
UNC	UNC060	K2 EDTA	HIV	2039	80.67	1180	46.7	814	32.21	332	13.15	147	5.82	2024.71	79.9488	797.735	31.4998	1222.11	48.2571	164.406	6.49184	336.101	13.2715	N
UNC	UNC061	K2 EDTA	HIV	1223	80.58	696	45.86	516	33.99	76	5.01	210	13.81	1209.46	80.3335	528.284	35.0891	674.903	44.8276	208.233	13.831	72.4537	4.81243	N
UNC	UNC062	K2 EDTA	HIV	1979	63.87	1038	33.48	844	27.24	865	27.93	222	7.18	1854.34	61.9192	857.091	28.6195	935.741	31.2458	247.044	8.24916	833.899	27.8451	N
UNC	UNC063	K2 EDTA	Normal	947	64.3	563	38.19	333	22.62	179	12.12	333	22.62	915.475	61.12	333.717	22.28	541.616	36.16	376.255	25.12	189.925	12.68	N
UNC	UNC064	K2 EDTA	HIV	1086	57.48	111	5.88	897	47.52	143	7.56	648	34.32	1072.22	57.7645	890.677	47.984	118.559	6.38723	632.811	34.0918	131.897	7.10579	N
UNC	UNC065	K2 EDTA	HIV	572	91.65	105	16.82	429	68.72	12	1.92	37	5.91	529.143	93.2535	401.614	70.7784	97.4022	17.1657	25.3699	4.47106	10.8728	1.91617	N
UNC	UNC074	K2 EDTA	HIV	762	71.99	28	2.62	663	62.61	116	10.93	167	15.77	646.743	69.7629	556.602	60.0395	15.3899	1.66008	179.916	19.4071	92.706	10	N
UNC	UNC077	K2 EDTA	HIV	832	75.55	79	7.14	653	59.35	87	7.9	175	15.92	830.344	73.195	657.488	57.9577	90.5007	7.97766	214.034	18.8672	89.1432	7.858	N
UNC	UNC083	K2 EDTA	HIV	5268	85.45	3113	50.49	1696	27.51	559	9.07	247	4	5122.85	85.4303	1702.37	28.3893	3021.31	50.3844	265.363	4.42528	522.855	8.7193	N
UNC	UNC084	K2 EDTA	Immune Reconstitution	141	58.52	114	47.61	21	8.82	42	17.39	55	23.05	147.556	46.2889	21.6246	6.78372	122.497	38.4278	122.37	38.3879	46.4292	14.565	N
UNC	UNC085	K2 EDTA	HIV	1257	79.52	183	11.58	1042	65.95	163	10.29	129	8.14	1201.13	79.2044	993.28	65.4982	175.004	11.54	151.112	9.96455	143.945	9.49193	N
UNC	UNC086	K2 EDTA	HIV	710	66.51	218	20.45	428	40.07	161	15.11	187	17.54	696.47	66.983	423.474	40.7276	217.904	20.9569	189.535	18.2285	149.655	14.393	N
UNC	UNC089	K2 EDTA	HIV	1096	92.46	65	5.51	958	80.87	26	2.23	62	5.27	1087.06	93.4263	944.749	81.1952	66.29	5.69721	48.2109	4.14343	26.8869	2.31076	N
UPM	UPM001	K2 EDTA	Unknown	244	65.88	57	15.35	176	47.5	22	6.04	100	26.93	242.604	64.073	180.976	47.7968	49.0019	12.9416	106.722	28.1858	25.4028	6.70901	N
UPM	UPM010	K2 EDTA	Unknown	120	4.93	32	1.3	70	2.88	2060	84.8	215	8.84	82.4304	3.46457	49.6456	2.08661	23.4177	0.984252	242.608	10.1968	1953.04	82.0866	N
UPM	UPM015	K2 EDTA	HIV	2636	82.11	1309	40.78	1273	39.66	339	10.55	219	6.82	2482.9	79.4723	1232.85	39.4607	1184.84	37.924	267.222	8.5532	343.313	10.9887	N
UPM	UPM016	K2 EDTA	HIV	806	62.69	247	19.21	542	42.13	259	20.17	170	13.19	775.455	60.7647	513.467	40.2353	245.098	19.2059	237.216	18.5882	253.731	19.8823	N
UPM	UPM017	K2 EDTA	Unknown	517	84.39	56	9.14	450	73.46	63	10.33	23	3.77	498.87	80.7662	430.349	69.6728	54.9644	8.89864	38.2039	6.18515	72.4643	11.7318	N
UPM	UPM021	K2 EDTA	Unknown	2506	63.32	1389	35.08	928	23.45	466	11.77	918	23.19	2472.81	65.7167	937.819	24.9232	1342.59	35.6804	821.117	21.8217	437.368	11.6234	N
UPM	UPM022	K2 EDTA	Unknown	1926	89.68	1346	62.67	551	25.66	96	4.47	122	5.69	2275.98	87.9537	646.15	24.9701	1584.41	61.2286	169.279	6.54168	126.959	4.90626	N
UPM	UPM023	K2 EDTA	Unknown	2764	59.87	1644	35.61	961	20.82	688	14.9	1133	24.55	2649.98	58.2446	854.526	18.7818	1706.94	37.5174	1129.53	24.8263	727.032	15.9796	N
UPM	UPM029	K2 EDTA	Immune Reconstitution	1907	74.37	1374	53.58	549	21.43	568	22.14	79	3.08	1882.98	73.3813	474.846	18.5052	1413.26	55.0759	87.1748	3.39728	537.407	20.9432	N
UPM	UPM030	K2 EDTA	HIV	2255	81.14	1319	47.46	913	32.85	342	12.32	168	6.06	1879.67	79.1816	750.737	31.6249	1078.95	45.4509	190.514	8.02543	288.6	12.1573	N
UPM	UPM031	K2 EDTA	Unknown	1849	67.37	1479	53.87	356	12.97	647	23.59	185	6.73	1981.82	65.937	407.728	13.5655	1548.17	51.5091	301.061	10.0166	690.846	22.9851	N
UPM	UPM033	K2 EDTA	HIV	1566	75.49	187	9.03	1302	62.76	219	10.54	284	13.68	1531.16	75.9974	1264.73	62.7735	184.102	9.13771	283.284	14.0605	191.881	9.52381	N
UPM	UPM035	K2 EDTA	HIV	1846	86.74	248	11.64	1538	72.27	204	9.57	68	3.19	1681.08	83.8003	1384.53	69.0177	219.018	10.9179	89.8039	4.47665	226.125	11.2721	N
UPM	UPM036	K2 EDTA	Unknown	4495	79.54	2320	41.06	1639	29	896	15.85	133	2.35	4064.58	76.6455	1435.12	27.0619	2106.94	39.7304	193.451	3.6479	868.428	16.3759	N
UPM	UPM037	K2 EDTA	Unknown	79	94.18	21	25.52	62	74.06	4	5.09	1	0.18	78.4796	92.2173	59.672	70.1175	19.6824	23.1277	1.24994	0.293686	5.12367	6.02056	N
UPM	UPM039	K2 EDTA	Unknown	351	80.61	5	1.19	281	64.49	15	3.42	61	14.09	329.454	79.2438	260.19	62.5837	5.89481	1.41788	67.4628	16.2269	14.737	3.5447	N
UPM	UPM041	K2 EDTA	Unknown	338	36.08	87	9.28	252	26.92	121	12.88	445	47.51	319.889	35.2811	237.251	26.1669	81.6384	9.00404	459.507	50.6799	119.292	13.1569	N
UPM	UPM042	K2 EDTA	Unknown	229	61.29	70	18.66	131	34.99	9	2.33	134	35.86	207.598	59.3102	115.976	33.134	63.9891	18.2815	119.116	34.0311	15.4216	4.4059	N
UPM	UPM047	K2 EDTA	HIV	516	71.36	176	24.39	325	44.96	11	1.47	181	24.97	449.797	67.6611	285.85	42.9992	148.346	22.315	192.506	28.9578	11.8994	1.78998	N
UPM	UPM048	K2 EDTA	Unknown	2409	68.98	1629	46.64	528	15.12	905	25.92	139	3.97	2662.66	68.2152	517.37	13.2546	1854.33	47.5066	206.948	5.30184	954.829	24.4619	N
UPM	UPM049	K2 EDTA	Unknown	2362	81.6	1519	52.47	734	25.36	375	12.96	126	4.34	2304.14	78.3182	662.021	22.5022	1504.2	51.128	127.577	4.33636	450.83	15.3238	N
UPM	UPM052	K2 EDTA	Unknown	357	82.93	184	42.71	168	39.04	37	8.49	35	8.13	349.739	78.8903	164.818	37.1779	181.674	40.9801	44.0763	9.94226	37.4586	8.44951	N
UPM	UPM054	K2 EDTA	Unknown	3590	81.5	2922	66.32	645	14.63	594	13.47	157	3.56	3363.5	81.2585	610.527	14.7497	2762.77	66.7456	148.431	3.58593	558.716	13.498	N

## Sheet: IMK
S4 File. Method comparison dataset LCN# - 02843/ 23-20443-00
SITEID	SPECID	ANTI	DONOR_TYPE	LYRIC CD3avg_abs	LYRIC CD3avg_pct	LYRIC CD3IMKCD4_abs	LYRIC CD3IMKCD4_pct	LYRIC CD3IMKCD19_abs	LYRIC CD3IMKCD19_pct	LYRIC CD4_ABS	LYRIC CD4_PCT	LYRIC CD8_ABS	LYRIC CD8_PCT	LYRIC CD19_ABS	LYRIC CD19_PCT	LYRIC CD16CD56_ABS	LYRIC CD16CD56_PCT	Canto_CD3avg_abs	Canto_CD3avg_pct	Canto_CD3IMKCD4_abs	Canto_CD3IMKCD4_pct	Canto_CD8_abs	Canto_CD8_pct	Canto_CD4_abs	Canto_CD4_pct	Canto_CD3IMKCD19_abs	Canto_CD3IMKCD19_pct	Canto_CD16CD56_abs	Canto_CD16CD56_pct	Canto_CD19_abs	Canto_CD19_pct	MANIPULATED
CHL	CHL001	K2 EDTA	Immune Reconstitution	434	42.25	436	42.67	433	41.83	78	7.63	355	34.72	85	8.21	499	48.28	426.029	42.2964	418.688	42.6471	333.233	33.9428	85.4544	8.70429	433.37	41.9458	497.222	48.126	100.515	9.72887	N
CHL	CHL002	K2 EDTA	Immune Reconstitution	6	1.34	6	1.29	6	1.38	1	0.29	1	0.26	34	8.07	370	87.67	7.56283	1.60493	7.14792	1.55362	4.35849	0.947329	1.7434	0.378931	7.97774	1.65624	403.319	83.7321	68.7859	14.2805	N
CHL	CHL004	K2 EDTA	Immune Reconstitution	3394	61.22	3327	61.2	3460	61.23	2260	41.57	718	13.21	1720	30.44	360	6.38	3154.26	59.9895	3051.35	59.6903	719.295	14.0708	2001.81	39.1593	3257.16	60.2888	412.021	7.62635	1665.15	30.8213	N
CHL	CHL005	K2 EDTA	Immune Reconstitution	187	46.21	180	47.1	194	45.32	37	9.56	115	30.14	18	4.25	209	48.84	151.058	45.484	140.297	45.7968	93.2182	30.4291	28.569	9.32574	161.819	45.1712	180.694	50.4402	15.5711	4.34661	N
CHL	CHL008	K2 EDTA	Normal	610	35.89	603	36.21	617	35.57	89	5.33	273	16.38	1	0	1080	62.23	606.531	35.0796	595.231	35.6632	244.588	14.6545	100.089	5.99682	617.831	34.496	1158.78	64.6991	9.23774	0.459946	N
CHL	CHL010	K2 EDTA	Immune Reconstitution	204	20.94	194	19.9	214	21.98	127	13.03	47	4.81	508	52.16	227	23.26	192.703	19.9124	193.611	19.9284	58.7403	6.04614	129.074	13.2856	191.795	19.8963	261.364	27.1132	478.143	49.6013	N
CHL	CHL013	K2 EDTA	Immune Reconstitution	9	1.62	10	1.52	10	1.72	2	0.12	4	0.44	106	18.56	441	76.84	4.37637	0.790539	1.65132	0.112824	1.43421	0.0752162	1	0	8.10142	1.46825	433.317	78.5318	101.158	18.3333	N
CHL	CHL014	K2 EDTA	Immune Reconstitution	380	26.56	385	28.04	376	25.09	162	11.8	164	11.95	1	0	1121	74.87	415.202	24.6345	431.668	26.4062	235.63	14.4141	187.099	11.4453	398.736	22.8627	1310.42	75.1372	1	0	N
CHL	CHL016	K2 EDTA	Immune Reconstitution	96	65.23	96	64.86	96	65.61	32	21.27	53	35.55	1	0	48	32.94	90.1911	62.1297	92.9271	63.0769	52.1825	35.4204	31.0987	21.1091	87.4551	61.1825	53.6489	37.5321	1.10499	0.0734484	N
CHL	CHL017	K2 EDTA	Immune Reconstitution	943	38.24	904	37.31	983	39.17	129	5.31	376	15.5	1	0	1502	59.9	941.54	37.3595	925.182	36.8843	717.09	28.5883	102.864	4.10087	957.898	37.8347	1570.39	62.0268	1	0	N
CHL	CHL020	K2 EDTA	HIV	622	76.3	636	76.61	609	75.99	8	0.99	585	70.54	126	15.73	61	7.56	562.348	71.9313	585.721	71.8738	549.256	67.3991	11.7209	1.43827	538.975	71.9889	68.5213	9.15214	133.186	17.7892	N
CHL	CHL024	K2 EDTA	Immune Reconstitution	30	43.22	31	44.17	28	42.27	19	27.68	12	18.04	2	1.12	38	56.45	26.4206	38.6737	25.5497	36.5112	11.6866	16.7005	14.7621	21.0953	27.2915	40.8362	38.4224	57.4913	1.93145	1.39373	N
CHL	CHL026	K2 EDTA	Immune Reconstitution	435	81.86	443	80.82	426	82.9	181	32.98	252	46.05	1	0.08	81	15.75	400.881	79.6305	409.727	81.295	243.137	48.2414	163.77	32.494	392.036	77.9661	96.5225	19.1959	1.59459	0.11825	N
CHL	CHL027	K2 EDTA	Immune Reconstitution	3913	70.99	3793	70.8	4032	71.17	2755	51.43	737	13.76	1456	25.7	112	1.97	3932.81	70.3847	4019.12	70.5473	917.198	16.0995	2878.57	50.5274	3846.5	70.2222	215.784	3.93939	1364.42	24.9091	N
CHL	CHL031	K2 EDTA	Unknown	4329	55.1	4220	55.37	4439	54.83	2910	38.18	1016	13.34	2416	29.85	1064	13.14	4090.68	55.8504	4118.3	55.2315	894.082	11.9907	2891.67	38.7809	4063.05	56.4693	932.105	12.9546	2139.79	29.7393	N
CHL	CHL036	K2 EDTA	Unknown	3550	64.85	3612	64.75	3487	64.95	2651	47.52	888	15.92	1629	30.34	213	3.98	3188.62	63.6278	3034.62	64.1955	764.144	16.165	2230.95	47.1944	3342.62	63.0601	236.552	4.46266	1655.86	31.2386	N
CHL	CHL040	K2 EDTA	Unknown	4667	63.66	4533	62.82	4801	64.51	2662	36.89	1427	19.77	2408	32.35	199	2.67	4406.38	62.7246	4310.66	61.3961	1329.76	18.9395	2496.14	35.5522	4502.1	64.053	211.122	3.00371	2238.71	31.851	N
CHL	CHL041	K2 EDTA	Unknown	4107	74.37	4209	73.72	4006	75.01	2450	42.9	1502	26.3	1240	23.22	82	1.54	4106.8	72.9978	4081.76	72.9841	1408.96	25.193	2408.28	43.0613	4131.83	73.0116	117.998	2.08508	1346.51	23.7935	N
CHL	CHL042	K2 EDTA	Unknown	10	3.54	10	4.11	9	2.96	8	3.26	1	0.22	112	35.23	186	58.34	10.2266	3.2869	11.0295	3.54012	3.14391	1.0091	8.14324	2.61373	9.42385	3.03369	181.019	58.2728	111.583	35.9203	N
CHL	CHL043	K2 EDTA	Unknown	486	18.29	473	18.61	500	17.97	140	5.5	266	10.48	1	0	2151	77.34	484.012	18.306	437.751	17.2245	283.37	11.15	111.469	4.38605	530.274	19.3874	2139.53	78.2236	1	0	N
CHL	CHL053	K2 EDTA	Unknown	5369	84.78	5532	85.39	5205	84.16	3878	59.86	1538	23.75	685	11.08	192	3.1	5074.07	84.6313	4995.06	83.9936	1377.39	23.1614	3510.84	59.036	5153.08	85.269	166.142	2.74919	667.235	11.0409	N
CHL	CHL054	K2 EDTA	Unknown	3993	76.79	4079	77.19	3907	76.4	2569	48.6	1204	22.78	420	8.22	669	13.08	3811.6	77.4384	3804.07	77.2392	1118.04	22.701	2415.37	49.0425	3819.13	77.6376	645.172	13.1154	412.137	8.37815	N
CHL	CHL055	K2 EDTA	Unknown	9193	71.44	9197	71.31	9189	71.56	5321	41.26	3556	27.58	2564	19.96	825	6.43	7945.64	70.6643	8081.31	70.6372	3109.86	27.1826	4680.09	40.9077	7809.96	70.6914	888.769	8.04464	2318.81	20.9886	N
CHL	CHL063	K2 EDTA	HIV	4367	78.92	4305	78.89	4429	78.96	2973	54.47	905	16.58	883	15.75	186	3.31	3898.42	80.3433	4052.45	78.8527	1192.11	23.1961	2863.94	55.7266	3744.38	81.8339	179.248	3.91749	648.783	14.1792	N
CHL	CHL066	K2 EDTA	Unknown	5753	66.53	5550	66.61	5957	66.45	3208	38.5	2098	25.18	2496	27.85	402	4.49	5595.29	66.2029	5515	66.0808	2131.41	25.5387	3195.47	38.2882	5675.58	66.325	485.392	5.6723	2308.54	26.9776	N
CHL	CHL067	K2 EDTA	Unknown	5854	54.33	6143	52.88	5565	55.77	4320	37.19	1727	14.87	4252	42.62	109	1.09	5944.36	54.0056	5670.68	53.0683	1510.55	14.1363	4155.87	38.8922	6218.04	54.9429	139.634	1.23382	4794.11	42.361	N
CHL	CHL070	K2 EDTA	Unknown	3854	55.24	3836	54.59	3872	55.88	2417	34.4	1222	17.39	2898	41.82	112	1.61	3725.25	55.544	3938.72	56.61	1270.94	18.2668	2485.92	35.7294	3511.78	54.4779	126.198	1.9577	2761.85	42.8443	N
MED	MED001	K2 EDTA	HIV	231	65.03	238	65.05	224	65.01	23	6.35	206	56.38	64	18.59	44	12.81	216.096	64.6753	210.183	63.7126	184.766	56.008	20.0174	6.06786	222.01	65.6379	39.8446	11.7802	66.9593	19.7968	N
MED	MED002	K2 EDTA	HIV	991	71.49	1011	71.79	972	71.2	245	17.37	729	51.78	266	19.51	118	8.66	942.136	70.0629	953.643	70.2754	700.772	51.6409	227.277	16.7484	930.629	69.8505	132.6	9.95261	253.057	18.9938	N
MED	MED003	K2 EDTA	HIV	2491	79.23	2491	79.6	2492	78.87	186	5.95	2209	70.59	423	13.4	221	6.99	2396.1	78.3217	2434.68	78.2867	2157.93	69.3878	214.759	6.90555	2357.52	78.3568	218.237	7.25352	425.173	14.1315	N
MED	MED004	K2 EDTA	Normal	818	65.11	793	63.73	843	66.49	558	44.82	222	17.83	268	21.11	155	12.2	747.106	61.8125	762.332	62.485	213.492	17.499	552.739	45.3056	731.879	61.1399	185.594	15.5042	270.041	22.5588	N
MED	MED005	K2 EDTA	HIV	1346	51.99	1380	51.38	1312	52.6	90	3.34	1165	43.39	384	15.41	792	31.74	1327.25	51.3884	1363.47	51.3217	1216.29	45.7818	91.8944	3.45894	1291.03	51.4552	829.528	33.0617	367.3	14.6391	N
MED	MED006	K2 EDTA	HIV	1351	55.36	1347	55.01	1356	55.71	126	5.14	1153	47.09	717	29.47	295	12.11	1281.39	55.0197	1263.99	54.1383	1073.56	45.9816	155.899	6.67733	1298.79	55.9011	286.253	12.3206	673.483	28.9872	N
MED	MED007	K2 EDTA	Normal	2426	66.82	2305	66.53	2546	67.11	1031	29.74	1230	35.49	432	11.38	768	20.24	2395.51	66.7392	2435.07	66.5826	1291.72	35.3197	1121.56	30.667	2355.94	66.8958	702.747	19.9542	409.868	11.638	N
MED	MED008	K2 EDTA	HIV	370	40.42	371	40.76	368	40.08	69	7.57	300	32.92	247	26.93	293	31.94	345.191	37.9216	339.29	38.7869	278.902	31.8835	59.6898	6.82362	351.092	37.0562	324.638	34.2641	233.18	24.6111	N
MED	MED009	K2 EDTA	HIV	982	79.71	1001	79.91	963	79.52	191	15.26	737	58.8	178	14.74	57	4.7	938.351	81.6038	954.766	81.7249	693.32	59.3459	197.77	16.9285	921.935	81.4827	57.3126	5.06541	149.165	13.1835	N
MED	MED010	K2 EDTA	Normal	1539	79.9	1540	80.53	1539	79.27	1231	64.38	278	14.56	237	12.23	155	8	1500.15	77.7844	1450.24	77.4109	274.532	14.6539	1154.01	61.5986	1550.05	78.1579	177.447	8.94737	245.874	12.3977	N
MED	MED011	K2 EDTA	Normal	1352	84.85	1390	85.87	1314	83.83	950	58.7	404	24.97	189	12.04	58	3.71	1314.91	82.8076	1311.47	83.0274	397.097	25.1397	900.506	57.0098	1318.35	82.5879	74.8	4.68584	189.55	11.8743	N
MED	MED012	K2 EDTA	Normal	1259	61.25	1270	62.21	1249	60.28	877	42.96	375	18.39	212	10.22	597	28.83	1228.32	62.2996	1202.31	62.8169	363.191	18.9757	824.41	43.073	1254.33	61.7823	561.533	27.6585	203.226	10.01	N
MED	MED013	K2 EDTA	HIV	1203	64.15	1210	63.96	1195	64.33	353	18.68	811	42.87	321	17.27	293	15.78	1135.15	65.3325	1180.27	65.3921	771.115	42.7234	368.305	20.4058	1090.04	65.2728	281.323	16.8459	285.313	17.0848	N
MED	MED014	K2 EDTA	HIV	1264	72.43	1239	72.16	1289	72.7	385	22.4	857	49.93	235	13.27	239	13.48	1212.4	72.5928	1202.66	72.7187	834.735	50.472	373.653	22.5928	1222.13	72.467	212.798	12.618	243.577	14.443	N
MED	MED015	K2 EDTA	HIV	880	83.86	900	84.04	860	83.69	92	8.59	747	69.69	82	7.97	66	6.41	815.169	82.9603	802.34	82.6043	679.486	69.9559	84.3182	8.68091	827.999	83.3162	66.933	6.73504	89.3573	8.99145	N
MED	MED016	K2 EDTA	HIV	911	66.65	928	66.92	894	66.38	63	4.53	844	60.89	59	4.37	361	26.79	848.969	67.7569	836.564	67.0837	764.799	61.3289	63.0977	5.05977	861.373	68.4301	339.438	26.966	52.1935	4.14641	N
MED	MED017	K2 EDTA	Normal	1957	69.01	2006	69.27	1907	68.74	909	31.38	1059	36.57	330	11.9	520	18.73	1937.98	67.6068	1954.73	67.7786	992.702	34.4211	948.086	32.8741	1921.23	67.435	571.479	20.0588	333.945	11.7214	N
MED	MED018	K2 EDTA	HIV	613	71	622	71.36	603	70.64	47	5.35	560	64.28	33	3.89	188	22.01	591.914	71.8293	605.934	72.2058	555.05	66.1423	38.507	4.58866	577.894	71.4528	189.801	23.4677	35.331	4.36844	N
MED	MED019	K2 EDTA	HIV	563	65.86	549	65.06	577	66.65	52	6.18	425	50.32	56	6.45	198	22.92	557.69	64.4544	560.1	64.1087	428.106	49.0008	49.5849	5.67546	555.281	64.8	208.402	24.32	56.5564	6.6	N
MED	MED020	K2 EDTA	Normal	1311	67.17	1347	66.47	1274	67.88	1094	53.97	239	11.81	255	13.59	342	18.21	1237.93	66.1266	1244.81	65.388	218.517	11.4783	1007.76	52.936	1231.06	66.8653	318.125	17.2791	279.73	15.1936	N
MED	MED021	K2 EDTA	Normal	231	28.39	230	27.53	233	29.24	34	4.08	183	21.85	306	38.5	236	29.72	222.425	28.3502	235.412	29.7864	198.165	25.0736	34.9189	4.41826	209.438	26.9139	239.845	30.8214	314.623	40.4306	Y
MED	MED022	K2 EDTA	Normal	358	57.57	361	57.71	356	57.42	13	2.04	316	50.57	172	27.83	86	13.88	345.542	56.1158	343.182	55.2316	314.398	50.599	13.1516	2.11661	347.902	57	94.2388	15.44	161.622	26.48	Y
MED	MED023	K2 EDTA	Normal	1731	69.3	1724	69.8	1738	68.79	1173	47.46	486	19.67	365	14.45	406	16.05	1682.78	68.4365	1755.99	69.1743	481.889	18.9833	1192.04	46.9586	1609.57	67.6987	388.591	16.3441	359.57	15.1235	N
MED	MED024	K2 EDTA	HIV	2795	90.83	2864	91.52	2725	90.15	667	21.31	2085	66.61	180	5.94	70	2.31	2713.12	92.5817	2669.94	92.6467	1982.02	68.7759	623.782	21.6452	2756.29	92.5167	75.3528	2.52926	138.873	4.66137	N
MED	MED025	K2 EDTA	HIV	1502	61.23	1479	61.55	1524	60.9	97	4.04	1231	51.22	429	17.13	521	20.83	1426.95	61.6961	1443.61	61.3732	1207.4	51.3312	96.1309	4.08688	1410.29	62.019	455.333	20.0237	395.918	17.4109	N
MED	MED026	K2 EDTA	HIV	2420	83.42	2324	83.01	2517	83.83	553	19.75	1627	58.12	349	11.63	123	4.11	2402.39	83.0603	2327.57	83.1397	1628.62	58.1735	563.548	20.1297	2477.22	82.981	107.844	3.61252	385.044	12.898	N
MED	MED027	K2 EDTA	HIV	6499	90.11	6553	89.83	6445	90.39	525	7.19	5774	79.15	453	6.36	163	2.28	6008.6	90.9487	6161.28	91.1177	5475.17	80.971	488.722	7.2276	5855.91	90.7797	147.695	2.2896	412.149	6.38923	N
MED	MED028	K2 EDTA	Normal	1841	76.57	1870	76.6	1812	76.53	1510	61.87	356	14.57	225	9.5	315	13.3	1798.46	77.0322	1803.49	76.7608	323.885	13.7853	1476.95	62.8625	1793.44	77.3036	288.247	12.4245	218.156	9.40332	N
MED	MED029	K2 EDTA	HIV	277	42.87	282	42.31	273	43.42	40	6.02	239	35.86	190	30.27	155	24.72	255.853	42.8167	256.414	42.6426	215.785	35.8859	37.0175	6.15616	255.292	42.9907	153.841	25.9065	173.155	29.1589	N
MED	MED044	K2 EDTA	Normal	534	51.41	531	50.33	537	52.49	68	6.48	382	36.18	188	18.36	288	28.2	492.142	48.9125	486.504	48.4437	364.277	36.273	66.9243	6.66401	497.779	49.3812	312.269	30.978	181.889	18.0439	Y
MED	MED045	K2 EDTA	Normal	655	43.59	632	43.54	677	43.64	157	10.84	425	29.3	481	31.03	358	23.07	614.649	42.8454	596.351	42.44	411.432	29.28	145.575	10.36	632.947	43.2508	342.481	23.4026	458.785	31.3498	Y
MED	MED046	K2 EDTA	Normal	1436	73.38	1441	73.12	1430	73.64	896	45.45	543	27.54	235	12.08	270	13.89	1381.84	70.8652	1392.56	70.703	509.112	25.8487	890.815	45.2285	1371.13	71.0273	300.233	15.5527	240.488	12.4577	N
MED	MED047	K2 EDTA	Normal	1883	72.89	1958	72.25	1808	73.53	1399	51.61	542	20	327	13.29	298	12.11	1833.93	73.2898	1853.9	72.796	522.768	20.5272	1329.48	52.204	1813.97	73.7837	324.667	13.2059	299.569	12.1851	N
MED	MED048	K2 EDTA	Normal	1847	78.03	1869	77.26	1824	78.8	1558	64.39	283	11.72	186	8.04	278	11.99	1804.85	76.1304	1797.22	75.8738	303.576	12.8161	1490.95	62.944	1812.47	76.387	295.702	12.4624	188.704	7.95299	N
MED	MED049	K2 EDTA	Normal	477	48.93	493	48.84	460	49.02	60	5.97	410	40.62	229	24.37	242	25.73	486.002	48.1047	481.61	47.6764	397.459	39.346	71.9807	7.12565	490.393	48.5331	257.519	25.486	242.875	24.0368	Y
MED	MED050	K2 EDTA	Normal	308	40.75	302	40.12	313	41.39	59	7.87	214	28.35	156	20.57	256	33.88	290.75	39.4047	289.357	38.6336	221.132	29.5246	53.8618	7.19137	292.142	40.1757	249.744	34.3451	155.073	21.3259	Y
MED	MED051	K2 EDTA	Normal	475	50.6	476	49.4	474	51.8	45	4.66	421	43.7	188	20.59	247	26.97	444.887	50.2597	425.844	49.1011	383.918	44.2669	38.461	4.43468	463.93	51.4183	240.076	26.6081	193.214	21.4143	Y
MED	MED052	K2 EDTA	HIV	3016	69.37	3113	69.7	2919	69.03	1135	25.42	1984	44.44	1024	24.22	253	5.99	2888.34	69.2631	2925.81	68.5459	1850.52	43.3541	1102.7	25.8341	2850.87	69.9802	251.381	6.17063	953.793	23.4127	N
MED	MED053	K2 EDTA	HIV	1626	70.23	1649	69.89	1603	70.57	1135	48.11	468	19.84	382	16.83	272	11.96	1548.36	70.1287	1511.51	69.6575	441.205	20.3329	1047.8	48.2875	1585.21	70.5999	277.65	12.3656	367.871	16.3837	N
MED	MED058	K2 EDTA	HIV	316	62.53	303	61.45	329	63.61	11	2.22	250	50.65	55	10.64	125	24.15	288.928	60.9017	296.099	61.2131	255.95	52.913	12.5466	2.59377	281.757	60.5904	124.277	26.7252	54.1626	11.6474	N
MED	MED059	K2 EDTA	HIV	2151	71.66	2182	71.79	2121	71.53	97	3.21	1968	64.76	498	16.79	318	10.73	1998.35	71.9365	1967.15	72	1793.65	65.6495	104.216	3.81443	2029.55	71.8731	307.821	10.901	477.237	16.9005	N
MED	MED061	K2 EDTA	HIV	1879	55.81	1946	56.01	1812	55.61	159	4.58	1723	49.58	1209	37.09	223	6.85	1852.51	55.7661	1843.36	55.816	1672.79	50.651	141.191	4.27517	1861.65	55.7162	277.345	8.30048	1175.97	35.1949	N
MED	MED062	K2 EDTA	HIV	895	76.36	891	76.52	899	76.2	20	1.74	781	67.01	103	8.76	159	13.45	876.344	76.5278	868.567	76.0896	782.304	68.5326	20.0825	1.7593	884.12	76.9661	149.035	12.9741	104.095	9.06188	N
MED	MED063	K2 EDTA	HIV	1003	83.31	988	84.13	1018	82.49	149	12.68	819	69.73	155	12.54	52	4.21	1002.12	83.2663	993.818	82.24	800.952	66.28	180.782	14.96	1010.41	84.2926	47.4304	3.95683	137.021	11.4309	N
MED	MED066	K2 EDTA	HIV	2157	80.31	2172	81	2141	79.63	1176	43.85	959	35.77	328	12.22	213	7.91	2009.3	79.8609	2088.88	80.0932	969.709	37.1812	1135.62	43.5426	1929.72	79.6286	192.69	7.95125	279.893	11.5496	N
MED	MED067	K2 EDTA	HIV	2923	86.68	2940	87.05	2906	86.31	1381	40.9	1581	46.8	326	9.67	120	3.57	2823.59	87.0792	2801.22	86.6787	1509.7	46.7149	1316.2	40.7273	2845.96	87.4797	113.733	3.49593	286.976	8.82114	N
MED	MED069	K2 EDTA	HIV	3335	76.25	3467	76.21	3204	76.29	1708	37.55	1682	36.98	723	17.21	249	5.93	3035.52	76.8373	3067.86	76.4745	1513.77	37.7346	1544.02	38.4886	3003.17	77.2001	200.953	5.16574	668.971	17.1967	N
MED	MED070	K2 EDTA	HIV	1687	74.31	1606	72.98	1768	75.65	847	38.47	700	31.79	407	17.41	148	6.32	1635.09	73.2925	1613.7	72.6804	704.75	31.7417	872.203	39.2838	1656.49	73.9046	142.628	6.36338	426.633	19.0343	N
MED	MED072	K2 EDTA	HIV	2994	67.98	2963	67.67	3024	68.29	1696	38.73	1268	28.95	456	10.29	919	20.74	2749.55	68.889	2634.92	68.5088	1137.95	29.5872	1528.72	39.7473	2864.18	69.2692	848.722	20.5261	401.302	9.70534	N
MED	MED073	K2 EDTA	Normal	1791	73.04	1736	73.19	1846	72.89	971	40.91	742	31.26	327	12.89	342	13.52	1818.59	71.956	1852.84	72.6105	794.074	31.1188	1024.38	40.1442	1784.34	71.3016	339.232	13.5556	350.354	14	N
MED	MED074	K2 EDTA	Normal	1636	74.22	1633	73.58	1640	74.86	1058	47.68	581	26.17	401	18.29	136	6.22	1690.63	73.804	1698.19	73.9775	566.062	24.6592	1132.12	49.3183	1683.07	73.6304	165.302	7.23156	416.872	18.2372	N
MED	MED075	K2 EDTA	HIV	434	58.47	414	58.49	455	58.45	146	20.6	244	34.56	86	11.1	227	29.13	397.971	55.2736	398.455	55.3293	246.087	34.1717	141.443	19.6407	397.486	55.2179	234.865	32.627	78.8641	10.9556	N
MED	MED076	K2 EDTA	HIV	3102	79.18	3059	78.58	3145	79.77	1358	34.88	1674	43.01	266	6.74	510	12.94	2866.3	77.3274	2780.87	77.0842	1522.31	42.1975	1267.82	35.1432	2951.72	77.5705	559.637	14.7072	260.009	6.83297	N
MED	MED078	K2 EDTA	HIV	5335	87.67	5215	87.49	5456	87.85	420	7.05	4606	77.27	609	9.8	112	1.8	4958.04	87.5068	4975.45	87.7235	4444.18	78.3565	407.309	7.18138	4940.63	87.2901	127.309	2.24927	574.634	10.1525	N
MED	MED079	K2 EDTA	HIV	2857	89.04	2823	88.68	2892	89.4	1529	48.04	1191	37.42	166	5.12	163	5.03	2821.11	88.7339	2836.72	89.5692	1197.53	37.8118	1629.32	51.4456	2805.5	87.8987	199.418	6.24794	177.377	5.55738	N
MED	MED080	K2 EDTA	Normal	2095	81.06	2133	81.73	2058	80.39	1218	46.69	737	28.26	396	15.48	91	3.54	2054.11	81.5799	2098.21	81.0517	760.424	29.3744	1215.74	46.9628	2010.02	82.1082	83.4638	3.40945	336.918	13.7629	N
MED	MED081	K2 EDTA	HIV	2090	79.54	2144	80.57	2037	78.52	946	35.57	1170	43.96	164	6.34	386	14.87	2011.1	79.3191	2093.79	79.151	1153.91	43.621	944.222	35.6942	1928.42	79.4872	345.594	14.245	143.998	5.93542	N
MED	MED082	K2 EDTA	HIV	2325	59.36	2322	58.94	2327	59.79	1311	33.28	862	21.89	1183	30.39	358	9.19	2087.82	59.3741	2001.34	59.2751	800.789	23.7175	1111.44	32.9182	2174.3	59.4732	356.308	9.746	1090.25	29.8213	N
MED	MED084	K2 EDTA	HIV	3009	75.13	3059	74.98	2960	75.29	1806	44.28	1298	31.82	763	19.41	196	4.98	3002.5	75.2195	3064.81	74.326	1275.01	30.9208	1837.69	44.5666	2940.19	76.113	195.131	5.05137	720.165	18.643	N
MED	MED086	K2 EDTA	HIV	2797	88.97	2711	87.98	2883	89.97	234	7.61	2447	79.41	135	4.21	93	2.89	2772.46	89.2798	2726.05	88.817	2498.72	81.4104	237.577	7.74045	2818.87	89.7425	166.49	5.30043	97.063	3.09013	N
MED	MED087	K2 EDTA	HIV	1997	67.18	1954	66.34	2041	68.02	1326	45.01	605	20.54	809	26.98	138	4.61	2013.16	66.3523	2015.45	66.2038	634.044	20.8272	1368.82	44.9631	2010.87	66.5007	134.589	4.45095	853.578	28.2284	N
MED	MED088	K2 EDTA	HIV	3090	83.99	3105	83.56	3075	84.42	674	18.15	2283	61.44	287	7.87	244	6.69	3123.34	83.8304	3118.19	83.7789	2338.01	62.8173	689.028	18.5127	3128.48	83.8819	253.07	6.78539	322.853	8.65645	N
MED	MED090	K2 EDTA	Normal	1659	77.54	1643	77.83	1674	77.24	1011	47.88	560	26.54	222	10.22	264	12.19	1632.47	77.1319	1616.19	77.4173	562.605	26.9495	1018.42	48.7835	1648.76	76.8464	276.13	12.8701	191.887	8.9436	N
MED	MED092	K2 EDTA	HIV	3462	88.04	3544	87.98	3381	88.1	1302	32.32	2219	55.08	301	7.85	131	3.42	3314.4	87.4604	3362.12	87.0354	2090.89	54.127	1272.07	32.93	3266.68	87.8854	148.486	3.99479	286.48	7.70734	N
MED	MED094	K2 EDTA	HIV	2228	73.72	2198	73.95	2257	73.5	1549	52.1	632	21.26	663	21.6	131	4.27	2099.52	73.1135	2084.95	73.2143	622.131	21.8465	1456.33	51.1398	2114.09	73.0128	151.567	5.23459	617.497	21.3261	N
MED	MED096	K2 EDTA	HIV	542	67.82	568	67.71	515	67.92	78	9.34	417	49.74	59	7.78	154	20.28	539.518	68.8648	537.216	69.197	403.533	51.9776	66.6868	8.58969	541.819	68.5326	179.236	22.6709	55.0038	6.95722	N
MED	MED097	K2 EDTA	HIV	3024	92.82	2899	92.81	3149	92.84	176	5.62	2567	82.19	108	3.19	116	3.43	2894.57	91.881	2988.93	92.6126	2648.19	82.0545	179.07	5.54851	2800.2	91.1495	112.82	3.67242	124.103	4.03966	N
MED	MED098	K2 EDTA	HIV	2335	77.79	2347	78.18	2323	77.4	1071	35.67	1239	41.27	261	8.68	386	12.87	2271.47	79.0372	2268.71	78.8053	1170.79	40.6682	1052.25	36.5508	2274.24	79.2691	337.069	11.7486	230.265	8.02596	N
MED	MED099	K2 EDTA	HIV	1619	81	1651	81.42	1586	80.58	236	11.62	1402	69.13	264	13.4	112	5.67	1518.84	80.4134	1499.65	80.5035	1276.18	68.5076	222.506	11.9445	1538.04	80.3232	121.333	6.33658	242.667	12.6732	N
MED	MED100	K2 EDTA	HIV	1929	77.16	1976	77.22	1881	77.09	1081	42.24	839	32.78	286	11.7	261	10.68	1823.17	75.949	1839.31	76.1695	800.414	33.1467	1000.28	41.4234	1807.04	75.7285	284.821	11.9361	270.532	11.3373	N
MED	MED102	K2 EDTA	Normal	1709	77.11	1654	76.28	1764	77.93	1058	48.79	539	24.87	213	9.42	279	12.33	1644.16	75.9421	1651.69	75.6882	545.769	25.0097	1072.92	49.1663	1636.63	76.196	294.076	13.6912	192.987	8.98483	N
MED	MED103	K2 EDTA	HIV	1181	85.37	1217	85.44	1146	85.29	274	19.22	874	61.35	115	8.59	51	3.8	1050.71	84.2851	1041.96	84.0294	753.297	60.7502	244.546	19.7216	1059.47	84.5409	73.8035	5.88919	95.1676	7.59396	N
MED	MED104	K2 EDTA	HIV	2049	77.57	2013	77.85	2085	77.29	1240	47.95	691	26.72	347	12.88	250	9.28	2020.53	76.9135	1998.63	76.2199	698.061	26.6214	1243.07	47.4058	2042.44	77.6071	243.475	9.25139	326.067	12.3897	N
MED	MED105	K2 EDTA	HIV	2666	81.97	2642	81.9	2690	82.03	216	6.68	2230	69.12	266	8.1	275	8.38	2428.23	80.3409	2461.78	80.2866	2127.6	69.3878	213.692	6.96917	2394.68	80.3952	299.499	10.0549	248.493	8.34248	N
MED	MED106	K2 EDTA	HIV	924	67.64	937	67.46	912	67.82	222	15.97	700	50.42	290	21.56	128	9.49	868.674	67.5202	885.78	67.5463	684.349	52.1859	188.002	14.3363	851.568	67.4942	138.992	11.0163	264.769	20.9853	N
MED	MED108	K2 EDTA	Normal	1980	71.41	1969	71.06	1991	71.76	1247	45.01	608	21.95	377	13.6	392	14.14	1858.25	71.9092	1846.83	71.0187	610.322	23.4696	1166.6	44.8611	1869.68	72.7996	344.952	13.4314	330.708	12.8768	N
MED	MED109	K2 EDTA	HIV	1001	65.6	1035	65.76	966	65.45	300	19.08	729	46.33	168	11.36	313	21.19	963.958	65.1409	980.165	64.894	712.024	47.1411	271.161	17.9528	947.752	65.3877	319.779	22.0623	160.469	11.0711	N
MED	MED110	K2 EDTA	Normal	1465	73.67	1470	73.64	1460	73.69	1031	51.65	379	19	201	10.14	308	15.55	1395.42	74.521	1343.61	75.2648	336.665	18.8589	975.842	54.6635	1447.24	73.7773	276.247	14.0825	210.928	10.7527	N
MED	MED111	K2 EDTA	HIV	863	62.89	868	63.55	859	62.22	28	2.01	629	46.08	395	28.59	113	8.22	821.033	65.062	829.94	64.9175	650.12	50.852	22.8234	1.78523	812.125	65.2065	84.5964	6.79235	341.493	27.4189	N
MED	MED112	K2 EDTA	HIV	1829	79.88	1901	79.38	1758	80.39	1219	50.91	681	28.42	214	9.81	202	9.26	1678.76	79.0584	1641.06	77.9132	593.542	28.1797	1087.62	51.6375	1716.46	80.2036	209.01	9.76621	192.87	9.01207	N
MED	MED113	K2 EDTA	Normal	1527	74.5	1529	73.57	1526	75.43	1066	51.31	443	21.32	152	7.49	342	16.91	1372.91	72.8481	1400.87	72.895	397.389	20.6784	997.76	51.9191	1344.95	72.8012	366.015	19.8122	117.379	6.35368	N
MED	MED115	K2 EDTA	HIV	2169	84.65	2131	84.57	2206	84.74	1552	61.57	581	23.06	338	13	48	1.84	2082.82	84.8689	2041.56	84.6134	588.923	24.4082	1462.79	60.626	2124.08	85.1244	59.4425	2.38221	301.836	12.0963	N
MED	MED117	K2 EDTA	HIV	1742	81.16	1741	80.76	1742	81.57	235	10.88	1455	67.48	205	9.62	176	8.26	1464.89	80.0494	1503.2	80.3483	1273.88	68.0907	201.041	10.746	1426.58	79.7503	164.367	9.18863	186.696	10.4369	N
MED	MED118	K2 EDTA	HIV	1353	79.42	1386	78.71	1320	80.12	126	7.18	1223	69.47	149	9.04	166	10.06	1218.87	79.4847	1246.9	79.7055	1118.64	71.5069	108.839	6.95728	1190.84	79.2639	161.835	10.772	135.762	9.03651	N
MED	MED120	K2 EDTA	HIV	2004	84.86	2003	84.99	2005	84.73	729	30.94	1249	53.01	245	10.37	101	4.28	1966.36	84.6128	2025.94	84.3631	1268.2	52.8096	766.903	31.9349	1906.78	84.8625	97.2659	4.32889	234.906	10.4547	N
MED	MED121	K2 EDTA	HIV	242	48.94	249	49.2	236	48.69	124	24.62	104	20.58	39	7.97	203	41.87	221.286	48.0353	219.936	47.4684	94.3894	20.3718	111.251	24.0111	222.636	48.6022	185.499	40.4952	39.8805	8.70607	N
MED	MED122	K2 EDTA	HIV	1928	75.67	1940	76.33	1916	75.02	1341	52.74	714	28.1	143	5.6	478	18.73	1814.73	74.6452	1729.1	74.1019	630.218	27.0085	1158.32	49.6408	1900.36	75.1885	471.361	18.6496	140.828	5.57194	N
MED	MED124	K2 EDTA	HIV	2398	80	2411	79.97	2385	80.04	1214	40.25	1205	39.96	241	8.09	331	11.11	2399.65	79.785	2476.73	79.9734	1253.44	40.4736	1224.66	39.5442	2322.57	79.5965	331.795	11.3709	244.833	8.39065	N
MED	MED125	K2 EDTA	HIV	1570	81.25	1625	80.5	1514	81.99	242	11.97	1342	66.5	177	9.6	123	6.69	1590.15	83.0754	1633.33	81.9122	1326.18	66.5083	259.772	13.0277	1546.97	84.2385	123.042	6.70012	158.274	8.61865	N
MED	MED126	K2 EDTA	HIV	1940	75.23	1978	76.05	1902	74.42	1528	58.77	431	16.57	350	13.71	288	11.28	1847.89	74.5756	1928.1	74.5554	453.278	17.5272	1465.18	56.6552	1767.68	74.5958	280	11.8159	313.158	13.2152	N
MED	MED128	K2 EDTA	HIV	1185	81.9	1221	83.14	1150	80.67	163	11.1	1012	68.92	166	11.66	86	6.03	1191.48	82.2239	1154.82	81.8697	957.523	67.8824	147.35	10.4462	1228.13	82.5782	80.9702	5.44433	161.418	10.8535	N
MED	MED129	K2 EDTA	HIV	3475	84.33	3597	84.02	3353	84.64	1174	27.43	2363	55.2	101	2.55	458	11.55	3280.33	83.5366	3280.92	83.0697	2192.39	55.5093	1054.54	26.7	3279.75	84.0035	474.302	12.1482	116.613	2.98679	N
MED	MED130	K2 EDTA	HIV	2327	70.88	2245	69.78	2409	71.98	138	4.28	2015	62.63	615	18.39	298	8.9	2201.16	70.9972	2298.89	71.1548	2087.08	64.5991	140.931	4.36208	2103.43	70.8397	275.601	9.28174	567.724	19.1199	N
MED	MED131	K2 EDTA	HIV	669	64.88	672	65	667	64.75	17	1.6	471	45.59	260	25.28	87	8.48	604.938	65.4516	607.349	65.387	452.735	48.7413	19.8747	2.13971	602.527	65.5162	74.3508	8.08458	235.635	25.6219	N
MED	MED132	K2 EDTA	HIV	2105	91.43	2062	90.74	2149	92.11	159	7	1877	82.59	51	2.19	79	3.37	2011.63	91.2602	2087.01	91.4816	1882.27	82.5068	179.065	7.8491	1936.26	91.0388	85.074	4	56.716	2.66667	N
MED	MED133	K2 EDTA	HIV	2556	88.78	2666	88.66	2447	88.91	380	12.65	2180	72.52	146	5.31	141	5.14	2348.08	88.0825	2417.45	89.2056	2019.03	74.5035	316.829	11.6912	2278.71	86.9594	165.322	6.30894	159.357	6.0813	N
MED	MED135	K2 EDTA	HIV	704	69.9	708	69.12	700	70.68	81	7.86	534	52.14	92	9.35	171	17.29	676.338	71.5769	647.931	71.8738	504.587	55.9728	59.0665	6.55214	704.746	71.28	171.243	17.32	86.6102	8.76	N
MED	MED143	K2 EDTA	HIV	5036	89.2	5166	89.07	4907	89.34	2916	50.27	2119	36.53	328	5.97	235	4.28	4808.53	89.6297	4851.27	89.7256	2055.29	38.0132	2721.26	50.3305	4765.78	89.5337	239.674	4.5027	297.196	5.58335	N
SYN	SYN001	K3 EDTA	HIV	1418	67.56	1431	68.26	1406	66.86	822	39.24	561	26.75	245	11.67	443	21.07	1304.99	65.3089	1308.83	65.3927	505.006	25.2314	750.038	37.4739	1301.14	65.2252	433.116	21.7117	229.438	11.5015	N
SYN	SYN002	K3 EDTA	HIV	2005	83.21	1989	82.97	2021	83.44	638	26.63	1144	47.7	218	8.99	177	7.29	2155.15	81.3998	2112.52	80.3202	1248.83	47.4818	630.158	23.9592	2197.77	82.4793	232.696	8.73278	198.196	7.43802	N
SYN	SYN003	K3 EDTA	HIV	1210	81.99	1229	82.52	1192	81.47	534	35.89	664	44.58	177	12.07	87	5.94	1221.5	80.4721	1310.6	80.8824	701.104	43.268	571.898	35.2941	1132.4	80.0618	96.1064	6.79478	162.119	11.4619	N
SYN	SYN004	K3 EDTA	HIV	1304	65.46	1328	65.2	1280	65.72	542	26.61	748	36.72	323	16.6	337	17.28	1150.1	60.9665	1173.91	61.1333	659.753	34.3575	484.278	25.2195	1126.28	60.7997	393.581	21.2466	310.799	16.7777	N
SYN	SYN005	K3 EDTA	HIV	1213	85.12	1233	84.62	1193	85.63	151	10.34	1080	74.08	96	6.9	101	7.22	1065.24	83.2353	1031.02	82.3671	919.408	73.4506	114.113	9.11635	1099.46	84.1036	108.331	8.28685	93.7481	7.17131	N
SYN	SYN006	K3 EDTA	HIV	961	76.79	1003	77.5	918	76.08	550	42.45	450	34.73	211	17.48	71	5.88	943.971	75.5926	975.018	75.6064	435.675	33.7838	537.109	41.6493	912.924	75.5789	88.277	7.30825	190.538	15.7742	N
SYN	SYN007	K3 EDTA	HIV	2082	60.55	2140	60.22	2023	60.88	845	23.78	1436	40.4	297	8.93	987	29.7	2131.64	60.5877	2046.18	60.3571	1325.78	39.1071	827.351	24.4048	2217.11	60.8182	1050.56	28.8182	362.338	9.93939	N
SYN	SYN008	K3 EDTA	HIV	2380	78.83	2313	78.77	2447	78.89	781	26.6	1499	51.07	432	13.92	210	6.77	2109.43	78.2536	2164.59	78.9665	1398.9	51.0335	709.789	25.8939	2054.26	77.5407	208.253	7.86075	359.979	13.5879	N
SYN	SYN009	K3 EDTA	HIV	823	70.37	847	68.94	798	71.81	534	43.45	347	28.22	120	10.82	185	16.66	796.497	68.0054	803.753	68.5977	334.702	28.5657	500.883	42.7487	789.241	67.413	233.589	19.952	115.156	9.83606	N
SYN	SYN010	K3 EDTA	HIV	1097	78.45	1098	78.65	1096	78.25	477	34.15	580	41.54	131	9.37	167	11.89	1045.48	75.6574	1062.81	75.5971	577.578	41.0828	445.496	31.6879	1028.16	75.7177	189.498	13.9553	122.361	9.01117	N
SYN	SYN011	K3 EDTA	Normal	1538	81.05	1478	81.05	1599	81.06	904	49.56	486	26.64	213	10.79	154	7.82	1508.44	80.1838	1468.45	80.2512	440.481	24.0724	942.972	51.5337	1548.43	80.1163	180.913	9.36046	181.475	9.38954	N
SYN	SYN012	K3 EDTA	HIV	1708	53.54	1730	53.37	1685	53.7	1071	33.05	634	19.55	200	6.38	1221	38.9	1623.3	52.9887	1703.65	53.7959	604.125	19.0764	1097.99	34.6712	1542.96	52.1815	1199.18	40.5553	181.05	6.12296	N
SYN	SYN013	K3 EDTA	HIV	647	85.34	617	84.03	676	86.65	130	17.68	451	61.46	49	6.24	50	6.44	617.693	82.994	682.185	83.4731	479.258	58.6427	161.167	19.7206	553.202	82.515	67.4441	10.0599	43.6246	6.50699	N
SYN	SYN014	K3 EDTA	HIV	2187	72.28	2157	71.72	2217	72.83	1343	44.67	830	27.6	178	5.83	627	20.59	2082.62	73.0397	2091.36	73.0408	832.911	29.0895	1283.86	44.8389	2073.89	73.0386	584.144	20.5724	167.624	5.9034	N
SYN	SYN015	K3 EDTA	HIV	1148	65.21	1131	64.21	1164	66.21	436	24.79	620	35.2	248	14.08	329	18.71	1061.94	65.3574	1096.45	65.8367	594.678	35.7075	424.62	25.4964	1027.42	64.8781	351.743	22.2114	199.304	12.5854	N
SYN	SYN016	K3 EDTA	HIV	1562	71.49	1537	71.28	1587	71.7	690	32.01	817	37.9	240	10.87	360	16.25	1461.15	71.7755	1495	71.2078	805.103	38.3475	654.808	31.1889	1427.29	72.3431	335.983	17.0295	197.674	10.0192	N
SYN	SYN017	K3 EDTA	HIV	1891	79.93	1844	79.65	1937	80.22	692	29.9	1191	51.44	389	16.1	83	3.45	1933.51	80.006	1929.05	79.5693	1244.81	51.3458	739.552	30.505	1937.97	80.4426	91.7528	3.80854	376.93	15.6459	N
SYN	SYN018	K3 EDTA	HIV	2177	81.45	2111	80.96	2243	81.94	813	31.2	1262	48.41	157	5.74	325	11.88	2055.25	79.9467	2012.22	80.2513	1203	47.978	808.234	32.234	2098.28	79.6422	325.794	12.3658	181.23	6.87873	N
SYN	SYN019	K3 EDTA	HIV	734	81.35	718	82.26	750	80.45	280	32.12	413	47.34	96	10.35	78	8.37	712.615	76.3941	702.352	76.4776	417.01	45.4074	271.038	29.5128	722.878	76.3106	117.617	12.4162	95.5872	10.0907	N
SYN	SYN020	K3 EDTA	HIV	1570	71.28	1542	70.24	1599	72.32	821	37.41	693	31.56	206	9.3	389	17.61	1566.13	70.8732	1632.53	70.5306	745.474	32.2068	854.988	36.9382	1499.72	71.2159	401.617	19.0712	191.104	9.0748	N
SYN	SYN021	K3 EDTA	HIV	2366	78.16	2409	77.26	2323	79.06	822	26.37	1257	40.31	414	14.09	160	5.45	2381.69	79.4629	2351.93	81.0996	1237.76	42.6805	777.359	26.805	2411.45	77.8263	173.116	5.58708	398.979	12.8765	N
SYN	SYN022	K3 EDTA	Normal	1529	74.72	1579	74.18	1480	75.26	854	40.12	643	30.2	172	8.74	297	15.09	1430.53	72.5321	1460.99	72.3444	598.049	29.6137	786.023	38.9217	1400.06	72.7198	345.401	17.9403	168.218	8.73733	N
SYN	SYN023	K3 EDTA	HIV	1872	72.23	1916	73.66	1829	70.8	732	28.14	1131	43.48	527	20.38	203	7.87	1795.32	70.4408	1833.46	70.5687	1087.66	41.8633	737.156	28.3727	1757.18	70.313	251.352	10.0577	483.719	19.3558	N
SYN	SYN024	K3 EDTA	HIV	782	88.31	798	87.55	766	89.07	111	12.21	655	71.88	31	3.63	58	6.74	756.071	84.0448	774.776	84.3575	626.711	68.2362	119.845	13.0487	737.366	83.7321	63.905	7.25678	74.79	8.49282	N
SYN	SYN025	K3 EDTA	HIV	1292	74.28	1235	73.32	1349	75.23	436	25.87	799	47.45	66	3.66	357	19.94	1288.85	72.4638	1288.38	72.9492	833.052	47.168	461.082	26.1068	1289.32	71.9784	434.713	24.2685	63.2413	3.53053	N
SYN	SYN026	K3 EDTA	HIV	1393	62.69	1391	63.94	1395	61.44	532	24.46	822	37.81	269	11.84	592	26.08	1514.01	62.6069	1516.15	63.324	871.429	36.3963	602.635	25.1698	1511.87	61.8899	652.441	26.7083	262.312	10.738	N
SYN	SYN027	K3 EDTA	HIV	1245	61	1222	61.07	1267	60.92	454	22.68	682	34.06	147	7.05	647	31.12	1319.74	62.6321	1347.12	62.8342	778.79	36.3254	501.996	23.4148	1292.37	62.4299	639.993	30.9159	132.332	6.39252	N
SYN	SYN028	K3 EDTA	HIV	1435	75.14	1367	74.39	1504	75.89	607	33.03	740	40.29	203	10.26	237	11.95	1421	77.7021	1521.04	76.9131	808.65	40.8902	711.365	35.9708	1320.96	78.4911	189.303	11.2483	166.679	9.90398	N
SYN	SYN029	K3 EDTA	HIV	1842	83.83	1868	84.6	1817	83.07	523	23.68	1259	57.04	277	12.65	90	4.12	1902.6	83.7733	1936.54	83.0204	1327.06	56.8917	501.374	21.4942	1868.66	84.5262	77.7871	3.51859	258.112	11.6753	N
SYN	SYN030	K3 EDTA	HIV	1557	79.44	1630	78.72	1484	80.17	733	35.41	895	43.2	142	7.65	148	8.01	1611.62	83.0083	1586.42	83.0083	877.629	45.9212	707.275	37.0076	1636.81	83.0083	166.349	8.43613	155.363	7.87903	N
SYN	SYN031	K3 EDTA	HIV	2443	83.9	2451	83.11	2435	84.7	1007	34.14	1375	46.64	157	5.47	272	9.47	2421.85	82.5398	2378.31	82.4672	1348.08	46.7443	1000.08	34.6774	2465.39	82.6124	329.973	11.057	163.277	5.47121	N
SYN	SYN032	K3 EDTA	HIV	2364	88.68	2292	88.84	2436	88.52	676	26.2	1592	61.67	176	6.41	134	4.88	2736.55	87.3764	2879.7	87.7106	1977.35	60.2266	900.444	27.4259	2593.39	87.0421	188.528	6.32758	193.038	6.47896	N
SYN	SYN033	K3 EDTA	Normal	1962	77.94	1941	77.6	1983	78.28	1151	46	564	22.55	223	8.8	291	11.49	1967.8	77.3847	2122.37	77.5551	604.255	22.0805	1240.08	45.3147	1813.24	77.2143	265.688	11.314	246.634	10.5026	N
SYN	SYN034	K3 EDTA	HIV	2227	69.75	2250	70.44	2203	69.05	604	18.9	1558	48.8	394	12.35	580	18.16	2388.22	67.8734	2403.3	68.0768	1591.72	45.0877	728.063	20.6234	2373.14	67.67	678.04	19.3343	434.433	12.3878	N
SYN	SYN035	K3 EDTA	HIV	1743	76.42	1774	76	1711	76.84	564	24.17	1126	48.24	131	5.88	372	16.72	1768.56	77.0848	1833.46	77.3333	1117.89	47.1515	633.664	26.7273	1703.65	76.8363	381.818	17.2204	118.262	5.33374	N
SYN	SYN036	K3 EDTA	HIV	1763	77.76	1849	78.59	1677	76.93	774	32.89	1032	43.86	204	9.36	199	9.13	1901.09	78.1589	2002.73	78.6715	1142.53	44.8812	813.658	31.9622	1799.45	77.6463	240.263	10.3674	234.491	10.1183	N
SYN	SYN037	K3 EDTA	HIV	1149	73.7	1138	73.41	1161	73.99	683	44.09	439	28.35	198	12.65	202	12.89	1042.73	72.706	1068.59	72.0494	384.384	25.9171	676.516	45.614	1016.88	73.3626	198.725	14.3371	158.869	11.4617	N
SYN	SYN038	K3 EDTA	HIV	1349	89.47	1401	89.82	1298	89.12	480	30.78	899	57.66	45	3.08	103	7.08	1337.89	87.0665	1389.94	87.5676	897.457	56.5405	481.046	30.3063	1285.84	86.5655	153.331	10.3226	39.4602	2.65655	N
SYN	SYN039	K3 EDTA	HIV	1428	72.14	1464	72.16	1392	72.12	679	33.47	769	37.9	140	7.26	376	19.46	1422.93	70.0215	1387.32	70.6002	715.595	36.4164	667.167	33.9519	1458.55	69.4428	485.777	23.1283	145.063	6.90656	N
SYN	SYN040	K3 EDTA	HIV	925	50.24	967	51.37	884	49.12	605	32.17	377	20.01	56	3.11	780	43.31	860.076	50.8932	906.235	50	346.352	19.1094	571.957	31.5568	813.917	51.7864	691.404	43.9913	53.883	3.42836	N
SYN	SYN041	K3 EDTA	HIV	3221	68.35	3276	68.58	3167	68.13	1917	40.14	1246	26.08	577	12.42	872	18.76	3539.12	67.7956	3578.06	68.2661	1347.66	25.7121	2131.21	40.6614	3500.19	67.3252	1083.49	20.8406	598.133	11.5049	N
SYN	SYN042	K3 EDTA	HIV	1484	90.43	1460	89.79	1507	91.07	468	28.79	915	56.26	41	2.47	97	5.89	1537.13	90.1791	1579.4	89.6552	962.378	54.6296	539.967	30.6513	1494.87	90.703	104.494	6.34034	44.3966	2.69382	N
SYN	SYN043	K3 EDTA	HIV	1429	79.17	1443	79.24	1414	79.1	596	32.71	837	45.94	200	11.17	163	9.11	1409.85	79.5611	1449.76	79.9283	838.059	46.204	593.379	32.7142	1369.93	79.1939	172.21	9.95522	183.532	10.6097	N
SYN	SYN044	K3 EDTA	Normal	1241	71.72	1263	71.9	1219	71.54	855	48.66	371	21.12	214	12.53	257	15.09	1285.27	70.7836	1251.88	70.9716	333.272	18.8939	886.968	50.284	1318.66	70.5956	271.695	14.5455	254.714	13.6364	N
SYN	SYN045	K3 EDTA	HIV	1152	70.15	1165	70.36	1139	69.95	423	25.52	729	44.04	95	5.82	385	23.66	1134.12	67.9286	1119.16	67.7806	758.101	45.9136	386.847	23.429	1149.08	68.0766	428.999	25.4158	94.5874	5.60376	N
SYN	SYN046	K3 EDTA	HIV	2631	65.33	2637	65.71	2625	64.96	574	14.3	1974	49.2	558	13.81	757	18.74	2611.75	66.8451	2637.59	66.5645	1981.23	50	568.342	14.3432	2585.91	67.1256	753.672	19.564	500.974	13.0044	N
SYN	SYN047	K3 EDTA	HIV	3905	78.32	3928	78.71	3882	77.93	566	11.35	3345	67.02	259	5.21	803	16.13	3571.79	78.1317	3531.2	78.872	2992.64	66.8429	552.366	12.3375	3612.38	77.3915	802.532	17.1934	238.989	5.1201	N
SYN	SYN048	K3 EDTA	HIV	2326	81.68	2371	82.71	2281	80.64	814	28.4	1452	50.67	224	7.94	312	11.05	2051.48	80.2708	2224.98	80.7168	1321.91	47.9556	811.235	29.4296	1877.98	79.8248	274.172	11.6538	193.607	8.22936	N
SYN	SYN049	K3 EDTA	HIV	2417	88.38	2532	89.43	2301	87.32	559	19.76	1895	66.95	121	4.59	193	7.34	2391.26	87.8237	2454.34	88.124	1861.92	66.8527	545.794	19.5969	2328.17	87.5233	193.188	7.26257	130.443	4.90379	N
SYN	SYN050	K3 EDTA	HIV	1518	76.65	1566	77.76	1471	75.54	757	37.61	788	39.13	336	17.25	136	6.96	1526.91	75.5203	1528.44	76.0407	746.656	37.1465	777.315	38.6718	1525.37	75	157.302	7.73428	325.7	16.0141	N
SYN	SYN051	K3 EDTA	HIV	2444	80.79	2425	80.86	2463	80.72	969	32.32	1460	48.66	195	6.37	381	12.49	2490.42	79.5901	2512.47	79.2375	1520.59	47.9559	998.435	31.4883	2468.36	79.9427	389.275	12.6075	208.646	6.7574	N
SYN	SYN052	K3 EDTA	HIV	1245	81.78	1251	81.67	1240	81.9	449	29.33	782	51.06	97	6.42	126	8.32	1197.24	78.9641	1196.25	79.3227	742.025	49.2032	447.619	29.6813	1198.23	78.6056	199.199	13.0677	108.102	7.09163	N
SYN	SYN053	K3 EDTA	HIV	1828	88.41	1751	88.2	1905	88.63	907	45.72	837	42.16	121	5.65	114	5.29	1879.32	87.2959	1928.05	87.4	959.173	43.48	989.175	44.84	1830.58	87.1917	151.992	7.23946	108.566	5.17104	N
SYN	SYN054	K3 EDTA	HIV	1831	84.42	1816	84.48	1846	84.36	587	27.29	1236	57.49	134	6.1	193	8.8	1833.25	82.9396	1874.55	82.7343	1253.5	55.3242	644.636	28.4515	1791.95	83.1449	220.763	10.2432	132.901	6.1665	N
SYN	SYN055	K3 EDTA	Normal	1666	78.64	1688	79.06	1645	78.22	1276	59.78	465	21.79	401	19.1	53	2.53	1657.67	77.3944	1675.28	77.568	449.407	20.8082	1288.68	59.6677	1640.06	77.2208	66.5417	3.13306	409.427	19.2776	N
SYN	SYN056	K3 EDTA	HIV	2235	78.1	2243	79.08	2226	77.11	999	35.2	1199	42.28	291	10.1	359	12.45	2088.38	76.6563	2185.09	78.1846	1172.09	41.9385	988.922	35.3846	1991.67	75.128	338.465	12.7672	201.163	7.58808	N
SYN	SYN057	K3 EDTA	HIV	1949	78.13	1886	78.17	2012	78.1	945	39.18	893	37.01	165	6.39	377	14.62	1951.2	76.8326	1909.78	77.0255	865.928	34.9248	975.694	39.3518	1992.62	76.6397	419.423	16.1317	156.739	6.02847	N
SYN	SYN058	K3 EDTA	HIV	1392	75.09	1388	74.76	1396	75.41	615	33.13	761	40.98	200	10.82	246	13.27	1436.73	73.6169	1429.99	72.9041	797.911	40.6792	636.247	32.4372	1443.47	74.3296	248.563	12.7994	244.398	12.5849	N
SYN	SYN059	K3 EDTA	HIV	1885	89.74	1877	89.21	1892	90.27	1138	54.1	762	36.24	105	5.02	92	4.39	1797.8	88.1801	1850.82	87.445	731.188	34.5462	1133.17	53.5386	1744.78	88.9153	104.874	5.34442	106.427	5.42359	N
SYN	SYN060	K3 EDTA	HIV	1840	83.5	1820	83.86	1860	83.14	696	32.09	1010	46.56	149	6.66	221	9.89	1769.14	81.3197	1775.1	81.0192	960.312	43.8305	700.632	31.9782	1763.18	81.6202	237.726	11.0046	149.911	6.93961	N
SYN	SYN061	K3 EDTA	HIV	1661	88.86	1715	88.59	1608	89.13	557	28.75	1135	58.63	142	7.89	50	2.75	1651.55	87.9403	1658.98	87.8605	1086.94	57.565	548.512	29.0495	1644.12	88.0201	83.0767	4.44763	133.325	7.13773	N
SYN	SYN062	K3 EDTA	HIV	1724	67.32	1744	67.93	1704	66.71	668	26.01	1021	39.76	143	5.61	696	27.25	1773.46	66.6736	1766.83	66.4135	1025.12	38.5333	674.756	25.3634	1780.09	66.9337	713.534	26.8298	153.188	5.76007	N
SYN	SYN063	K3 EDTA	HIV	1705	70.86	1726	71.23	1684	70.5	885	36.5	671	27.69	105	4.41	583	24.41	1694.91	69.4065	1727.97	70.6043	698.621	28.5454	888.14	36.2891	1661.84	68.2088	653.176	26.809	106.213	4.35943	N
SYN	SYN064	K3 EDTA	HIV	2202	74.24	2147	73.94	2258	74.55	1044	35.97	1035	35.66	337	11.14	419	13.85	2148.57	73.5563	2149.07	73.3426	1092.33	37.2787	1035.38	35.3349	2148.09	73.7699	405.604	13.9293	325.895	11.192	N
SYN	SYN065	K3 EDTA	HIV	673	45.69	668	45.74	678	45.64	153	10.5	480	32.9	171	11.55	604	40.69	630.014	43.523	620.927	42.6236	476.877	32.7353	130.691	8.97129	639.101	44.4225	627.149	43.5918	159.348	11.076	N
SYN	SYN066	K3 EDTA	Normal	2256	78.22	2262	77.9	2249	78.54	1427	49.13	831	28.6	427	14.92	177	6.17	2277.5	76.7435	2301.28	75.8909	883.809	29.1459	1420.49	46.8445	2253.72	77.5962	195.27	6.72321	409.766	14.1084	N
SYN	SYN078	K3 EDTA	HIV	2139	77.82	2215	78.25	2063	77.38	1354	47.83	827	29.21	320	12.02	262	9.83	2007.83	76.8703	1957.15	76.4377	711.69	27.7955	1219.55	47.6305	2058.52	77.3029	246.711	9.26467	341.437	12.8219	N
SYN	SYN079	K3 EDTA	HIV	1791	83.09	1825	82.87	1756	83.32	825	37.46	951	43.19	256	12.16	88	4.18	1830.77	81.8475	1851.28	81.6185	987.139	43.5206	830.71	36.624	1810.26	82.0765	108.471	4.91803	279.012	12.6503	N
SYN	SYN080	K3 EDTA	HIV	1371	46.59	1417	46.55	1325	46.63	472	15.51	878	28.83	246	8.64	1243	43.76	1505.79	47.3535	1534.92	47.1568	952.137	29.2521	472.733	14.5236	1476.66	47.5503	1366.95	44.0175	254.651	8.2001	N
SYN	SYN081	K3 EDTA	HIV	2260	88.32	2341	87.67	2180	88.96	760	28.46	1446	54.15	219	8.95	37	1.51	2077.97	88.5709	2091.28	88.3095	1315.8	55.5629	710.201	29.99	2064.66	88.8323	48.9143	2.10455	198.024	8.52003	N
SYN	SYN082	K3 EDTA	HIV	1119	56.5	1158	57.19	1080	55.81	442	21.81	702	34.67	126	6.49	704	36.41	1037.1	55.7709	1041.6	55.3917	656.414	34.9078	360.486	19.1705	1032.6	56.1501	693.509	37.7114	106.497	5.79106	N
SYN	SYN083	K3 EDTA	HIV	1838	69.03	1815	67.86	1861	70.2	1017	38.03	738	27.6	372	14.04	384	14.47	1876.83	69.756	1793.67	69.6376	723.967	28.1074	1029.6	39.9732	1959.98	69.8745	421.778	15.0366	412.242	14.6966	N
SYN	SYN084	K3 EDTA	HIV	4146	82.86	4147	83.22	4145	82.5	1188	23.83	2843	57.05	343	6.83	520	10.34	4220.38	82.6995	4144.96	82.672	2804.43	55.9348	1195.44	23.8434	4295.8	82.727	542.486	10.447	337.367	6.49688	N
SYN	SYN085	K3 EDTA	HIV	1997	60.52	1974	59.52	2021	61.51	935	28.2	1083	32.66	181	5.51	1042	31.71	1950.23	61.8811	1932.71	62.0955	1016.3	32.6525	946.127	30.3979	1967.75	61.6667	1050.99	32.9365	159.548	5	N
SYN	SYN086	K3 EDTA	HIV	1141	66.65	1115	66.21	1166	67.09	503	29.88	582	34.58	204	11.75	360	20.71	1125.04	66.4553	1090.24	65.6372	561.926	33.8303	495.297	29.819	1159.83	67.2733	368.256	21.3599	191.233	11.092	N
SYN	SYN087	K3 EDTA	HIV	1463	62.26	1500	62.78	1426	61.74	724	30.31	931	38.97	27	1.15	846	36.62	1400.67	63.0351	1349.45	62.9881	789.91	36.8704	661.39	30.8715	1451.88	63.082	813.334	35.3381	29.3438	1.27494	N
SYN	SYN088	K3 EDTA	Normal	1144	67.16	1093	66.79	1196	67.52	756	46.19	306	18.68	377	21.27	186	10.5	1140.3	66.5624	1173.08	67.353	324.846	18.6512	807.178	46.3444	1107.52	65.7718	209.072	12.4161	358.557	21.2935	N
SYN	SYN089	K3 EDTA	HIV	1501	79.63	1523	79.36	1480	79.9	802	41.83	722	37.65	224	12.07	142	7.67	1600.91	78.7813	1602.69	78.5058	728.349	35.6772	866.188	42.4291	1599.13	79.0568	161.692	7.9936	239.304	11.8305	N
SYN	SYN090	K3 EDTA	HIV	1441	73.42	1476	73.2	1406	73.64	731	36.24	700	34.74	294	15.38	202	10.6	1535.62	73.5324	1564.12	73.5235	731.016	34.3624	791.696	37.2148	1507.13	73.5412	226.791	11.0664	304.45	14.8558	N
SYN	SYN091	K3 EDTA	HIV	2192	75.33	2186	75.78	2198	74.88	723	25.07	1467	50.84	298	10.17	422	14.38	2050.59	75.5691	2108.61	75.6237	1360.81	48.8046	742.722	26.6372	1992.58	75.5145	383.617	14.5383	252.032	9.55145	N
SYN	SYN092	K3 EDTA	HIV	694	77.42	718	77.35	669	77.48	264	28.41	434	46.74	70	8.09	116	13.38	702.478	76.2863	713.427	76.8526	434.935	46.8526	265.177	28.5657	691.529	75.72	117.995	12.92	81.8291	8.96	N
SYN	SYN093	K3 EDTA	HIV	1880	87.8	1802	87.4	1957	88.2	771	37.4	990	48.03	156	7.01	98	4.41	1815.58	88.5001	1745.76	88.5139	958.742	48.6103	748.423	37.9467	1885.39	88.4864	86.7602	4.07189	148.39	6.96434	N
SYN	SYN094	K3 EDTA	HIV	1153	74.57	1102	75.5	1205	73.63	250	17.16	815	55.87	247	15.08	166	10.14	1141.54	75.7498	1148.61	77.1115	846.345	56.819	255.973	17.1846	1134.47	74.388	142.088	9.31677	231.24	15.1626	N
SYN	SYN095	K3 EDTA	HIV	2102	68.92	2206	69.53	1997	68.32	1059	33.38	1157	36.48	188	6.41	681	23.29	2116.78	69.8123	2062.44	69.6187	1048.53	35.3936	994.781	33.5793	2171.11	70.006	695.798	22.4355	220.46	7.10858	N
SYN	SYN096	K3 EDTA	HIV	1740	72.43	1721	71.78	1760	73.09	642	26.8	1063	44.35	150	6.25	466	19.35	1665.71	72.8686	1735.37	74.1317	1070.01	45.7086	628.92	26.8663	1596.05	71.6054	466.443	20.9265	120.171	5.39137	N
SYN	SYN097	K3 EDTA	HIV	1041	65.33	1037	64.45	1045	66.2	421	26.15	611	37.98	207	13.12	303	19.2	1026.65	63.8595	991.909	63.8833	558.918	35.9968	434.852	28.0064	1061.4	63.8357	348.716	20.9729	222.754	13.3971	N
SYN	SYN098	K3 EDTA	HIV	863	70.85	825	71.45	901	70.25	249	21.56	570	49.37	41	3.19	329	25.63	917.555	71.3679	922.913	71.9731	629.172	49.0658	278.407	21.7115	912.197	70.7627	326.246	25.3082	41.7118	3.23575	N
SYN	SYN099	K3 EDTA	Normal	1879	82.3	1972	82.44	1787	82.16	1218	50.92	675	28.23	169	7.75	216	9.93	1853.69	81.7487	1878.08	81.7766	603.594	26.2821	1179.85	51.3736	1829.29	81.7208	215.897	9.64483	178.2	7.96081	N
SYN	SYN100	K3 EDTA	HIV	1193	63.21	1214	64.39	1172	62.04	429	22.74	778	41.26	75	3.99	599	31.72	1201.83	65.31	1218.26	65.9736	766.395	41.5034	406.086	21.9912	1185.39	64.6465	561.353	30.6138	69.1006	3.76845	N
SYN	SYN101	K3 EDTA	HIV	1202	77.62	1243	77.49	1162	77.75	533	33.2	662	41.26	167	11.18	162	10.88	1256.09	78.4678	1268.49	78.1498	628.082	38.6952	594.465	36.6241	1243.68	78.7857	180.535	11.4366	148.217	9.38934	N
SYN	SYN102	K3 EDTA	HIV	1434	78.18	1442	79.32	1425	77.04	614	33.76	826	45.46	210	11.38	204	11.04	1435.34	78.1571	1451.79	78.4345	846.828	45.7508	602.005	32.524	1418.89	77.8798	190.262	10.443	200.063	10.981	N
SYN	SYN103	K3 EDTA	HIV	1103	59.89	1111	59.17	1095	60.61	464	24.73	595	31.68	312	17.27	362	20.06	1099.14	62.5306	1080.04	63.1415	546.935	31.9751	499.051	29.1757	1118.24	61.9196	355.113	19.6635	319.095	17.6691	N
SYN	SYN104	K3 EDTA	HIV	777	80.23	748	79.63	807	80.82	375	39.98	357	38.03	49	4.92	139	13.91	746.354	79.6881	714.106	79.2883	320.141	35.5458	369.837	41.0636	778.603	80.088	141.882	14.5942	44.3139	4.55818	N
SYN	SYN105	K3 EDTA	HIV	2684	74.22	2631	73.31	2737	75.13	816	22.74	1666	46.42	655	17.98	237	6.49	2389.02	74.0624	2388.95	74.0999	1514.47	46.9755	762.265	23.6438	2389.09	74.025	231.129	7.16143	585.831	18.1517	N
SYN	SYN106	K3 EDTA	HIV	1597	79.3	1578	79.5	1616	79.1	338	17.02	1174	59.16	120	5.85	303	14.81	1529.48	78.96	1524.42	78.9378	1138.04	58.9305	332.281	17.2063	1534.55	78.9823	274.384	14.1224	121.789	6.26844	N
SYN	SYN107	K3 EDTA	HIV	1533	81.4	1589	81.51	1478	81.29	563	28.86	1015	52.06	64	3.5	266	14.61	1483.3	81.8511	1605.84	82.5041	1011.39	51.9624	564.87	29.0216	1360.75	81.198	248.327	14.818	56.1977	3.3534	N
SYN	SYN108	K3 EDTA	HIV	1248	75.71	1212	76.12	1285	75.31	698	43.88	481	30.2	207	12.11	207	12.11	1217.59	75.7395	1243.81	73.5729	539.907	31.9361	676.233	40	1191.37	77.906	186.285	12.1815	140.018	9.15605	N
SYN	SYN109	K3 EDTA	HIV	2302	75.59	2190	74.94	2414	76.23	602	20.59	1521	52.03	322	10.17	414	13.08	2262.35	75.9828	2065.97	75.5976	1381.54	50.553	628.86	23.0111	2458.73	76.368	443.738	13.7825	293.99	9.13133	N
SYN	SYN110	K3 EDTA	Normal	1164	69.34	1157	68.5	1170	70.18	734	43.45	388	22.99	252	15.13	234	14.04	1193.15	67.9723	1233.33	67.7639	392.624	21.5724	795.15	43.6888	1152.98	68.1808	275.67	16.3016	242.137	14.3186	N
SYN	SYN111	K3 EDTA	HIV	1623	80	1585	78.98	1661	81.02	863	42.97	764	38.06	130	6.35	232	11.31	1526.28	78.4941	1475.27	78.7922	678.437	36.2345	784.194	41.8828	1577.3	78.196	274.967	13.6317	153.215	7.59579	N
SYN	SYN112	K3 EDTA	HIV	1242	65.99	1272	65.43	1212	66.55	540	27.76	751	38.67	441	24.24	134	7.38	1220.62	67.3655	1220.7	67.9078	644.878	35.8747	537.044	29.8759	1220.53	66.8233	157.661	8.63183	440.272	24.1045	N
SYN	SYN113	K3 EDTA	HIV	1262	81.14	1251	80.41	1274	81.86	705	45.29	571	36.71	161	10.32	115	7.39	1182.82	79.354	1155.46	79.0651	502.705	34.3987	633.49	43.348	1210.17	79.6429	132.655	8.73016	160.392	10.5556	N
SYN	SYN114	K3 EDTA	HIV	1061	72.38	1108	72.64	1015	72.12	407	26.69	648	42.48	141	10.02	224	15.93	1068.06	73.816	1097.42	75.6778	630.812	43.5008	409.941	28.2695	1038.7	71.9541	238.689	16.5348	149.038	10.3244	N
SYN	SYN115	K3 EDTA	HIV	1988	76.6	1947	76.8	2028	76.4	895	35.31	975	38.46	403	15.17	207	7.78	1942.76	77.8458	1910.93	78.7376	912.759	37.6091	903.582	37.2309	1974.58	76.9539	193.197	7.52935	389.333	15.1732	N
SYN	SYN116	K3 EDTA	HIV	2708	87.46	2649	87.59	2768	87.32	657	21.73	1979	65.45	129	4.07	255	8.03	2600.07	87.0697	2725.52	87.2863	1977.4	63.3275	702.255	22.4901	2474.63	86.853	238.939	8.38611	125.069	4.38961	N
SYN	SYN117	K3 EDTA	HIV	1609	74.59	1667	75.56	1552	73.61	531	24.08	1124	50.96	86	4.09	455	21.59	1529.77	73.6617	1494.3	72.9655	1040.64	50.8138	447.151	21.8341	1565.24	74.358	429.153	20.3872	98.9713	4.7017	N
SYN	SYN118	K3 EDTA	HIV	1579	80.47	1546	80.86	1611	80.08	581	30.41	876	45.83	200	9.94	192	9.56	1346.11	81.0907	1360.58	80.4985	700.736	41.4589	539.647	31.9281	1331.65	81.6828	145.061	8.89799	150.524	9.23306	N
SYN	SYN119	K3 EDTA	HIV	1222	71.75	1244	72.62	1201	70.88	471	27.5	757	44.18	166	9.82	297	17.53	1144.15	71.2758	1186.55	73.6926	733.396	45.5489	437.724	27.1856	1101.75	68.859	280.192	17.5119	167.354	10.4596	N
SYN	SYN120	K3 EDTA	HIV	1416	85.09	1439	84.78	1394	85.41	582	34.29	810	47.7	109	6.69	116	7.08	1434.65	85.5724	1430.31	85.8227	839.286	50.3594	541.775	32.508	1439	85.3222	124.109	7.35879	104.654	6.20525	N
SYN	SYN121	K3 EDTA	Normal	1433	68.91	1475	69.57	1390	68.25	933	44	529	24.94	238	11.68	377	18.49	1430	70.6337	1466.01	71.2223	517.726	25.1524	918.568	44.6262	1394	70.045	368.829	18.5328	212.589	10.6821	N
SYN	SYN122	K3 EDTA	HIV	1032	81.34	1023	80.69	1041	81.98	341	26.87	699	55.11	62	4.86	138	10.86	974.656	81.1972	952.714	80.28	660.776	55.68	319.47	26.92	996.599	82.1145	116.736	9.61844	72.3571	5.96184	N
SYN	SYN123	K3 EDTA	HIV	1490	71.1	1484	70.04	1496	72.15	527	24.88	942	44.46	88	4.24	473	22.82	1475.97	71.5243	1413.4	71.2059	872.797	43.9707	539.34	27.1715	1538.53	71.8428	504.831	23.5734	84.8062	3.96009	N
SYN	SYN124	K3 EDTA	HIV	2322	83.29	2320	81.83	2323	84.74	943	33.27	1403	49.5	190	6.95	215	7.83	2389.68	83.7579	2446.39	83.8542	1488.27	51.0127	986.831	33.8252	2332.97	83.6616	262.54	9.41483	183.374	6.5759	N
SYN	SYN125	K3 EDTA	HIV	1428	75.58	1407	74.68	1449	76.48	477	25.32	843	44.75	345	18.23	87	4.57	1387.32	78.1706	1342.37	78.0263	841.526	48.9145	444.249	25.8224	1432.27	78.3148	83.7382	4.5787	300.062	16.407	N
SYN	SYN126	K3 EDTA	HIV	2273	68.37	2354	68.42	2192	68.33	1064	30.92	1275	37.06	176	5.5	814	25.36	2348.52	69.3612	2377.32	67.9223	1360.22	38.8629	1044.94	29.8549	2319.72	70.8	771.699	23.5529	153.415	4.68235	N
SYN	SYN127	K3 EDTA	HIV	2783	70.04	2735	69.28	2831	70.8	1384	35.05	1267	32.1	414	10.36	675	16.87	2590.7	71.0061	2535.32	71.6104	1173.01	33.1318	1303.72	36.8237	2646.08	70.4018	672.878	17.9027	394.149	10.4868	N
SYN	SYN128	K3 EDTA	HIV	1801	83.27	1782	83.05	1820	83.48	351	16.36	1412	65.83	174	7.96	183	8.4	1616.23	85.0806	1560.06	85.2826	1228.38	67.1507	320.915	17.5432	1672.39	84.8786	153.675	7.79944	139.562	7.08317	N
SYN	SYN129	K3 EDTA	HIV	1198	72.91	1250	73.67	1146	72.15	444	26.14	718	42.3	68	4.29	363	22.87	1173.68	73.5364	1163.31	73.2597	658.567	41.4733	408.241	25.709	1184.05	73.8131	366.88	22.8711	48.3532	3.01432	N
SYN	SYN130	K3 EDTA	HIV	1609	76.35	1581	75.87	1636	76.83	567	27.22	916	43.97	314	14.73	154	7.25	1566.26	76.5842	1527.14	75.7685	901.964	44.7505	541.5	26.8663	1605.37	77.4	155.974	7.52	288.717	13.92	N
SYN	SYN131	K3 EDTA	HIV	818	70.36	795	69.85	841	70.88	292	25.69	498	43.74	84	7.04	239	20.09	758.732	72.7108	766.42	72.4217	469.715	44.385	275.685	26.0504	751.045	73	194.686	18.9231	72.018	7	N
SYN	SYN132	K3 EDTA	Normal	1111	68.1	1128	68.1	1094	68.1	767	46.33	344	20.78	241	14.97	246	15.28	1156.75	66.4026	1101.31	65.2531	327.277	19.3912	749.216	44.3912	1212.19	67.5522	282.051	15.7179	266.728	14.864	N
UNC	UNC004	K2 EDTA	HIV	1069	67.25	1088	66.75	1051	67.75	237	14.55	830	50.9	354	22.86	130	8.36	1026.17	66.2473	1005.53	65.6287	756.596	49.3812	216.52	14.1317	1046.8	66.8658	144.645	9.23935	368.47	23.5364	N
UNC	UNC005	K2 EDTA	HIV	835	60.78	846	61.05	824	60.51	415	29.91	380	27.43	244	17.93	262	19.22	791.74	62.95	809.381	63.8545	379.096	29.908	402.917	31.7873	774.098	62.0455	236.766	18.9772	225.301	18.0583	N
UNC	UNC006	K2 EDTA	HIV	1388	88.99	1420	90.42	1356	87.57	695	44.24	677	43.1	110	7.08	59	3.79	1342.16	88.4229	1341.97	87.1061	675.17	43.8247	647.829	42.05	1342.35	89.7398	46.7096	3.12268	100.648	6.72862	N
UNC	UNC008	K2 EDTA	HIV	1450	73.08	1493	72.27	1408	73.89	417	20.17	1021	49.4	321	16.84	157	8.24	1374.21	72.3886	1336.19	72.2301	897.365	48.5085	382.333	20.6676	1412.23	72.547	183.018	9.40171	342.077	17.5726	N
UNC	UNC009	K2 EDTA	HIV	1474	72.3	1483	73.61	1466	70.98	652	32.37	802	39.82	223	10.79	355	17.19	1322.54	70.3631	1362	70.9973	742.495	38.7042	611.696	31.886	1283.07	69.729	355.581	19.3242	192.364	10.4541	N
UNC	UNC010	K2 EDTA	HIV	1609	64.74	1643	64.05	1576	65.43	86	3.36	1447	56.39	480	19.94	308	12.79	1545.61	65.0052	1516.46	65.8174	1327.81	57.6295	84.4311	3.66447	1574.75	64.193	402.859	16.4221	452.005	18.4255	N
UNC	UNC011	K2 EDTA	HIV	580	64.53	560	63.42	599	65.64	193	21.88	346	39.12	128	14.05	174	19.02	595.305	66.3083	599.881	65.8167	374.744	41.1155	214.243	23.506	590.729	66.7998	169.587	19.177	121.537	13.7435	N
UNC	UNC012	K2 EDTA	HIV	2259	71.56	2201	71.9	2318	71.23	785	25.66	1379	45.04	596	18.3	328	10.09	2315	71.8832	2296.62	71.9982	1456.83	45.6709	841.206	26.3714	2333.37	71.7681	324.259	9.97335	576.3	17.7255	N
UNC	UNC013	K2 EDTA	HIV	811	79.12	831	79.37	790	78.87	421	40.17	406	38.73	73	7.29	128	12.82	793.129	80.1698	809.598	80.4781	423.746	42.1224	396.419	39.406	776.66	79.8615	126.689	13.0271	64.5687	6.6394	N
UNC	UNC014	K2 EDTA	Normal	1123	70.3	1113	69.12	1132	71.49	720	44.68	329	20.4	156	9.88	285	18.02	1106.71	68.4926	1071.37	68.3941	339.877	21.697	675.74	43.1378	1142.06	68.5911	338.207	20.3125	169.324	10.1695	N
UNC	UNC015	K2 EDTA	HIV	2694	79.83	2728	79.19	2660	80.47	635	18.43	2071	60.12	430	13.02	200	6.06	2636.17	80.2188	2666.17	80.9021	1990.14	60.3887	657.845	19.9616	2606.17	79.5354	233.939	7.13936	423.012	12.9095	N
UNC	UNC016	K2 EDTA	HIV	671	62.73	699	62.91	642	62.56	304	27.31	356	32.06	211	20.58	166	16.14	655.047	61.1845	647.593	61.8363	341.565	32.6148	279.69	26.7066	662.502	60.5326	199.664	18.2432	227.069	20.7472	N
UNC	UNC017	K2 EDTA	HIV	1049	90.77	1059	89.79	1039	91.74	147	12.45	806	68.35	44	3.85	43	3.78	1108.23	89.2312	1088.5	90.0518	926.082	76.6149	143.63	11.8826	1127.95	88.4106	60.8336	4.76821	84.9135	6.65563	N
UNC	UNC018	K2 EDTA	HIV	2031	86.63	2037	85.96	2026	87.3	253	10.66	1767	74.58	197	8.47	91	3.91	1921.14	84.682	1923.24	85.1548	1693.15	74.9669	217.545	9.63218	1919.03	84.2091	143.703	6.30583	208.369	9.14346	N
UNC	UNC019	K2 EDTA	HIV	1512	73.87	1510	73.96	1514	73.78	359	17.58	1075	52.64	452	22.02	79	3.84	1411.69	72.2643	1399.48	71.7091	1039.51	53.2643	333.555	17.0913	1423.9	72.8194	93.8835	4.80128	431.864	22.0859	N
UNC	UNC020	K2 EDTA	HIV	1564	80.62	1632	79.97	1496	81.27	596	29.2	924	45.26	188	10.23	150	8.14	1523.29	79.7131	1583.51	80.2556	990.954	50.2236	561.667	28.4664	1463.08	79.1706	170.819	9.24343	210.599	11.396	N
UNC	UNC021	K2 EDTA	HIV	1710	87.32	1720	86.91	1700	87.72	447	22.61	1201	60.68	126	6.49	85	4.39	1652.07	86.7387	1681.87	85.7101	1243.37	63.3637	436.765	22.2582	1622.28	87.7672	88.3581	4.78029	133.36	7.21496	N
UNC	UNC022	K2 EDTA	HIV	1185	76.77	1170	75.46	1200	78.07	178	11.46	963	62.15	164	10.69	162	10.57	1128.83	76.1885	1145.1	76.2739	947.875	63.1369	191.846	12.7787	1112.56	76.1031	170.11	11.6361	175.818	12.0266	N
UNC	UNC023	K2 EDTA	HIV	1811	77.23	1829	76.79	1793	77.67	1240	52.07	522	21.9	327	14.16	183	7.94	1762.04	75.9249	1743.83	76.9117	569.851	25.1334	1188.09	52.4007	1780.25	74.938	243.386	10.2451	349.376	14.7067	N
UNC	UNC024	K2 EDTA	HIV	1866	68.07	1951	67.97	1781	68.17	707	24.62	1165	40.59	596	22.8	227	8.7	1597.28	67.3629	1530.52	67.7213	955.083	42.2599	578.838	25.612	1664.04	67.0045	254.337	10.2412	559.888	22.5446	N
UNC	UNC025	K2 EDTA	Normal	1287	78.81	1325	79.16	1248	78.47	939	56.09	357	21.32	186	11.67	149	9.39	1246.71	78.7561	1243.83	78.0798	387.567	24.329	853.525	53.5788	1249.59	79.4324	139.193	8.84808	179.638	11.419	N
UNC	UNC026	K2 EDTA	Normal	3475	80.49	3345	79.57	3605	81.42	2404	57.19	852	20.27	385	8.69	416	9.39	3260.9	81.2519	3269.47	82.0566	836.845	21.003	2363.88	59.3283	3252.32	80.4473	458.959	11.3525	322.907	7.98722	N
UNC	UNC027	K2 EDTA	HIV	1380	78.42	1357	78.92	1403	77.93	623	36.22	747	43.46	179	9.96	204	11.35	1358.48	77.7343	1329.62	77.9923	753.374	44.1909	615.744	36.1179	1387.33	77.4763	233.854	13.0597	152.46	8.51425	N
UNC	UNC028	K2 EDTA	HIV	1213	71.03	1210	70.82	1216	71.23	449	26.26	756	44.21	221	12.93	261	15.26	1177.41	71.307	1191.33	69.8896	759.967	44.5837	431.36	25.3059	1163.49	72.7244	239.381	14.9626	192.004	12.0013	N
UNC	UNC029	K2 EDTA	HIV	2723	81.69	2647	81.1	2799	82.27	655	20.06	2019	61.86	320	9.41	257	7.56	2515.62	81.5103	2490.66	81.6428	1923.07	63.0375	605.426	19.8456	2540.58	81.3778	279.766	8.96125	293.209	9.39182	N
UNC	UNC030	K2 EDTA	HIV	1013	72.63	1036	73.69	989	71.57	291	20.67	727	51.7	132	9.52	257	18.59	967.145	71.6354	1011.4	71.9298	709.353	50.4483	286.701	20.3899	922.888	71.341	232.952	18.0077	135.311	10.4598	N
UNC	UNC031	K2 EDTA	HIV	1756	74.82	1789	76.09	1723	73.54	643	27.36	1089	46.34	393	16.78	200	8.55	1649.18	73.5283	1586.28	73.7861	949.367	44.1601	618.57	28.773	1712.09	73.2704	235.137	10.0629	380.628	16.2893	N
UNC	UNC032	K2 EDTA	HIV	1558	72.46	1555	72.14	1562	72.78	804	37.29	707	32.8	451	21.02	123	5.75	1439.2	72.3255	1439.72	72.2938	670.843	33.6856	738.082	37.0619	1438.68	72.3571	125.212	6.29742	416.871	20.9661	N
UNC	UNC033	K2 EDTA	HIV	1524	74.01	1596	73.87	1452	74.15	767	35.52	784	36.29	278	14.19	214	10.92	1450.61	73.9979	1489.03	73.0835	757.356	37.1721	694.879	34.1056	1412.19	74.9124	222.595	11.808	239.108	12.6839	N
UNC	UNC034	K2 EDTA	HIV	1718	65.96	1696	66.2	1740	65.71	47	1.85	1579	61.62	79	2.96	821	31.01	1587.45	63.1517	1612.77	62.2768	1537.62	59.375	55.3279	2.13648	1562.14	64.0266	770.515	31.5807	97.4307	3.99334	N
UNC	UNC035	K2 EDTA	HIV	3017	78.32	3102	78.4	2931	78.24	1135	28.69	2007	50.71	468	12.49	337	9.01	2741.93	77.0213	2766.02	78.1983	1790.17	50.6099	1006.83	28.4642	2717.85	75.8442	434.986	12.1387	417.543	11.652	N
UNC	UNC036	K2 EDTA	Normal	1919	83.76	1920	83.15	1918	84.38	988	42.78	898	38.91	227	9.97	120	5.26	1770.76	82.6207	1810.31	83.145	879.526	40.3955	921.213	42.3101	1731.21	82.0965	155.19	7.35931	209.31	9.92579	N
UNC	UNC037	K2 EDTA	Immune Reconstitution	1400	69.11	1441	68.63	1358	69.59	774	36.83	655	31.17	342	17.55	229	11.74	1392.09	66.6291	1379.62	65.4641	666.842	31.6422	742.871	35.2499	1404.56	67.7941	281.068	13.5663	365.934	17.6625	N
UNC	UNC038	K2 EDTA	HIV	1312	83.4	1315	82.2	1310	84.59	400	25.02	916	57.27	85	5.48	146	9.45	1222.56	79.3926	1231.29	78.8217	842.409	53.9275	399.731	25.5891	1213.84	79.9635	171.028	11.2668	123.417	8.13033	N
UNC	UNC039	K2 EDTA	HIV	1292	48.81	1339	48.96	1244	48.66	688	25.14	574	21	806	31.53	448	17.5	1271.58	48.4747	1225.49	48.1346	555.13	21.8043	625.981	24.5872	1317.68	48.8149	531.283	19.682	827.7	30.6631	N
UNC	UNC041	K2 EDTA	Normal	1041	87.81	1062	87.91	1020	87.71	1022	84.65	41	3.37	1	0.01	131	11.26	1015.9	87.3311	1015.21	85.5828	40.936	3.45092	976.552	82.3236	1016.6	89.0794	117.253	10.2743	1	0	N
UNC	UNC042	K2 EDTA	HIV	2074	82.55	2083	82.37	2066	82.73	980	38.74	1079	42.68	278	11.12	134	5.38	1943.19	81.2097	1955.06	82.5599	1053.99	44.5089	911.141	38.4764	1931.32	79.8596	196.617	8.13008	277.052	11.456	N
UNC	UNC043	K2 EDTA	HIV	1158	72.7	1169	73.23	1147	72.17	351	21.97	825	51.7	75	4.72	334	20.99	1100.2	73.2441	1111.05	72.9741	778.584	51.1377	348.874	22.9142	1089.35	73.5142	322.727	21.779	67.3826	4.54727	N
UNC	UNC044	K2 EDTA	HIV	1643	74.03	1721	74.16	1564	73.9	565	24.36	1039	44.78	252	11.91	288	13.63	1649.75	72.974	1655.25	72.8326	1062.34	46.7439	547.513	24.0911	1644.25	73.1154	326.081	14.5	265.536	11.8077	N
UNC	UNC045	K2 EDTA	HIV	1822	78.45	1832	77.22	1811	79.68	698	29.4	1118	47.13	110	4.82	336	14.77	1712.85	78.0029	1677.1	78.5917	1062.73	49.8013	618.613	28.9892	1748.6	77.4142	365.957	16.2017	130.266	5.76717	N
UNC	UNC046	K2 EDTA	Normal	1620	72.93	1647	73.6	1592	72.27	780	34.84	747	33.36	298	13.53	308	13.97	1473.8	72.492	1462.33	71.68	705.869	34.6	678.124	33.24	1485.27	73.3041	273.283	13.4876	259.538	12.8093	N
UNC	UNC047	K2 EDTA	HIV	2041	73.86	2035	73.62	2046	74.1	877	31.72	1053	38.1	406	14.69	301	10.9	1928.24	73.1527	1915.12	72.8152	1061.4	40.3558	842.226	32.0225	1941.36	73.4902	298.608	11.3038	377.146	14.2769	N
UNC	UNC048	K2 EDTA	HIV	1862	71.79	1951	71.64	1773	71.95	598	21.94	1235	45.33	153	6.22	496	20.12	1647.01	72.0547	1696.86	72.4301	1102.64	47.0658	534.249	22.8042	1597.15	71.6793	479.945	21.5397	143.983	6.46191	N
UNC	UNC049	K2 EDTA	HIV	829	78.39	820	77.37	838	79.41	372	35.11	452	42.66	87	8.2	125	11.8	758.927	79.3889	744.948	78.9453	408.666	43.308	340.052	36.0367	772.905	79.8326	119.621	12.3555	70.6149	7.29374	N
UNC	UNC050	K2 EDTA	HIV	1714	76.5	1694	77.03	1734	75.98	812	36.92	841	38.24	255	11.16	279	12.25	1525.77	73.7674	1577.11	73.9418	796.312	37.3347	768.804	36.045	1474.43	73.5929	279.938	13.9725	239.292	11.9437	N
UNC	UNC051	K2 EDTA	HIV	1491	78	1489	77.97	1493	78.03	411	21.51	1057	55.33	176	9.21	239	12.47	1372.57	75.9069	1359.49	76.3384	959.158	53.8586	397.861	22.3407	1385.64	75.4755	249.857	13.6096	179.598	9.78261	N
UNC	UNC052	K2 EDTA	HIV	1077	76.33	1125	77.24	1029	75.41	669	45.96	407	27.96	233	17.09	90	6.58	984.965	72.9178	1024.76	71.6227	404.87	28.2974	594.725	41.5667	945.173	74.2128	105.076	8.2503	213.197	16.7397	N
UNC	UNC053	K2 EDTA	HIV	2142	70.98	2081	71.27	2204	70.7	652	22.35	1372	46.98	619	19.86	286	9.18	2058.88	69.0591	2057.32	68.7783	1358.76	45.4248	657.951	21.996	2060.43	69.3399	334.082	11.2429	553.228	18.6178	N
UNC	UNC054	K2 EDTA	HIV	1660	80.95	1688	81.05	1633	80.85	645	30.97	965	46.35	191	9.46	187	9.26	1531.35	80.7792	1518.05	79.6495	836.447	43.8869	626.197	32.8554	1544.64	81.9089	158.907	8.42652	167.192	8.86581	N
UNC	UNC055	K2 EDTA	HIV	2248	87.45	2205	87.73	2290	87.17	1008	40.12	1131	45.01	205	7.8	117	4.45	2040.44	85.9089	1979.27	85.8377	1030.98	44.712	941.648	40.8377	2101.61	85.9801	134.583	5.50599	198.758	8.13153	N
UNC	UNC056	K2 EDTA	Normal	1968	90.62	1879	90.06	2057	91.17	1683	80.68	197	9.46	114	5.03	84	3.71	1887.51	87.27	1825.83	87.6475	205.692	9.87411	1631.61	78.3242	1949.19	86.8924	173.381	7.72908	108.14	4.82072	N
UNC	UNC057	K2 EDTA	HIV	1808	77.3	1835	77.44	1780	77.16	902	38.04	839	35.38	197	8.56	309	13.41	1848.65	76.6234	1819.06	76.4919	859.615	36.147	888.755	37.3724	1878.23	76.7548	353.005	14.4257	205.223	8.38651	N
UNC	UNC058	K2 EDTA	HIV	1128	79.65	1123	80.58	1133	78.72	428	30.69	662	47.49	264	18.31	34	2.36	1054.84	75.233	1067.58	75.8191	621.907	44.1678	407.376	28.9319	1042.11	74.6469	76.5151	5.48083	255.833	18.3255	N
UNC	UNC059	K2 EDTA	HIV	1376	67.57	1343	67.87	1408	67.27	676	34.13	634	32.01	216	10.34	454	21.67	1325.86	67.0837	1378.42	67.6471	685.161	33.6248	696.499	34.1812	1273.29	66.5203	429.269	22.4262	191.72	10.016	N
UNC	UNC060	K2 EDTA	HIV	2083	81.48	2150	81.28	2015	81.68	1254	47.41	885	33.45	286	11.61	146	5.93	1930.79	79.7203	1999.03	79.7619	819.349	32.6923	1181.21	47.1307	1862.56	79.6786	159.08	6.80529	306.376	13.1065	N
UNC	UNC061	K2 EDTA	HIV	1278	80.73	1320	80.64	1236	80.82	725	44.31	583	35.61	68	4.46	217	14.18	1227.03	79.5385	1246.63	79.2172	558.178	35.4693	695.542	44.1981	1207.43	79.8599	231.953	15.3415	65.1375	4.30823	N
UNC	UNC062	K2 EDTA	HIV	2071	63.27	2065	63.02	2078	63.52	1040	31.76	953	29.1	930	28.44	225	6.89	1847.47	63.4806	1845.58	63.7211	874.86	30.2057	925.118	31.9409	1849.36	63.2402	214.024	7.3187	827.884	28.3101	N
UNC	UNC063	K2 EDTA	Normal	973	62.66	966	63.86	980	61.46	555	36.65	367	24.22	211	13.26	392	24.56	885.203	60.7071	877.881	60.68	327.542	22.64	526.034	36.36	892.525	60.7342	372.374	25.3392	176.511	12.0112	N
UNC	UNC064	K2 EDTA	HIV	1120	58.36	1118	58.18	1122	58.54	131	6.84	921	47.94	116	6.07	666	34.72	1063.85	57.2698	1054.64	56.3716	897.186	47.9555	124.774	6.66931	1073.06	58.1681	633.451	34.3378	128.007	6.93894	N
UNC	UNC065	K2 EDTA	HIV	576	90.05	564	88.77	588	91.33	100	15.74	428	67.37	13	2.03	39	6.06	584.031	91.9919	533.057	92.3138	412.786	71.4855	99.1146	17.1645	635.004	91.67	39.6536	5.72444	15.041	2.17134	N
UNC	UNC067	K2 EDTA	Immune Reconstitution	141	23.82	139	24.99	144	22.65	51	9.21	85	15.19	319	50.14	158	24.93	146.918	23.6524	149.984	23.9559	86.3393	13.7904	60.4375	9.65327	143.853	23.3489	162.044	26.3015	294.169	47.7467	N
UNC	UNC073	K2 EDTA	HIV	957	71.36	1004	71.76	910	70.97	235	16.8	751	53.73	111	8.64	240	18.74	923.825	69.8864	963.107	69.1141	740.125	53.1125	217.978	15.6425	884.543	70.6587	246.373	19.6806	107.444	8.58283	N
UNC	UNC074	K2 EDTA	HIV	774	72.44	788	73.77	759	71.12	20	1.84	689	64.44	117	10.92	175	16.4	670.199	70.2911	661.908	69.5276	588.071	61.7717	19.1151	2.00787	678.49	71.0547	171.894	18.0016	93.8982	9.83347	N
UNC	UNC076	K2 EDTA	HIV	950	62.08	962	63.15	938	61.01	73	4.81	848	55.67	171	11.11	416	27.02	864.813	62.093	850.785	61.7589	768.009	55.7501	69.6196	5.05372	878.842	62.4271	370.702	26.3322	152.223	10.8129	N
UNC	UNC077	K2 EDTA	HIV	830	73.26	800	74.03	859	72.49	79	7.31	630	58.28	85	7.13	217	18.31	837.423	74.6318	862.601	75.8028	696.431	61.2003	99.6145	8.75382	812.246	73.4608	201.264	18.2027	88.7932	8.03059	N
UNC	UNC083	K2 EDTA	HIV	5117	84.15	4988	84.02	5245	84.28	2992	50.4	1678	28.26	577	9.27	250	4.01	5128.06	85.1802	5065.49	86.1086	1725.51	29.3321	3004.72	51.0775	5190.64	84.2518	339.524	5.51099	530.776	8.61528	N
UNC	UNC084	K2 EDTA	Immune Reconstitution	147	52.35	148	53.31	147	51.39	122	44.11	23	8.36	42	14.55	93	32.35	134.679	45.6552	143.837	44.6648	28.2308	8.76636	114.839	35.6604	125.521	46.6456	103.645	38.5162	39.3979	14.6409	N
UNC	UNC085	K2 EDTA	HIV	1272	78.13	1252	77.06	1292	79.21	184	11.32	1039	64	149	9.11	171	10.47	1227.93	79.9446	1278.65	79.4422	1081.14	67.1713	190.45	11.8327	1177.22	80.4469	134.889	9.21788	139.561	9.53711	N
UNC	UNC086	K2 EDTA	HIV	711	65.62	712	64.21	709	67.04	220	19.79	452	40.76	153	14.42	190	17.94	679.773	64.5955	697.339	64.9081	471.048	43.8449	215.557	20.0639	662.207	64.2829	199.957	19.4106	162.314	15.7564	N
UNC	UNC089	K2 EDTA	HIV	1020	92.45	985	92.93	1056	91.97	70	6.65	860	81.11	28	2.42	61	5.3	1061.52	92.0647	1065.14	91.5634	939.558	80.7677	72.5599	6.2375	1057.9	92.566	57.5541	5.03597	25.5796	2.23821	N
UNC	UNC090	K2 EDTA	HIV	1129	79.66	1139	79.4	1119	79.92	48	3.34	1026	71.49	48	3.43	169	12.07	1045.86	81.702	1011.21	81.3333	942.595	75.8148	49.2709	3.96296	1080.51	82.0707	185.231	14.0693	40.3708	3.06638	N
UNC	UNC091	K2 EDTA	HIV	1746	80.99	1753	81.01	1739	80.97	149	6.91	1568	72.48	81	3.75	318	14.82	1714.84	80.9246	1759.55	79.8907	1597.13	72.5162	139.11	6.31615	1670.14	81.9584	292.366	14.3472	70.1678	3.44333	N
UNC	UNC092	K2 EDTA	Unknown	4767	89.48	4914	89.61	4620	89.34	3694	67.36	1089	19.86	3	0.04	492	9.52	4989.96	84.4466	5171.09	84.522	1172.19	19.1596	3915.17	63.9938	4808.83	84.3713	781.563	13.7126	1	0	N
UPM	UPM001	K2 EDTA	Unknown	254	65.78	251	65.03	257	66.53	62	16.18	186	48.14	23	5.85	102	26.42	242.779	66.4544	244.808	67.2651	188.634	51.8303	56.1738	15.4347	240.75	65.6436	100.302	27.3487	23.3246	6.35976	N
UPM	UPM003	K2 EDTA	HIV	1095	78.12	1076	77.62	1113	78.62	216	15.56	853	61.55	179	12.64	106	7.5	983.357	76.1886	993.117	75.2297	808.523	61.2465	198.307	15.022	973.596	77.1474	109.41	8.6696	171.426	13.5837	N
UPM	UPM004	K2 EDTA	HIV	1562	85.36	1516	84.93	1607	85.79	184	10.32	1212	67.9	153	8.18	98	5.24	1460.45	83.7297	1470.39	85.1087	1225.43	70.9298	191.415	11.0794	1450.51	82.3508	145.113	8.23864	155.121	8.80682	N
UPM	UPM005	K2 EDTA	HIV	1799	95.78	1868	94.83	1729	96.74	153	7.77	1634	82.93	21	1.18	32	1.77	1871.33	94.9638	1830.22	94.8662	1659.53	86.0186	164.372	8.51994	1912.43	95.0614	53.094	2.63914	44.1574	2.19493	N
UPM	UPM006	K2 EDTA	Unknown	2032	65.88	2027	66.49	2037	65.28	1231	40.4	674	22.1	924	29.62	123	3.94	1985.37	64.7735	1935.24	64.4461	651.073	21.6816	1183.02	39.3962	2035.5	65.1008	155.335	4.96803	866.646	27.7177	N
UPM	UPM007	K2 EDTA	Unknown	1836	87.02	1793	87.22	1878	86.83	1305	63.48	528	25.69	84	3.87	186	8.58	1755.83	84.6337	1690.91	83.604	497.421	24.5941	1263.98	62.495	1820.75	85.6635	208.181	9.79463	85.623	4.02844	N
UPM	UPM008	K2 EDTA	Unknown	2146	67.61	2092	67.77	2200	67.45	1378	44.65	645	20.89	967	29.66	74	2.28	2107.96	65.702	2018.31	64.52	623.225	19.9228	1352.08	43.2224	2197.61	66.8839	82.4798	2.51026	957.242	29.1335	N
UPM	UPM010	K2 EDTA	Unknown	89	3.84	90	3.85	88	3.83	27	1.15	60	2.58	1950	84.4	231	10.01	109.657	4.42033	111.697	4.33086	75.4707	2.92626	38.2385	1.48264	107.617	4.5098	254.537	10.6667	1960.5	82.1569	N
UPM	UPM011	K2 EDTA	Unknown	78	2.9	79	2.87	77	2.93	19	0.7	34	1.22	2430	92.43	107	4.06	52.9803	2.07599	63.5775	2.4361	46.9014	1.79713	21.8873	0.838658	42.3832	1.71588	92.6516	3.751	2249.27	91.0614	N
UPM	UPM013	K2 EDTA	Unknown	1762	64.93	1849	64.97	1675	64.89	1082	38.03	568	19.96	562	21.78	328	12.71	1772.59	62.9333	1783.24	63.3076	570.045	20.2374	1091.1	38.7355	1761.94	62.5591	377.4	13.3999	645.28	22.9112	N
UPM	UPM015	K2 EDTA	HIV	2580	80.21	2579	79.6	2581	80.82	1286	39.7	1258	38.83	355	11.12	232	7.26	2424.73	79.7275	2425.42	80.6181	1253.99	41.6811	1159.27	38.5326	2424.04	78.8368	259.127	8.42757	360.957	11.7394	N
UPM	UPM016	K2 EDTA	HIV	811	61.1	824	61.21	798	60.99	250	18.59	563	41.84	275	21	183	14.01	747.022	61.7745	753.991	61.9842	517.788	42.5664	232.42	19.1068	740.053	61.5647	219.895	18.293	233.917	19.4595	N
UPM	UPM017	K2 EDTA	Unknown	517	87.94	515	89.25	519	86.62	59	10.19	455	78.79	50	8.37	26	4.3	463.982	83.6297	470.281	83.0279	416.122	73.4661	48.2918	8.5259	457.682	84.2315	23.4264	4.31138	59.6505	10.978	N
UPM	UPM021	K2 EDTA	Unknown	2531	65.7	2542	64.96	2519	66.44	1371	35.04	1006	25.72	437	11.52	800	21.11	2581.4	64.224	2573.14	63.7658	1034.36	25.6329	1421.72	35.2321	2589.67	64.6822	901.875	22.5262	465.969	11.6385	N
UPM	UPM022	K2 EDTA	Unknown	2076	90.29	1999	89.05	2153	91.54	1351	60.15	594	26.46	79	3.35	114	4.83	2200.97	89.5787	2189.04	88.9155	654.749	26.5949	1521.53	61.8022	2212.89	90.242	113.806	4.64102	110.888	4.52201	N
UPM	UPM023	K2 EDTA	Unknown	2839	60.12	2866	58.7	2813	61.54	1797	36.81	961	19.68	678	14.84	1044	22.84	2877.27	59.461	2853.86	59.3186	965.214	20.0623	1857.58	38.6106	2900.69	59.6034	1187.55	24.4018	739.596	15.1972	N
UPM	UPM024	K2 EDTA	Unknown	133	27.49	136	26.48	131	28.5	76	14.86	55	10.67	136	29.77	180	39.27	146.271	27.9263	147.619	28.5373	64.5319	12.4751	84.5306	16.3412	144.922	27.3154	213.547	40.2501	148.446	27.9797	N
UPM	UPM025	K2 EDTA	Immune Reconstitution	2586	79.7	2712	79.61	2459	79.79	2326	68.29	396	11.64	394	12.78	191	6.21	2169.07	80.2436	2167.17	80.0315	311.423	11.5006	1861.08	68.7278	2170.97	80.4556	174.713	6.47482	335.406	12.4301	N
UPM	UPM026	K2 EDTA	Immune Reconstitution	2118	65.52	2138	65.6	2099	65.43	1413	43.37	554	17.01	642	20.01	425	13.24	1961.66	62.8425	1875.9	63.2942	535.24	18.0594	1225.02	41.3329	2047.42	62.3909	462.818	14.1034	714.062	21.7596	N
UPM	UPM027	K2 EDTA	Immune Reconstitution	328	91.87	318	92.32	337	91.42	164	47.52	139	40.31	9	2.48	14	3.69	334.788	90.1642	335.647	90.9744	153.973	41.7332	169.444	45.9265	333.928	89.3541	16.2419	4.34609	10.2816	2.7512	N
UPM	UPM029	K2 EDTA	Immune Reconstitution	1936	73.67	1878	73.11	1993	74.24	1389	54.08	508	19.78	595	22.14	85	3.15	1839.07	73.1576	1883.64	73.6288	523.766	20.4733	1399.27	54.6957	1794.5	72.6864	86.95	3.52192	541.125	21.9183	N
UPM	UPM030	K2 EDTA	HIV	2060	80.7	1958	79.62	2163	81.78	1159	47.14	787	32	300	11.35	161	6.07	1925.21	79.8887	1881.89	80.4078	817.887	34.946	1062.13	45.3819	1968.54	79.3695	164.292	6.6241	338.481	13.6472	N
UPM	UPM031	K2 EDTA	Unknown	2001	69.47	2098	70.17	1905	68.77	1658	55.47	425	14.22	624	22.54	187	6.74	2045.8	67.4412	2058.3	68.7832	407.88	13.6303	1649.43	55.1197	2033.29	66.0992	299.415	9.73353	719.508	23.3901	N
UPM	UPM032	K2 EDTA	HIV	409	85.49	391	86.09	426	84.88	124	27.25	249	54.83	35	7.06	35	6.94	382.225	82.8539	369.817	82.9341	249.66	55.988	110.96	24.8836	394.633	82.7736	42.5714	8.92928	37.4854	7.8625	N
UPM	UPM033	K2 EDTA	HIV	1497	75.91	1493	74.72	1502	77.1	170	8.52	1251	62.64	176	9.03	260	13.33	1471.72	75.8802	1460.58	75.5741	1271.52	65.7918	159.661	8.26126	1482.87	76.1863	281.085	14.4415	175.535	9.01857	N
UPM	UPM035	K2 EDTA	HIV	1916	84.16	1947	83.52	1885	84.8	269	11.52	1634	70.09	243	10.92	84	3.78	1777.93	84.5302	1787.29	84.5948	1534.56	72.6328	235.797	11.1606	1768.57	84.4655	95.4198	4.55718	220.846	10.5474	N
UPM	UPM036	K2 EDTA	Unknown	4332	80.54	4452	80.49	4212	80.6	2245	40.59	1709	30.9	829	15.87	92	1.77	4223.43	78.3259	4141	78.3983	1664	31.5032	2139	40.496	4305.85	78.2536	182.111	3.30965	827.217	15.0337	N
UPM	UPM038	K2 EDTA	HIV	1874	81.38	1817	82.26	1931	80.5	243	11.01	1522	68.89	232	9.67	219	9.12	1702.5	79.7579	1671.62	79.7473	1454.3	69.3794	207.2	9.8848	1733.38	79.7686	240.906	11.0862	188.993	8.69727	N
UPM	UPM039	K2 EDTA	Unknown	358	86.09	370	84.67	346	87.52	11	2.51	298	68.16	11	2.9	36	9.07	332.405	73.0708	349.076	71.7519	310.163	63.7534	11.7688	2.41904	315.733	74.3898	84.36	19.876	15.4578	3.642	N
UPM	UPM040	K2 EDTA	Unknown	675	74.62	650	74.74	700	74.51	48	5.54	217	24.91	68	7.2	160	17.03	604.965	71.8257	601.586	71.6114	200.864	23.9104	41.6508	4.95802	608.343	72.04	168.89	20	56.7472	6.72	N
UPM	UPM041	K2 EDTA	Unknown	355	35.69	357	34.99	352	36.4	94	9.25	261	25.61	123	12.7	460	47.49	347.727	36.6716	343.705	36.1967	255.911	26.9508	87.7942	9.2459	351.749	37.1466	478.538	50.5362	109.248	11.5372	N
UPM	UPM042	K2 EDTA	Unknown	236	63.25	247	62.81	225	63.69	76	19.4	145	36.76	9	2.58	117	33.12	206.661	57.0293	209.225	57.9768	126.112	34.946	70.1263	19.4322	204.097	56.0818	124.886	34.3162	16.2983	4.47844	N
UPM	UPM043	K2 EDTA	Unknown	518	71.66	523	71.75	513	71.58	47	6.42	461	63.27	33	4.61	135	18.78	501.435	69.5402	524.333	69.3277	482.733	63.8274	47.6667	6.30252	478.536	69.7526	154.676	22.5459	43.5282	6.34477	N
UPM	UPM044	K2 EDTA	Unknown	350	94.33	347	94.22	353	94.43	182	49.59	158	43.01	3	0.48	16	4.32	362.622	93.8143	356.308	93.2907	170.222	44.5687	187.458	49.0815	368.937	94.3378	17.8276	4.55854	1.87574	0.223928	N
UPM	UPM046	K2 EDTA	HIV	874	68.98	854	68.36	894	69.61	62	4.95	781	62.5	80	6.24	265	20.64	750.4	69.9619	712.667	70.1581	666.494	65.6127	42.5593	4.18972	788.134	69.7656	268.742	23.7891	69.2816	6.13281	N
UPM	UPM047	K2 EDTA	HIV	487	71.26	503	70.8	472	71.73	170	24	317	44.66	14	2.17	160	24.33	470.566	70.7819	481	71.0432	326.307	48.1952	160.602	23.7207	460.132	70.5205	178.09	27.2944	10.1099	1.54946	N
UPM	UPM048	K2 EDTA	Unknown	2804	69.49	2861	69.88	2747	69.11	1945	47.51	597	14.59	1001	25.2	181	4.55	2454.07	66.6326	2440.24	65.9085	575.736	15.5501	1694.26	45.7602	2467.9	67.3567	236.8	6.46302	908.35	24.7917	N
UPM	UPM049	K2 EDTA	Unknown	2517	80.87	2538	81.1	2496	80.64	1638	52.32	755	24.13	460	14.87	110	3.55	2285.54	78.9334	2234.8	78.797	700.274	24.691	1442.61	50.8651	2336.29	79.0698	124.021	4.19739	450.833	15.2581	N
UPM	UPM050	K2 EDTA	Unknown	4230	58.06	4030	57.96	4430	58.15	3194	45.94	774	11.14	2770	36.36	362	4.75	3682.61	56.6314	3769.09	58.0272	751.562	11.5707	2979.95	45.8779	3596.14	55.2356	367.378	5.64282	2393.64	36.7656	N
UPM	UPM053	K2 EDTA	Unknown	5101	74.89	5010	75.11	5191	74.66	4047	60.67	873	13.08	1406	20.23	263	3.78	4956.16	73.8852	4996.56	73.6066	916.141	13.4961	4035.61	59.4503	4915.76	74.1639	283.719	4.28045	1311.82	19.7914	N
UPM	UPM054	K2 EDTA	Unknown	3716	80.85	3866	79.93	3565	81.77	3106	64.22	751	15.53	561	12.87	158	3.61	3534.52	81.1721	3471.25	79.9603	608.26	14.0113	2867.31	66.0484	3597.79	82.3839	120.789	2.76589	557.931	12.7758	N
UPM	UPM055	K2 EDTA	Unknown	7735	98.01	7789	98.35	7682	97.68	7739	97.72	43	0.55	6	0.07	100	1.27	7042.07	98.5907	7348.81	98.8712	89.6902	1.2067	7293.84	98.1316	6735.33	98.3103	91.8091	1.34007	3.9917	0.0582637	N
UPM	UPM056	K2 EDTA	Unknown	3527	77.73	3452	78.14	3603	77.31	2276	51.52	1068	24.17	858	18.42	137	2.95	3382.28	75.8215	3334.71	75.7583	1106.46	25.1367	2217.31	50.373	3429.84	75.8847	177.09	3.9181	810.045	17.9221	N
