# Supplementary material for: Accurate and reproducible enumeration of T-, B-, and NK lymphocytes using the BD FACSLyric 10-color system: A multisite clinical evaluation
Source: PLoS One. 2019 Jan 28;14(1):e0211207. doi: 10.1371/journal.pone.0211207 (PMC6349332; doi:10.1371/journal.pone.0211207)
Supplement: S5 File — (XLSX) [file pone.0211207.s005.xlsx]

## Sheet: TBNK REP
S5 File. Interlaboratory variability dataset LCN# - 02843/ 23-20443-00
SITEID	ASYNAM	SPECID	RUNDATE	SMPID	LOTLEVEL	DAY	RUN	REP	OPERATOR	RLOTID	LYRIC CD3_ABS	LYRIC CD3_PCT	LYRIC CD4_ABS	LYRIC CD4_PCT	LYRIC CD8_ABS	LYRIC CD8_PCT	LYRIC CD19_ABS	LYRIC CD19_PCT	LYRIC CD16CD56_ABS	LYRIC CD16CD56_PCT
MED	6 Color TBNK + Truc T03	MLD1R1	2016-07-05	MLD1R1TR1	L	1	1	1	1	10929	847	58.36	175	12.08	590	40.64	319	21.96	276	19
MED	6 Color TBNK + Truc T03	MLD1R1	2016-07-05	MLD1R1TR2	L	1	1	2	1	10929	921	58.82	211	13.5	624	39.86	329	21.03	304	19.43
MED	6 Color TBNK + Truc T03	MLD1R1	2016-07-05	MLD1R1TR3	L	1	1	3	1	10929	869	59.54	204	13.97	570	39.03	314	21.51	263	18.04
MED	6 Color TBNK + Truc T03	MLD1R2	2016-07-05	MLD1R2TR1	L	1	2	1	1	10929	893	56.18	202	12.69	598	37.66	357	22.49	317	19.93
MED	6 Color TBNK + Truc T03	MLD1R2	2016-07-05	MLD1R2TR2	L	1	2	2	1	10929	894	57.21	182	11.66	635	40.58	350	22.4	306	19.59
MED	6 Color TBNK + Truc T03	MLD1R2	2016-07-05	MLD1R2TR3	L	1	2	3	1	10929	923	59.21	196	12.56	650	41.72	334	21.42	289	18.53
MED	6 Color TBNK + Truc T03	MLD2R1	2016-07-06	MLD2R1TR1	L	2	1	1	1	10929	889	57.1	190	12.19	628	40.32	359	23.06	295	18.91
MED	6 Color TBNK + Truc T03	MLD2R1	2016-07-06	MLD2R1TR2	L	2	1	2	1	10929	936	57.01	192	11.71	649	39.55	387	23.57	299	18.18
MED	6 Color TBNK + Truc T03	MLD2R1	2016-07-06	MLD2R1TR3	L	2	1	3	1	10929	861	59.5	194	13.39	586	40.5	308	21.29	264	18.28
MED	6 Color TBNK + Truc T03	MLD2R2	2016-07-06	MLD2R2TR1	L	2	2	1	1	10929	876	54.79	188	11.74	621	38.82	351	21.96	348	21.77
MED	6 Color TBNK + Truc T03	MLD2R2	2016-07-06	MLD2R2TR2	L	2	2	2	1	10929	861	58.61	191	13	595	40.51	301	20.49	295	20.1
MED	6 Color TBNK + Truc T03	MLD2R2	2016-07-06	MLD2R2TR3	L	2	2	3	1	10929	834	58.83	176	12.43	582	41.09	318	22.42	258	18.23
MED	6 Color TBNK + Truc T03	MLD3R1	2016-07-07	MLD3R1TR1	L	3	1	1	1	10929	870	58.3	204	13.7	581	38.93	312	20.93	295	19.81
MED	6 Color TBNK + Truc T03	MLD3R1	2016-07-07	MLD3R1TR2	L	3	1	2	1	10929	921	57.23	184	11.45	658	40.89	356	22.11	313	19.46
MED	6 Color TBNK + Truc T03	MLD3R1	2016-07-07	MLD3R1TR3	L	3	1	3	1	10929	873	54.98	159	10.04	622	39.14	361	22.71	331	20.83
MED	6 Color TBNK + Truc T03	MLD3R2	2016-07-07	MLD3R2TR1	L	3	2	1	1	10929	865	58.71	174	11.83	614	41.69	317	21.5	279	18.94
MED	6 Color TBNK + Truc T03	MLD3R2	2016-07-07	MLD3R2TR2	L	3	2	2	1	10929	933	59.64	193	12.32	654	41.76	328	20.96	289	18.44
MED	6 Color TBNK + Truc T03	MLD3R2	2016-07-07	MLD3R2TR3	L	3	2	3	1	10929	935	57.65	198	12.21	666	41.06	368	22.7	299	18.44
MED	6 Color TBNK + Truc T03	MLD4R1	2016-07-08	MLD4R1TR1	L	4	1	1	1	10929	865	57.16	186	12.26	603	39.87	345	22.78	287	18.95
MED	6 Color TBNK + Truc T03	MLD4R1	2016-07-08	MLD4R1TR2	L	4	1	2	1	10929	864	56.27	174	11.31	614	39.98	361	23.5	295	19.24
MED	6 Color TBNK + Truc T03	MLD4R1	2016-07-08	MLD4R1TR3	L	4	1	3	1	10929	891	57.05	192	12.3	621	39.76	350	22.44	299	19.16
MED	6 Color TBNK + Truc T03	MLD4R2	2016-07-08	MLD4R2TR1	L	4	2	1	1	10929	886	56.85	190	12.21	613	39.35	358	22.94	302	19.38
MED	6 Color TBNK + Truc T03	MLD4R2	2016-07-08	MLD4R2TR2	L	4	2	2	1	10929	858	57.8	184	12.4	616	41.52	323	21.76	291	19.6
MED	6 Color TBNK + Truc T03	MLD4R2	2016-07-08	MLD4R2TR3	L	4	2	3	1	10929	842	56.38	168	11.26	606	40.58	338	22.64	295	19.79
MED	6 Color TBNK + Truc T03	MLD5R1	2016-07-11	MLD5R1TR1	L	5	1	1	1	10929	851	57.25	170	11.43	612	41.19	343	23.05	280	18.82
MED	6 Color TBNK + Truc T03	MLD5R1	2016-07-11	MLD5R1TR2	L	5	1	2	1	10929	830	58.91	174	12.33	574	40.73	299	21.23	268	19.02
MED	6 Color TBNK + Truc T03	MLD5R1	2016-07-11	MLD5R1TR3	L	5	1	3	1	10929	905	58.52	202	13.08	624	40.32	332	21.44	295	19.08
MED	6 Color TBNK + Truc T03	MLD5R2	2016-07-11	MLD5R2TR1	L	5	2	1	1	10929	941	58.95	211	13.23	639	40.02	335	20.96	307	19.21
MED	6 Color TBNK + Truc T03	MLD5R2	2016-07-11	MLD5R2TR2	L	5	2	2	1	10929	973	57.83	189	11.25	713	42.37	376	22.35	315	18.7
MED	6 Color TBNK + Truc T03	MLD5R2	2016-07-11	MLD5R2TR3	L	5	2	3	1	10929	989	57.9	216	12.63	677	39.62	362	21.19	334	19.55
MED	6 Color TBNK + Truc T03	MND1R1	2016-07-05	MND1R1TR1	N	1	1	1	1	10929	1778	77.59	1203	52.47	549	23.95	278	12.11	227	9.88
MED	6 Color TBNK + Truc T03	MND1R1	2016-07-05	MND1R1TR2	N	1	1	2	1	10929	1677	76.28	1144	52.05	528	24.03	281	12.79	230	10.47
MED	6 Color TBNK + Truc T03	MND1R1	2016-07-05	MND1R1TR3	N	1	1	3	1	10929	1702	75.66	1154	51.29	511	22.71	264	11.73	275	12.2
MED	6 Color TBNK + Truc T03	MND1R2	2016-07-05	MND1R2TR1	N	1	2	1	1	10929	1872	76.81	1288	52.83	581	23.84	308	12.62	246	10.09
MED	6 Color TBNK + Truc T03	MND1R2	2016-07-05	MND1R2TR2	N	1	2	2	1	10929	1724	76.16	1165	51.48	526	23.21	283	12.51	240	10.6
MED	6 Color TBNK + Truc T03	MND1R2	2016-07-05	MND1R2TR3	N	1	2	3	1	10929	1656	75.76	1115	51.04	531	24.31	275	12.57	241	11.02
MED	6 Color TBNK + Truc T03	MND2R1	2016-07-06	MND2R1TR1	N	2	1	1	1	10929	1809	76.91	1206	51.27	553	23.53	277	11.77	254	10.82
MED	6 Color TBNK + Truc T03	MND2R1	2016-07-06	MND2R1TR2	N	2	1	2	1	10929	1852	77.95	1260	53.04	553	23.28	281	11.82	236	9.93
MED	6 Color TBNK + Truc T03	MND2R1	2016-07-06	MND2R1TR3	N	2	1	3	1	10929	1845	75.96	1227	50.51	587	24.18	311	12.79	264	10.88
MED	6 Color TBNK + Truc T03	MND2R2	2016-07-06	MND2R2TR1	N	2	2	1	1	10929	1632	75.74	1116	51.79	491	22.81	289	13.39	227	10.52
MED	6 Color TBNK + Truc T03	MND2R2	2016-07-06	MND2R2TR2	N	2	2	2	1	10929	1817	76.37	1289	54.18	505	21.22	295	12.41	254	10.66
MED	6 Color TBNK + Truc T03	MND2R2	2016-07-06	MND2R2TR3	N	2	2	3	1	10929	1745	76.86	1211	53.34	525	23.11	288	12.68	228	10.02
MED	6 Color TBNK + Truc T03	MND3R1	2016-07-07	MND3R1TR1	N	3	1	1	1	10929	1792	76.15	1204	51.19	544	23.11	290	12.34	253	10.77
MED	6 Color TBNK + Truc T03	MND3R1	2016-07-07	MND3R1TR2	N	3	1	2	1	10929	1775	77.3	1238	53.94	527	22.94	271	11.8	240	10.45
MED	6 Color TBNK + Truc T03	MND3R1	2016-07-07	MND3R1TR3	N	3	1	3	1	10929	1947	76.73	1323	52.15	597	23.54	330	12.99	251	9.87
MED	6 Color TBNK + Truc T03	MND3R2	2016-07-07	MND3R2TR1	N	3	2	1	1	10929	1730	77.99	1135	51.18	581	26.21	268	12.08	214	9.64
MED	6 Color TBNK + Truc T03	MND3R2	2016-07-07	MND3R2TR2	N	3	2	2	1	10929	1625	75.89	1097	51.21	497	23.19	278	12.96	229	10.69
MED	6 Color TBNK + Truc T03	MND3R2	2016-07-07	MND3R2TR3	N	3	2	3	1	10929	1851	76.27	1209	49.8	606	24.95	298	12.27	264	10.89
MED	6 Color TBNK + Truc T03	MND4R1	2016-07-08	MND4R1TR1	N	4	1	1	1	10929	1979	76.27	1349	52.02	606	23.36	315	12.13	285	11
MED	6 Color TBNK + Truc T03	MND4R1	2016-07-08	MND4R1TR2	N	4	1	2	1	10929	1769	76.99	1190	51.78	558	24.3	290	12.62	232	10.1
MED	6 Color TBNK + Truc T03	MND4R1	2016-07-08	MND4R1TR3	N	4	1	3	1	10929	1754	76.31	1182	51.44	548	23.83	284	12.37	248	10.77
MED	6 Color TBNK + Truc T03	MND4R2	2016-07-08	MND4R2TR1	N	4	2	1	1	10929	1731	78.45	1135	51.42	564	25.57	242	10.97	214	9.69
MED	6 Color TBNK + Truc T03	MND4R2	2016-07-08	MND4R2TR2	N	4	2	2	1	10929	1713	77.19	1151	51.9	531	23.93	247	11.15	243	10.94
MED	6 Color TBNK + Truc T03	MND4R2	2016-07-08	MND4R2TR3	N	4	2	3	1	10929	1725	77.01	1183	52.82	527	23.52	276	12.33	227	10.13
MED	6 Color TBNK + Truc T03	MND5R1	2016-07-11	MND5R1TR1	N	5	1	1	1	10929	1638	76.08	1117	51.89	472	21.9	270	12.52	235	10.93
MED	6 Color TBNK + Truc T03	MND5R1	2016-07-11	MND5R1TR2	N	5	1	2	1	10929	1680	77.25	1138	52.31	516	23.7	260	11.96	228	10.48
MED	6 Color TBNK + Truc T03	MND5R1	2016-07-11	MND5R1TR3	N	5	1	3	1	10929	1706	76.94	1160	52.31	494	22.26	265	11.94	240	10.81
MED	6 Color TBNK + Truc T03	MND5R2	2016-07-11	MND5R2TR1	N	5	2	1	1	10929	1777	77.55	1228	53.57	529	23.06	274	11.94	229	9.98
MED	6 Color TBNK + Truc T03	MND5R2	2016-07-11	MND5R2TR2	N	5	2	2	1	10929	1812	77.21	1191	50.74	584	24.89	297	12.67	222	9.44
MED	6 Color TBNK + Truc T03	MND5R2	2016-07-11	MND5R2TR3	N	5	2	3	1	10929	1768	78.57	1179	52.39	577	25.62	261	11.58	212	9.43
SYN	6 Color TBNK + Truc T03	SLD1R1	2016-05-19	SLD1R1TR1	L	1	1	1	2	40902	900	56.82	196	12.35	651	41.07	347	21.88	324	20.44
SYN	6 Color TBNK + Truc T03	SLD1R1	2016-05-19	SLD1R1TR2	L	1	1	2	2	40902	857	56.4	184	12.08	593	39	347	22.84	302	19.84
SYN	6 Color TBNK + Truc T03	SLD1R1	2016-05-19	SLD1R1TR3	L	1	1	3	2	40902	835	55.55	179	11.89	592	39.34	338	22.5	307	20.44
SYN	6 Color TBNK + Truc T03	SLD1R2	2016-05-19	SLD1R2TR1	L	1	2	1	2	40902	878	56.12	180	11.47	633	40.41	355	22.7	305	19.5
SYN	6 Color TBNK + Truc T03	SLD1R2	2016-05-19	SLD1R2TR2	L	1	2	2	2	40902	852	56.11	176	11.58	609	40.1	335	22.04	310	20.41
SYN	6 Color TBNK + Truc T03	SLD1R2	2016-05-19	SLD1R2TR3	L	1	2	3	2	40902	876	56	174	11.15	648	41.44	338	21.59	321	20.5
SYN	6 Color TBNK + Truc T03	SLD2R1	2016-05-23	SLD2R1TR1	L	2	1	1	2	40902	827	57.83	177	12.39	585	40.93	318	22.22	272	19.02
SYN	6 Color TBNK + Truc T03	SLD2R1	2016-05-23	SLD2R1TR2	L	2	1	2	2	40902	899	55.63	198	12.25	611	37.81	366	22.66	330	20.4
SYN	6 Color TBNK + Truc T03	SLD2R1	2016-05-23	SLD2R1TR3	L	2	1	3	2	40902	855	57.24	180	12.08	603	40.35	346	23.17	277	18.56
SYN	6 Color TBNK + Truc T03	SLD2R2	2016-05-23	SLD2R2TR1	L	2	2	1	2	40902	884	56.87	188	12.07	629	40.45	329	21.14	323	20.74
SYN	6 Color TBNK + Truc T03	SLD2R2	2016-05-23	SLD2R2TR2	L	2	2	2	2	40902	858	56.7	193	12.73	620	40.98	337	22.31	300	19.83
SYN	6 Color TBNK + Truc T03	SLD2R2	2016-05-23	SLD2R2TR3	L	2	2	3	2	40902	823	54.72	165	11.01	607	40.38	329	21.86	325	21.62
SYN	6 Color TBNK + Truc T03	SLD3R1	2016-05-25	SLD3R1TR1	L	3	1	1	2	40902	895	56.18	196	12.32	638	40.03	369	23.13	304	19.06
SYN	6 Color TBNK + Truc T03	SLD3R1	2016-05-25	SLD3R1TR2	L	3	1	2	2	40902	929	57.26	200	12.3	651	40.15	359	22.12	317	19.54
SYN	6 Color TBNK + Truc T03	SLD3R1	2016-05-25	SLD3R1TR3	L	3	1	3	2	40902	886	57.12	183	11.78	641	41.33	325	20.94	309	19.91
SYN	6 Color TBNK + Truc T03	SLD3R2	2016-05-25	SLD3R2TR1	L	3	2	1	2	40902	891	56.65	192	12.19	635	40.36	362	23.03	307	19.48
SYN	6 Color TBNK + Truc T03	SLD3R2	2016-05-25	SLD3R2TR2	L	3	2	2	2	40902	886	58.74	174	11.52	646	42.86	321	21.27	292	19.35
SYN	6 Color TBNK + Truc T03	SLD3R2	2016-05-25	SLD3R2TR3	L	3	2	3	2	40902	951	59.66	196	12.3	659	41.33	323	20.29	309	19.37
SYN	6 Color TBNK + Truc T03	SLD4R1	2016-05-27	SLD4R1TR1	L	4	1	1	2	40902	919	57.54	217	13.6	640	40.03	354	22.13	306	19.18
SYN	6 Color TBNK + Truc T03	SLD4R1	2016-05-27	SLD4R1TR2	L	4	1	2	2	40902	821	56.64	166	11.46	588	40.53	320	22.08	286	19.73
SYN	6 Color TBNK + Truc T03	SLD4R1	2016-05-27	SLD4R1TR3	L	4	1	3	2	40902	895	56.58	176	11.1	645	40.8	360	22.76	303	19.15
SYN	6 Color TBNK + Truc T03	SLD4R2	2016-05-27	SLD4R2TR1	L	4	2	1	2	40902	879	55.54	180	11.36	621	39.26	349	22.05	325	20.53
SYN	6 Color TBNK + Truc T03	SLD4R2	2016-05-27	SLD4R2TR2	L	4	2	2	2	40902	874	58.4	202	13.47	600	40.13	325	21.75	282	18.82
SYN	6 Color TBNK + Truc T03	SLD4R2	2016-05-27	SLD4R2TR3	L	4	2	3	2	40902	892	58.22	186	12.15	635	41.39	333	21.7	280	18.28
SYN	6 Color TBNK + Truc T03	SLD5R1	2016-05-30	SLD5R1TR1	L	5	1	1	2	40902	914	56.06	193	11.84	659	40.45	356	21.86	325	19.91
SYN	6 Color TBNK + Truc T03	SLD5R1	2016-05-30	SLD5R1TR2	L	5	1	2	2	40902	859	55.9	195	12.68	591	38.44	361	23.48	295	19.18
SYN	6 Color TBNK + Truc T03	SLD5R1	2016-05-30	SLD5R1TR3	L	5	1	3	2	40902	825	56.68	181	12.46	585	40.19	312	21.46	296	20.37
SYN	6 Color TBNK + Truc T03	SLD5R2	2016-05-30	SLD5R2TR1	L	5	2	1	2	40902	885	59.75	188	12.67	621	41.91	317	21.41	263	17.72
SYN	6 Color TBNK + Truc T03	SLD5R2	2016-05-30	SLD5R2TR2	L	5	2	2	2	40902	901	58.55	214	13.88	630	40.94	306	19.87	313	20.35
SYN	6 Color TBNK + Truc T03	SLD5R2	2016-05-30	SLD5R2TR3	L	5	2	3	2	40902	919	57.94	211	13.3	646	40.76	344	21.71	303	19.09
SYN	6 Color TBNK + Truc T03	SND1R1	2016-05-19	SND1R1TR1	N	1	1	1	2	40902	1843	75.83	1253	51.57	612	25.19	293	12.07	282	11.61
SYN	6 Color TBNK + Truc T03	SND1R1	2016-05-19	SND1R1TR2	N	1	1	2	2	40902	1769	76.39	1211	52.3	615	26.57	275	11.89	262	11.33
SYN	6 Color TBNK + Truc T03	SND1R1	2016-05-19	SND1R1TR3	N	1	1	3	2	40902	1775	76.45	1200	51.68	609	26.24	276	11.88	258	11.11
SYN	6 Color TBNK + Truc T03	SND1R2	2016-05-19	SND1R2TR1	N	1	2	1	2	40902	1789	77.59	1209	52.43	615	26.68	282	12.21	226	9.82
SYN	6 Color TBNK + Truc T03	SND1R2	2016-05-19	SND1R2TR2	N	1	2	2	2	40902	1702	75.96	1160	51.78	575	25.67	281	12.55	242	10.82
SYN	6 Color TBNK + Truc T03	SND1R2	2016-05-19	SND1R2TR3	N	1	2	3	2	40902	1738	78.95	1173	53.28	597	27.13	245	11.15	212	9.62
SYN	6 Color TBNK + Truc T03	SND2R1	2016-05-23	SND2R1TR1	N	2	1	1	2	40902	1806	77.82	1211	52.19	609	26.23	301	12.96	207	8.91
SYN	6 Color TBNK + Truc T03	SND2R1	2016-05-23	SND2R1TR2	N	2	1	2	2	40902	1830	77.71	1227	52.09	618	26.25	299	12.69	221	9.39
SYN	6 Color TBNK + Truc T03	SND2R1	2016-05-23	SND2R1TR3	N	2	1	3	2	40902	1766	76.46	1211	52.4	621	26.89	269	11.65	266	11.51
SYN	6 Color TBNK + Truc T03	SND2R2	2016-05-23	SND2R2TR1	N	2	2	1	2	40902	1738	78.07	1190	53.48	593	26.64	261	11.74	214	9.63
SYN	6 Color TBNK + Truc T03	SND2R2	2016-05-23	SND2R2TR2	N	2	2	2	2	40902	1768	78.19	1194	52.81	628	27.77	273	12.06	213	9.4
SYN	6 Color TBNK + Truc T03	SND2R2	2016-05-23	SND2R2TR3	N	2	2	3	2	40902	1638	77.65	1108	52.52	579	27.43	260	12.33	205	9.73
SYN	6 Color TBNK + Truc T03	SND3R1	2016-05-25	SND3R1TR1	N	3	1	1	2	40902	1800	77.43	1211	52.06	629	27.05	289	12.42	222	9.53
SYN	6 Color TBNK + Truc T03	SND3R1	2016-05-25	SND3R1TR2	N	3	1	2	2	40902	1694	76.84	1167	52.93	539	24.46	285	12.93	222	10.05
SYN	6 Color TBNK + Truc T03	SND3R1	2016-05-25	SND3R1TR3	N	3	1	3	2	40902	1773	76.98	1207	52.39	585	25.39	300	13.01	223	9.66
SYN	6 Color TBNK + Truc T03	SND3R2	2016-05-25	SND3R2TR1	N	3	2	1	2	40902	1823	76.65	1227	51.62	597	25.1	303	12.75	242	10.16
SYN	6 Color TBNK + Truc T03	SND3R2	2016-05-25	SND3R2TR2	N	3	2	2	2	40902	1807	75.1	1205	50.07	635	26.4	302	12.55	284	11.82
SYN	6 Color TBNK + Truc T03	SND3R2	2016-05-25	SND3R2TR3	N	3	2	3	2	40902	1799	76.77	1183	50.5	612	26.13	303	12.91	231	9.87
SYN	6 Color TBNK + Truc T03	SND4R1	2016-05-27	SND4R1TR1	N	4	1	1	2	40902	1684	76.66	1147	52.22	582	26.51	259	11.78	238	10.82
SYN	6 Color TBNK + Truc T03	SND4R1	2016-05-27	SND4R1TR2	N	4	1	2	2	40902	1785	77.71	1210	52.71	602	26.23	273	11.9	218	9.49
SYN	6 Color TBNK + Truc T03	SND4R1	2016-05-27	SND4R1TR3	N	4	1	3	2	40902	1706	78.45	1124	51.67	600	27.6	253	11.63	202	9.29
SYN	6 Color TBNK + Truc T03	SND4R2	2016-05-27	SND4R2TR1	N	4	2	1	2	40902	1863	77.47	1259	52.37	631	26.24	299	12.42	228	9.5
SYN	6 Color TBNK + Truc T03	SND4R2	2016-05-27	SND4R2TR2	N	4	2	2	2	40902	1766	76.96	1208	52.63	584	25.43	262	11.42	254	11.06
SYN	6 Color TBNK + Truc T03	SND4R2	2016-05-27	SND4R2TR3	N	4	2	3	2	40902	1653	77.2	1097	51.24	576	26.88	257	11.99	219	10.25
SYN	6 Color TBNK + Truc T03	SND5R1	2016-05-30	SND5R1TR1	N	5	1	1	2	40902	1782	75.63	1216	51.6	615	26.09	288	12.22	263	11.16
SYN	6 Color TBNK + Truc T03	SND5R1	2016-05-30	SND5R1TR2	N	5	1	2	2	40902	1616	73.75	1114	50.85	546	24.92	294	13.41	267	12.19
SYN	6 Color TBNK + Truc T03	SND5R1	2016-05-30	SND5R1TR3	N	5	1	3	2	40902	1757	78.45	1164	51.96	623	27.8	265	11.82	203	9.07
SYN	6 Color TBNK + Truc T03	SND5R2	2016-05-30	SND5R2TR1	N	5	2	1	2	40902	1706	77.01	1146	51.73	586	26.45	255	11.5	244	11.02
SYN	6 Color TBNK + Truc T03	SND5R2	2016-05-30	SND5R2TR2	N	5	2	2	2	40902	1679	78.25	1134	52.87	579	26.97	235	10.95	218	10.17
SYN	6 Color TBNK + Truc T03	SND5R2	2016-05-30	SND5R2TR3	N	5	2	3	2	40902	1713	77.32	1144	51.63	591	26.65	263	11.87	225	10.13
UNC	6 Color TBNK + Truc T03	CLD1R1	2016-04-28	CLD1R1TR1	L	1	1	1	3	90727	825	56.71	177	12.19	571	39.24	320	21.96	287	19.74
UNC	6 Color TBNK + Truc T03	CLD1R1	2016-04-28	CLD1R1TR2	L	1	1	2	3	90727	841	57.21	192	13.09	593	40.35	329	22.38	289	19.66
UNC	6 Color TBNK + Truc T03	CLD1R1	2016-04-28	CLD1R1TR3	L	1	1	3	3	90727	852	58.5	185	12.71	591	40.56	310	21.28	276	18.96
UNC	6 Color TBNK + Truc T03	CLD1R2	2016-04-28	CLD1R2TR1	L	1	2	1	3	90727	847	57.56	175	11.9	606	41.2	328	22.29	280	19.03
UNC	6 Color TBNK + Truc T03	CLD1R2	2016-04-28	CLD1R2TR2	L	1	2	2	3	90727	876	56.79	195	12.62	614	39.82	333	21.57	315	20.45
UNC	6 Color TBNK + Truc T03	CLD1R2	2016-04-28	CLD1R2TR3	L	1	2	3	3	90727	914	58.63	180	11.53	650	41.73	327	20.99	301	19.3
UNC	6 Color TBNK + Truc T03	CLD2R1	2016-05-09	CLD2R1TR1	L	2	1	1	3	90727	879	57.14	194	12.63	626	40.7	319	20.75	312	20.31
UNC	6 Color TBNK + Truc T03	CLD2R1	2016-05-09	CLD2R1TR2	L	2	1	2	3	90727	917	57.13	189	11.8	653	40.64	344	21.45	327	20.34
UNC	6 Color TBNK + Truc T03	CLD2R1	2016-05-09	CLD2R1TR3	L	2	1	3	3	90727	816	57.42	174	12.25	577	40.6	305	21.43	281	19.76
UNC	6 Color TBNK + Truc T03	CLD2R2	2016-05-09	CLD2R2TR1	L	2	2	1	3	90727	883	59.02	176	11.78	645	43.13	324	21.64	265	17.69
UNC	6 Color TBNK + Truc T03	CLD2R2	2016-05-09	CLD2R2TR2	L	2	2	2	3	90727	847	58.05	178	12.23	604	41.43	317	21.69	276	18.94
UNC	6 Color TBNK + Truc T03	CLD2R2	2016-05-09	CLD2R2TR3	L	2	2	3	3	90727	826	56.36	171	11.64	590	40.24	341	23.28	282	19.24
UNC	6 Color TBNK + Truc T03	CLD3R1	2016-05-10	CLD3R1TR1	L	3	1	1	3	90727	886	58.49	192	12.66	631	41.67	313	20.67	306	20.19
UNC	6 Color TBNK + Truc T03	CLD3R1	2016-05-10	CLD3R1TR2	L	3	1	2	3	90727	864	58.81	206	14.01	585	39.82	314	21.4	271	18.47
UNC	6 Color TBNK + Truc T03	CLD3R1	2016-05-10	CLD3R1TR3	L	3	1	3	3	90727	893	58.72	190	12.48	637	41.91	329	21.61	284	18.71
UNC	6 Color TBNK + Truc T03	CLD3R2	2016-05-10	CLD3R2TR1	L	3	2	1	3	90727	926	57.25	212	13.09	658	40.71	366	22.66	307	18.98
UNC	6 Color TBNK + Truc T03	CLD3R2	2016-05-10	CLD3R2TR2	L	3	2	2	3	90727	815	56.86	175	12.21	578	40.3	331	23.1	275	19.19
UNC	6 Color TBNK + Truc T03	CLD3R2	2016-05-10	CLD3R2TR3	L	3	2	3	3	90727	821	58.82	174	12.44	596	42.66	282	20.21	270	19.37
UNC	6 Color TBNK + Truc T03	CLD4R1	2016-05-11	CLD4R1TR1	L	4	1	1	3	90727	892	57.11	183	11.7	648	41.45	318	20.37	324	20.77
UNC	6 Color TBNK + Truc T03	CLD4R1	2016-05-11	CLD4R1TR2	L	4	1	2	3	90727	847	57.27	177	11.99	600	40.57	343	23.18	275	18.63
UNC	6 Color TBNK + Truc T03	CLD4R1	2016-05-11	CLD4R1TR3	L	4	1	3	3	90727	877	57.51	197	12.94	607	39.82	335	21.98	290	19.04
UNC	6 Color TBNK + Truc T03	CLD4R2	2016-05-11	CLD4R2TR1	L	4	2	1	3	90727	852	58.09	184	12.54	601	40.99	316	21.55	276	18.79
UNC	6 Color TBNK + Truc T03	CLD4R2	2016-05-11	CLD4R2TR2	L	4	2	2	3	90727	849	57.34	188	12.71	584	39.46	320	21.63	296	19.99
UNC	6 Color TBNK + Truc T03	CLD4R2	2016-05-11	CLD4R2TR3	L	4	2	3	3	90727	900	59.57	182	12.06	642	42.52	317	21.02	277	18.37
UNC	6 Color TBNK + Truc T03	CLD5R1	2016-05-12	CLD5R1TR1	L	5	1	1	3	90727	841	57.96	172	11.88	589	40.56	319	21.96	277	19.12
UNC	6 Color TBNK + Truc T03	CLD5R1	2016-05-12	CLD5R1TR2	L	5	1	2	3	90727	859	58.23	176	11.91	606	41.13	302	20.5	291	19.7
UNC	6 Color TBNK + Truc T03	CLD5R1	2016-05-12	CLD5R1TR3	L	5	1	3	3	90727	881	58.64	168	11.21	630	41.96	314	20.88	287	19.14
UNC	6 Color TBNK + Truc T03	CLD5R2	2016-05-12	CLD5R2TR1	L	5	2	1	3	90727	836	56.52	180	12.16	588	39.74	336	22.68	290	19.59
UNC	6 Color TBNK + Truc T03	CLD5R2	2016-05-12	CLD5R2TR2	L	5	2	2	3	90727	887	56.74	178	11.4	626	40.06	342	21.89	313	20.05
UNC	6 Color TBNK + Truc T03	CLD5R2	2016-05-12	CLD5R2TR3	L	5	2	3	3	90727	854	58.33	184	12.56	607	41.42	332	22.64	266	18.13
UNC	6 Color TBNK + Truc T03	CND1R1	2016-04-28	CND1R1TR1	N	1	1	1	3	90727	1800	77.35	1211	52.06	612	26.32	266	11.43	252	10.84
UNC	6 Color TBNK + Truc T03	CND1R1	2016-04-28	CND1R1TR2	N	1	1	2	3	90727	1709	75.62	1141	50.5	556	24.59	274	12.12	257	11.36
UNC	6 Color TBNK + Truc T03	CND1R1	2016-04-28	CND1R1TR3	N	1	1	3	3	90727	1670	78.24	1133	53.11	543	25.45	243	11.41	210	9.86
UNC	6 Color TBNK + Truc T03	CND1R2	2016-04-28	CND1R2TR1	N	1	2	1	3	90727	1719	76.42	1156	51.36	577	25.65	285	12.65	230	10.2
UNC	6 Color TBNK + Truc T03	CND1R2	2016-04-28	CND1R2TR2	N	1	2	2	3	90727	1703	75.33	1155	51.08	567	25.05	293	12.98	249	11
UNC	6 Color TBNK + Truc T03	CND1R2	2016-04-28	CND1R2TR3	N	1	2	3	3	90727	1788	75.79	1247	52.84	575	24.39	315	13.37	241	10.21
UNC	6 Color TBNK + Truc T03	CND2R1	2016-05-09	CND2R1TR1	N	2	1	1	3	90727	1657	76.41	1114	51.38	559	25.79	272	12.55	228	10.52
UNC	6 Color TBNK + Truc T03	CND2R1	2016-05-09	CND2R1TR2	N	2	1	2	3	90727	1749	77.44	1170	51.81	522	23.11	263	11.64	233	10.3
UNC	6 Color TBNK + Truc T03	CND2R1	2016-05-09	CND2R1TR3	N	2	1	3	3	90727	1677	77.84	1093	50.75	513	23.79	250	11.61	217	10.09
UNC	6 Color TBNK + Truc T03	CND2R2	2016-05-09	CND2R2TR1	N	2	2	1	3	90727	1699	77	1141	51.72	548	24.85	272	12.34	227	10.27
UNC	6 Color TBNK + Truc T03	CND2R2	2016-05-09	CND2R2TR2	N	2	2	2	3	90727	1616	76.15	1092	51.44	525	24.74	270	12.74	224	10.54
UNC	6 Color TBNK + Truc T03	CND2R2	2016-05-09	CND2R2TR3	N	2	2	3	3	90727	1591	73.79	1086	50.39	498	23.12	286	13.25	260	12.04
UNC	6 Color TBNK + Truc T03	CND3R1	2016-05-10	CND3R1TR1	N	3	1	1	3	90727	1664	75.99	1109	50.66	558	25.5	295	13.48	221	10.11
UNC	6 Color TBNK + Truc T03	CND3R1	2016-05-10	CND3R1TR2	N	3	1	2	3	90727	1733	76.68	1188	52.56	544	24.05	283	12.52	227	10.06
UNC	6 Color TBNK + Truc T03	CND3R1	2016-05-10	CND3R1TR3	N	3	1	3	3	90727	1803	77.38	1221	52.41	583	25.01	283	12.16	228	9.8
UNC	6 Color TBNK + Truc T03	CND3R2	2016-05-10	CND3R2TR1	N	3	2	1	3	90727	1509	75.25	998	49.78	519	25.9	276	13.75	205	10.24
UNC	6 Color TBNK + Truc T03	CND3R2	2016-05-10	CND3R2TR2	N	3	2	2	3	90727	1788	76.73	1189	51.02	596	25.58	301	12.93	231	9.89
UNC	6 Color TBNK + Truc T03	CND3R2	2016-05-10	CND3R2TR3	N	3	2	3	3	90727	1531	76.55	1041	52.06	462	23.09	267	13.37	189	9.43
UNC	6 Color TBNK + Truc T03	CND4R1	2016-05-11	CND4R1TR1	N	4	1	1	3	90727	1609	77.76	1082	52.28	516	24.91	240	11.62	209	10.09
UNC	6 Color TBNK + Truc T03	CND4R1	2016-05-11	CND4R1TR2	N	4	1	2	3	90727	1519	77.1	1032	52.37	458	23.23	239	12.11	201	10.22
UNC	6 Color TBNK + Truc T03	CND4R1	2016-05-11	CND4R1TR3	N	4	1	3	3	90727	1795	76.1	1179	50	580	24.61	306	12.97	245	10.39
UNC	6 Color TBNK + Truc T03	CND4R2	2016-05-11	CND4R2TR1	N	4	2	1	3	90727	1633	76.8	1081	50.84	541	25.44	281	13.21	203	9.53
UNC	6 Color TBNK + Truc T03	CND4R2	2016-05-11	CND4R2TR2	N	4	2	2	3	90727	1736	77.18	1164	51.73	564	25.06	272	12.08	227	10.08
UNC	6 Color TBNK + Truc T03	CND4R2	2016-05-11	CND4R2TR3	N	4	2	3	3	90727	1773	77.2	1167	50.82	589	25.65	279	12.17	227	9.87
UNC	6 Color TBNK + Truc T03	CND5R1	2016-05-12	CND5R1TR1	N	5	1	1	3	90727	1748	74.47	1219	51.94	515	21.93	307	13.07	276	11.75
UNC	6 Color TBNK + Truc T03	CND5R1	2016-05-12	CND5R1TR2	N	5	1	2	3	90727	1642	77.1	1155	54.24	473	22.22	257	12.05	214	10.06
UNC	6 Color TBNK + Truc T03	CND5R1	2016-05-12	CND5R1TR3	N	5	1	3	3	90727	1574	76.63	1047	50.97	492	23.96	238	11.6	227	11.04
UNC	6 Color TBNK + Truc T03	CND5R2	2016-05-12	CND5R2TR1	N	5	2	1	3	90727	1830	76.72	1228	51.48	594	24.91	294	12.33	234	9.82
UNC	6 Color TBNK + Truc T03	CND5R2	2016-05-12	CND5R2TR2	N	5	2	2	3	90727	1788	75.28	1201	50.58	565	23.8	323	13.58	250	10.52
UNC	6 Color TBNK + Truc T03	CND5R2	2016-05-12	CND5R2TR3	N	5	2	3	3	90727	1856	77.61	1269	53.08	555	23.21	280	11.69	239	9.98
UPM	6 Color TBNK + Truc T03	PLD1R1	2016-07-06	PLD1R1TR1	L	1	1	1	4	90727	948	58.19	202	12.43	670	41.1	356	21.85	306	18.78
UPM	6 Color TBNK + Truc T03	PLD1R1	2016-07-06	PLD1R1TR2	L	1	1	2	4	90727	884	57.08	177	11.42	632	40.81	355	22.95	298	19.25
UPM	6 Color TBNK + Truc T03	PLD1R1	2016-07-06	PLD1R1TR3	L	1	1	3	4	90727	919	56.75	197	12.14	641	39.6	348	21.51	325	20.08
UPM	6 Color TBNK + Truc T03	PLD1R2	2016-07-06	PLD1R2TR1	L	1	2	1	4	90727	881	56.64	192	12.36	623	40.04	338	21.72	315	20.28
UPM	6 Color TBNK + Truc T03	PLD1R2	2016-07-06	PLD1R2TR2	L	1	2	2	4	90727	892	57.32	198	12.69	627	40.28	340	21.88	302	19.44
UPM	6 Color TBNK + Truc T03	PLD1R2	2016-07-06	PLD1R2TR3	L	1	2	3	4	90727	875	57.4	184	12.08	604	39.6	334	21.92	302	19.8
UPM	6 Color TBNK + Truc T03	PLD2R1	2016-07-07	PLD2R1TR1	L	2	1	1	5	90727	842	56.74	173	11.68	607	40.9	358	24.11	266	17.91
UPM	6 Color TBNK + Truc T03	PLD2R1	2016-07-07	PLD2R1TR2	L	2	1	2	5	90727	895	56.95	192	12.24	625	39.78	365	23.2	291	18.53
UPM	6 Color TBNK + Truc T03	PLD2R1	2016-07-07	PLD2R1TR3	L	2	1	3	5	90727	859	57.63	198	13.31	596	40.01	345	23.14	272	18.27
UPM	6 Color TBNK + Truc T03	PLD2R2	2016-07-07	PLD2R2TR1	L	2	2	1	5	90727	901	58.34	201	12.98	624	40.42	339	21.94	287	18.6
UPM	6 Color TBNK + Truc T03	PLD2R2	2016-07-07	PLD2R2TR2	L	2	2	2	5	90727	865	57.41	169	11.21	633	42.03	324	21.54	302	20.02
UPM	6 Color TBNK + Truc T03	PLD2R2	2016-07-07	PLD2R2TR3	L	2	2	3	5	90727	967	57.63	210	12.52	695	41.41	386	22.97	307	18.28
UPM	6 Color TBNK + Truc T03	PLD3R1	2016-07-08	PLD3R1TR1	L	3	1	1	6	90727	807	55.64	180	12.44	570	39.3	330	22.72	295	20.33
UPM	6 Color TBNK + Truc T03	PLD3R1	2016-07-08	PLD3R1TR2	L	3	1	2	6	90727	713	58.24	154	12.56	499	40.81	266	21.78	234	19.15
UPM	6 Color TBNK + Truc T03	PLD3R1	2016-07-08	PLD3R1TR3	L	3	1	3	6	90727	878	56.29	147	9.45	598	38.35	341	21.9	266	17.05
UPM	6 Color TBNK + Truc T03	PLD3R2	2016-07-08	PLD3R2TR1	L	3	2	1	6	90727	894	59.1	183	12.12	645	42.66	319	21.09	280	18.53
UPM	6 Color TBNK + Truc T03	PLD3R2	2016-07-08	PLD3R2TR2	L	3	2	2	6	90727	789	56.49	160	11.43	568	40.67	294	21.01	295	21.13
UPM	6 Color TBNK + Truc T03	PLD3R2	2016-07-08	PLD3R2TR3	L	3	2	3	6	90727	874	58.28	181	12.06	623	41.56	319	21.28	290	19.36
UPM	6 Color TBNK + Truc T03	PLD4R1	2016-07-11	PLD4R1TR1	L	4	1	1	4	90727	886	57.52	186	12.1	611	39.63	336	21.78	298	19.36
UPM	6 Color TBNK + Truc T03	PLD4R1	2016-07-11	PLD4R1TR2	L	4	1	2	4	90727	861	58.22	173	11.69	613	41.49	333	22.52	267	18.04
UPM	6 Color TBNK + Truc T03	PLD4R1	2016-07-11	PLD4R1TR3	L	4	1	3	4	90727	891	58.56	192	12.64	620	40.76	326	21.4	288	18.92
UPM	6 Color TBNK + Truc T03	PLD4R2	2016-07-11	PLD4R2TR1	L	4	2	1	4	90727	900	57.32	185	11.8	640	40.76	360	22.92	292	18.6
UPM	6 Color TBNK + Truc T03	PLD4R2	2016-07-11	PLD4R2TR2	L	4	2	2	4	90727	908	57.8	189	12.02	652	41.52	354	22.51	297	18.92
UPM	6 Color TBNK + Truc T03	PLD4R2	2016-07-11	PLD4R2TR3	L	4	2	3	4	90727	810	55.46	168	11.48	558	38.2	344	23.6	286	19.62
UPM	6 Color TBNK + Truc T03	PLD5R1	2016-07-13	PLD5R1TR1	L	5	1	1	6	90727	799	56.12	172	12.09	569	39.99	339	23.82	265	18.65
UPM	6 Color TBNK + Truc T03	PLD5R1	2016-07-13	PLD5R1TR2	L	5	1	2	6	90727	742	56.67	164	12.52	508	38.8	277	21.17	238	18.21
UPM	6 Color TBNK + Truc T03	PLD5R1	2016-07-13	PLD5R1TR3	L	5	1	3	6	90727	855	54.92	175	11.27	610	39.18	345	22.15	305	19.59
UPM	6 Color TBNK + Truc T03	PLD5R2	2016-07-13	PLD5R2TR1	L	5	2	1	6	90727	925	59.13	194	12.38	615	39.3	345	22.06	278	17.81
UPM	6 Color TBNK + Truc T03	PLD5R2	2016-07-13	PLD5R2TR2	L	5	2	2	6	90727	926	58.24	176	11.1	648	40.76	341	21.48	305	19.16
UPM	6 Color TBNK + Truc T03	PLD5R2	2016-07-13	PLD5R2TR3	L	5	2	3	6	90727	947	57.93	210	12.82	621	37.98	349	21.35	322	19.67
UPM	6 Color TBNK + Truc T03	PND1R1	2016-07-06	PND1R1TR1	N	1	1	1	4	90727	1712	76.46	1168	52.15	535	23.89	272	12.13	235	10.48
UPM	6 Color TBNK + Truc T03	PND1R1	2016-07-06	PND1R1TR2	N	1	1	2	4	90727	1820	79.32	1228	53.5	572	24.91	238	10.36	218	9.52
UPM	6 Color TBNK + Truc T03	PND1R1	2016-07-06	PND1R1TR3	N	1	1	3	4	90727	1738	77.93	1168	52.36	544	24.37	251	11.26	233	10.43
UPM	6 Color TBNK + Truc T03	PND1R2	2016-07-06	PND1R2TR1	N	1	2	1	4	90727	1780	78.18	1201	52.75	562	24.69	275	12.07	212	9.29
UPM	6 Color TBNK + Truc T03	PND1R2	2016-07-06	PND1R2TR2	N	1	2	2	4	90727	1821	77.67	1253	53.43	560	23.86	293	12.51	216	9.21
UPM	6 Color TBNK + Truc T03	PND1R2	2016-07-06	PND1R2TR3	N	1	2	3	4	90727	1805	77.04	1223	52.2	551	23.51	293	12.5	237	10.12
UPM	6 Color TBNK + Truc T03	PND2R1	2016-07-07	PND2R1TR1	N	2	1	1	5	90727	1687	76.69	1097	49.88	557	25.31	280	12.71	221	10.03
UPM	6 Color TBNK + Truc T03	PND2R1	2016-07-07	PND2R1TR2	N	2	1	2	5	90727	1843	77.72	1207	50.92	629	26.53	278	11.73	240	10.13
UPM	6 Color TBNK + Truc T03	PND2R1	2016-07-07	PND2R1TR3	N	2	1	3	5	90727	1940	76.53	1300	51.27	609	24.01	303	11.97	274	10.82
UPM	6 Color TBNK + Truc T03	PND2R2	2016-07-07	PND2R2TR1	N	2	2	1	5	90727	1843	77.31	1251	52.49	583	24.47	288	12.06	243	10.18
UPM	6 Color TBNK + Truc T03	PND2R2	2016-07-07	PND2R2TR2	N	2	2	2	5	90727	1766	77.05	1219	53.16	557	24.3	293	12.8	222	9.67
UPM	6 Color TBNK + Truc T03	PND2R2	2016-07-07	PND2R2TR3	N	2	2	3	5	90727	1681	77.82	1137	52.64	557	25.78	264	12.24	199	9.2
UPM	6 Color TBNK + Truc T03	PND3R1	2016-07-08	PND3R1TR1	N	3	1	1	6	90727	1565	77.94	933	46.45	503	25.03	220	10.94	149	7.4
UPM	6 Color TBNK + Truc T03	PND3R1	2016-07-08	PND3R1TR2	N	3	1	2	6	90727	1825	77.8	1223	52.13	588	25.09	266	11.36	234	9.98
UPM	6 Color TBNK + Truc T03	PND3R1	2016-07-08	PND3R1TR3	N	3	1	3	6	90727	1563	77.48	1036	51.36	509	25.24	241	11.97	206	10.24
UPM	6 Color TBNK + Truc T03	PND3R2	2016-07-08	PND3R2TR1	N	3	2	1	6	90727	1796	77.7	1225	52.98	546	23.63	284	12.27	215	9.29
UPM	6 Color TBNK + Truc T03	PND3R2	2016-07-08	PND3R2TR2	N	3	2	2	6	90727	1774	78.58	1212	53.66	562	24.88	269	11.91	204	9.02
UPM	6 Color TBNK + Truc T03	PND3R2	2016-07-08	PND3R2TR3	N	3	2	3	6	90727	1801	76.25	1193	50.49	585	24.76	305	12.9	236	10
UPM	6 Color TBNK + Truc T03	PND4R1	2016-07-11	PND4R1TR1	N	4	1	1	4	90727	1819	77.07	1224	51.84	572	24.25	298	12.61	224	9.5
UPM	6 Color TBNK + Truc T03	PND4R1	2016-07-11	PND4R1TR2	N	4	1	2	4	90727	1921	78.86	1282	52.66	603	24.77	274	11.27	223	9.15
UPM	6 Color TBNK + Truc T03	PND4R1	2016-07-11	PND4R1TR3	N	4	1	3	4	90727	1832	79.16	1251	54.08	532	22.98	253	10.93	216	9.35
UPM	6 Color TBNK + Truc T03	PND4R2	2016-07-11	PND4R2TR1	N	4	2	1	4	90727	1763	76.24	1181	51.08	540	23.34	294	12.7	241	10.43
UPM	6 Color TBNK + Truc T03	PND4R2	2016-07-11	PND4R2TR2	N	4	2	2	4	90727	1874	76.94	1264	51.87	560	22.99	309	12.69	240	9.86
UPM	6 Color TBNK + Truc T03	PND4R2	2016-07-11	PND4R2TR3	N	4	2	3	4	90727	1848	78.36	1252	53.1	561	23.77	281	11.92	223	9.47
UPM	6 Color TBNK + Truc T03	PND5R1	2016-07-13	PND5R1TR1	N	5	1	1	6	90727	1403	76.71	933	51.01	403	22.05	229	12.55	187	10.21
UPM	6 Color TBNK + Truc T03	PND5R1	2016-07-13	PND5R1TR2	N	5	1	2	6	90727	1628	78.32	1112	53.47	466	22.41	242	11.64	193	9.28
UPM	6 Color TBNK + Truc T03	PND5R1	2016-07-13	PND5R1TR3	N	5	1	3	6	90727	1724	77.56	1170	52.64	497	22.37	237	10.66	233	10.49
UPM	6 Color TBNK + Truc T03	PND5R2	2016-07-13	PND5R2TR1	N	5	2	1	6	90727	1813	76.86	1206	51.12	550	23.31	277	11.74	240	10.16
UPM	6 Color TBNK + Truc T03	PND5R2	2016-07-13	PND5R2TR2	N	5	2	2	6	90727	1572	77.15	1083	53.14	436	21.39	248	12.17	200	9.81
UPM	6 Color TBNK + Truc T03	PND5R2	2016-07-13	PND5R2TR3	N	5	2	3	6	90727	1770	77.33	1185	51.76	534	23.33	271	11.84	230	10.02
