# Supplementary material for: Accurate and reproducible enumeration of T-, B-, and NK lymphocytes using the BD FACSLyric 10-color system: A multisite clinical evaluation
Source: PLoS One. 2019 Jan 28;14(1):e0211207. doi: 10.1371/journal.pone.0211207 (PMC6349332; doi:10.1371/journal.pone.0211207)
Supplement: S6 File — (XLSX) [file pone.0211207.s006.xlsx]

## Sheet: STB TBNK
				S6 File. Stability of blood and stained sample storage dataset LCN# - 02843/ 23-20443-00
SITEID	ASYNAM	SPECID	TimP	DONOR_TYPE	LYRIC CD3_ABS	LYRIC CD3_PCT	LYRIC CD4_ABS	LYRIC CD4_PCT	LYRIC CD8_ABS	LYRIC CD8_PCT	LYRIC CD19_ABS	LYRIC CD19_PCT	LYRIC CD16CD56_ABS	LYRIC CD16CD56_PCT	COLTDTTM	LYDTTM	ACQDTTM	MANIPULATED
BWI	6 Color TBNK + Truc T03	BWI002	T0/T0	Normal	1130	72.03	783	49.96	349	22.27	164	10.48	255	16.26	2016-01-12 07:18:00	2016-01-12 09:07:00	2016-01-12 09:36:15	N
BWI	6 Color TBNK + Truc T03	BWI002	T24/T6	Normal	1118	72.8	769	50.06	356	23.18	151	9.85	252	16.39	2016-01-12 07:18:00	2016-01-13 08:18:00	2016-01-13 09:13:47	N
BWI	6 Color TBNK + Truc T03	BWI002	T27/T8	Normal	1049	71.4	721	49.12	332	22.6	157	10.72	243	16.56	2016-01-12 07:18:00	2016-01-13 10:54:00	2016-01-13 18:27:54	N
BWI	6 Color TBNK + Truc T03	BWI003	T0/T0	Normal	1569	74.19	1085	51.29	516	24.37	390	18.44	150	7.09	2016-01-12 07:20:00	2016-01-12 09:10:00	2016-01-12 09:39:32	N
BWI	6 Color TBNK + Truc T03	BWI003	T24/T6	Normal	1499	74.96	1018	50.92	518	25.92	370	18.51	126	6.29	2016-01-12 07:20:00	2016-01-13 08:29:00	2016-01-13 09:14:58	N
BWI	6 Color TBNK + Truc T03	BWI003	T27/T8	Normal	1540	74.93	1034	50.34	532	25.87	360	17.51	144	7	2016-01-12 07:20:00	2016-01-13 10:56:00	2016-01-13 18:29:06	N
BWI	6 Color TBNK + Truc T03	BWI006	T0/T0	Normal	3688	67.25	2053	37.44	1551	28.28	952	17.37	802	14.62	2016-01-19 06:56:00	2016-01-19 08:39:00	2016-01-19 10:14:27	N
BWI	6 Color TBNK + Truc T03	BWI006	T24/T6	Normal	3798	67.68	2147	38.25	1579	28.14	1010	17.99	776	13.82	2016-01-19 06:56:00	2016-01-20 07:48:00	2016-01-20 09:05:30	N
BWI	6 Color TBNK + Truc T03	BWI006	T27/T8	Normal	3384	67.32	1919	38.18	1347	26.79	884	17.58	725	14.43	2016-01-19 06:56:00	2016-01-20 10:30:00	2016-01-20 17:43:27	N
BWI	6 Color TBNK + Truc T03	BWI007	T0/T0	Normal	2180	80.96	1470	54.6	620	23.02	348	12.93	151	5.6	2016-01-19 07:07:00	2016-01-19 08:48:00	2016-01-19 10:17:52	N
BWI	6 Color TBNK + Truc T03	BWI007	T24/T6	Normal	1985	80.01	1397	56.29	537	21.66	356	14.35	132	5.31	2016-01-19 07:07:00	2016-01-20 08:14:00	2016-01-20 09:06:33	N
BWI	6 Color TBNK + Truc T03	BWI007	T27/T8	Normal	2107	79.82	1451	54.98	601	22.78	350	13.26	168	6.37	2016-01-19 07:07:00	2016-01-20 10:32:00	2016-01-20 17:44:29	N
BWI	6 Color TBNK + Truc T03	BWI008	T0/T0	Normal	3918	86.05	2860	62.82	948	20.81	309	6.8	307	6.73	2016-01-19 07:08:00	2016-01-19 09:04:00	2016-01-19 10:21:11	N
BWI	6 Color TBNK + Truc T03	BWI008	T24/T6	Normal	3591	85.34	2648	62.91	847	20.13	330	7.84	269	6.39	2016-01-19 07:08:00	2016-01-20 08:22:00	2016-01-20 09:07:36	N
BWI	6 Color TBNK + Truc T03	BWI008	T27/T8	Normal	3562	85.63	2595	62.39	895	21.52	297	7.14	277	6.65	2016-01-19 07:08:00	2016-01-20 10:34:00	2016-01-20 17:45:53	N
BWI	6 Color TBNK + Truc T03	BWI009	T0/T0	Normal	1750	75.39	962	41.47	730	31.45	208	8.96	340	14.66	2016-01-19 08:33:00	2016-01-19 09:15:00	2016-01-19 10:24:11	N
BWI	6 Color TBNK + Truc T03	BWI009	T24/T6	Normal	1685	76.88	913	41.64	725	33.08	197	9	306	13.96	2016-01-19 08:33:00	2016-01-20 08:38:00	2016-01-20 09:08:36	N
BWI	6 Color TBNK + Truc T03	BWI009	T27/T8	Normal	1860	75.38	1027	41.63	781	31.67	228	9.25	367	14.9	2016-01-19 08:33:00	2016-01-20 10:51:00	2016-01-20 17:46:55	N
BWI	6 Color TBNK + Truc T03	BWI010	T0/T0	Normal	3217	75.2	1949	45.57	1404	32.82	882	20.61	175	4.09	2016-01-19 08:35:00	2016-01-19 09:50:00	2016-01-19 10:27:34	N
BWI	6 Color TBNK + Truc T03	BWI010	T24/T6	Normal	3064	76.53	1869	46.68	1300	32.46	770	19.22	161	4.03	2016-01-19 08:35:00	2016-01-20 08:45:00	2016-01-20 09:10:00	N
BWI	6 Color TBNK + Truc T03	BWI010	T27/T8	Normal	3085	76.28	1864	46.1	1357	33.55	786	19.44	161	3.97	2016-01-19 08:35:00	2016-01-20 10:53:00	2016-01-20 17:47:58	N
BWI	6 Color TBNK + Truc T03	BWI011	T0/T0	Normal	1822	71.49	1350	52.98	500	19.62	234	9.19	486	19.07	2016-01-26 05:50:00	2016-01-26 08:24:00	2016-01-26 08:54:39	N
BWI	6 Color TBNK + Truc T03	BWI011	T24/T6	Normal	1744	70.19	1295	52.13	465	18.7	249	10.03	484	19.46	2016-01-26 05:50:00	2016-01-27 06:36:00	2016-01-27 07:09:54	N
BWI	6 Color TBNK + Truc T03	BWI011	T27/T8	Normal	1847	71.06	1402	53.93	470	18.08	251	9.66	494	19	2016-01-26 05:50:00	2016-01-27 08:47:00	2016-01-27 15:51:13	N
BWI	6 Color TBNK + Truc T03	BWI012	T0/T0	Normal	667	66.84	528	52.92	119	11.96	142	14.24	186	18.6	2016-01-26 06:30:00	2016-01-26 08:33:00	2016-01-26 08:58:53	N
BWI	6 Color TBNK + Truc T03	BWI012	T24/T6	Normal	695	68.59	549	54.18	125	12.34	125	12.3	188	18.59	2016-01-26 06:30:00	2016-01-27 06:50:00	2016-01-27 07:10:59	N
BWI	6 Color TBNK + Truc T03	BWI012	T27/T8	Normal	612	66.12	476	51.48	112	12.15	122	13.19	181	19.57	2016-01-26 06:30:00	2016-01-27 08:49:00	2016-01-27 15:52:18	N
BWI	6 Color TBNK + Truc T03	BWI024	T0/T0	HIV	1392	89.33	273	17.55	1084	69.61	110	7.09	49	3.14	2016-02-09 06:42:00	2016-02-09 08:18:00	2016-02-09 09:28:18	N
BWI	6 Color TBNK + Truc T03	BWI024	T24/T6	HIV	1405	90.06	245	15.67	1113	71.32	88	5.61	56	3.62	2016-02-09 06:42:00	2016-02-10 07:26:00	2016-02-10 08:37:56	N
BWI	6 Color TBNK + Truc T03	BWI024	T27/T8	HIV	1312	90.76	240	16.6	1054	72.92	72	5	54	3.72	2016-02-09 06:42:00	2016-02-10 09:19:00	2016-02-10 16:41:55	N
BWI	6 Color TBNK + Truc T03	BWI025	T0/T0	HIV	2629	80.77	346	10.63	2233	68.6	262	8.04	328	10.09	2016-02-09 06:52:00	2016-02-09 08:22:00	2016-02-09 09:31:32	N
BWI	6 Color TBNK + Truc T03	BWI025	T24/T6	HIV	2876	83.19	358	10.35	2479	71.72	245	7.08	302	8.73	2016-02-09 06:52:00	2016-02-10 07:34:00	2016-02-10 08:39:09	N
BWI	6 Color TBNK + Truc T03	BWI025	T27/T8	HIV	2521	82.19	312	10.18	2170	70.74	228	7.44	280	9.14	2016-02-09 06:52:00	2016-02-10 09:20:00	2016-02-10 16:43:29	N
BWI	6 Color TBNK + Truc T03	BWI026	T0/T0	HIV	1588	87.55	1115	61.48	448	24.69	116	6.4	106	5.85	2016-02-09 07:01:00	2016-02-09 08:31:00	2016-02-09 09:35:26	N
BWI	6 Color TBNK + Truc T03	BWI026	T24/T6	HIV	1561	87.62	1088	61.1	452	25.4	96	5.38	108	6.05	2016-02-09 07:01:00	2016-02-10 07:51:00	2016-02-10 08:40:36	N
BWI	6 Color TBNK + Truc T03	BWI026	T27/T8	HIV	1571	89	1090	61.78	457	25.88	92	5.2	95	5.41	2016-02-09 07:01:00	2016-02-10 09:22:00	2016-02-10 16:44:32	N
BWI	6 Color TBNK + Truc T03	BWI027	T0/T0	HIV	1308	80.51	649	39.99	670	41.24	40	2.44	264	16.26	2016-02-09 07:12:00	2016-02-09 08:45:00	2016-02-09 09:39:34	N
BWI	6 Color TBNK + Truc T03	BWI027	T24/T6	HIV	1269	83.67	625	41.21	656	43.25	24	1.59	207	13.65	2016-02-09 07:12:00	2016-02-10 07:59:00	2016-02-10 08:41:51	N
BWI	6 Color TBNK + Truc T03	BWI027	T27/T8	HIV	1242	83.72	604	40.7	651	43.9	24	1.6	208	14.04	2016-02-09 07:12:00	2016-02-10 09:28:00	2016-02-10 16:45:48	N
BWI	6 Color TBNK + Truc T03	BWI028	T0/T0	HIV	1241	60.36	399	19.41	836	40.66	528	25.69	260	12.65	2016-02-09 07:20:00	2016-02-09 08:54:00	2016-02-09 09:43:34	N
BWI	6 Color TBNK + Truc T03	BWI028	T24/T6	HIV	1357	62.11	445	20.36	907	41.52	529	24.2	269	12.32	2016-02-09 07:20:00	2016-02-10 08:09:00	2016-02-10 08:43:06	N
BWI	6 Color TBNK + Truc T03	BWI028	T27/T8	HIV	1331	60.84	445	20.36	882	40.34	533	24.37	292	13.36	2016-02-09 07:20:00	2016-02-10 09:38:00	2016-02-10 16:47:04	N
BWI	6 Color TBNK + Truc T03	BWI036	T0/T0	HIV	1116	65.78	624	36.76	443	26.13	417	24.57	149	8.81	2016-02-16 06:48:00	2016-02-16 08:36:00	2016-02-16 10:20:30	N
BWI	6 Color TBNK + Truc T03	BWI036	T24/T6	HIV	1070	68.58	565	36.21	451	28.88	364	23.32	114	7.33	2016-02-16 06:48:00	2016-02-17 07:37:00	2016-02-17 08:55:16	N
BWI	6 Color TBNK + Truc T03	BWI036	T27/T8	HIV	1122	69.44	564	34.89	502	31.09	366	22.63	117	7.23	2016-02-16 06:48:00	2016-02-17 09:04:00	2016-02-17 16:38:18	N
BWI	6 Color TBNK + Truc T03	BWI037	T0/T0	HIV	1546	73.88	312	14.89	1155	55.18	93	4.43	441	21.07	2016-02-16 06:51:00	2016-02-16 08:41:00	2016-02-16 10:24:01	N
BWI	6 Color TBNK + Truc T03	BWI037	T24/T6	HIV	1591	72.88	314	14.4	1199	54.94	111	5.1	474	21.69	2016-02-16 06:51:00	2016-02-17 07:43:00	2016-02-17 08:56:32	N
BWI	6 Color TBNK + Truc T03	BWI037	T27/T8	HIV	1591	74.03	324	15.06	1214	56.49	91	4.22	460	21.43	2016-02-16 06:51:00	2016-02-17 09:08:00	2016-02-17 16:39:56	N
BWI	6 Color TBNK + Truc T03	BWI038	T0/T0	HIV	3806	78.91	1133	23.48	2553	52.92	790	16.38	178	3.69	2016-02-16 06:54:00	2016-02-16 08:55:00	2016-02-16 10:27:29	N
BWI	6 Color TBNK + Truc T03	BWI038	T24/T6	HIV	3684	82.81	1080	24.28	2489	55.94	607	13.65	132	2.96	2016-02-16 06:54:00	2016-02-17 07:56:00	2016-02-17 08:57:59	N
BWI	6 Color TBNK + Truc T03	BWI038	T27/T8	HIV	3448	80.68	1016	23.78	2315	54.16	663	15.52	138	3.24	2016-02-16 06:54:00	2016-02-17 09:12:00	2016-02-17 16:41:00	N
BWI	6 Color TBNK + Truc T03	BWI039	T0/T0	HIV	1931	79.72	319	13.16	1588	65.56	193	7.95	280	11.55	2016-02-16 06:56:00	2016-02-16 09:00:00	2016-02-16 10:31:12	N
BWI	6 Color TBNK + Truc T03	BWI039	T24/T6	HIV	2117	79.28	338	12.66	1756	65.77	202	7.57	334	12.49	2016-02-16 06:56:00	2016-02-17 08:01:00	2016-02-17 08:59:02	N
BWI	6 Color TBNK + Truc T03	BWI039	T27/T8	HIV	2055	79.3	350	13.52	1679	64.79	205	7.9	309	11.93	2016-02-16 06:56:00	2016-02-17 09:13:00	2016-02-17 16:42:03	N
BWI	6 Color TBNK + Truc T03	BWI040	T0/T0	HIV	1351	82.48	692	42.26	639	39	162	9.87	121	7.39	2016-02-16 06:59:00	2016-02-16 09:14:00	2016-02-16 10:35:06	N
BWI	6 Color TBNK + Truc T03	BWI040	T24/T6	HIV	1595	84.94	814	43.34	765	40.73	175	9.33	102	5.41	2016-02-16 06:59:00	2016-02-17 08:06:00	2016-02-17 09:00:14	N
BWI	6 Color TBNK + Truc T03	BWI040	T27/T8	HIV	1533	84.2	783	43.02	734	40.28	155	8.5	129	7.09	2016-02-16 06:59:00	2016-02-17 09:21:00	2016-02-17 16:43:14	N
BWI	6 Color TBNK + Truc T03	BWI041	T0/T0	HIV	1322	76.66	52	3.03	1122	65.08	193	11.21	198	11.51	2016-02-16 07:11:00	2016-02-16 09:19:00	2016-02-16 10:38:49	N
BWI	6 Color TBNK + Truc T03	BWI041	T24/T6	HIV	1290	75.44	39	2.28	1089	63.66	206	12.02	207	12.09	2016-02-16 07:11:00	2016-02-17 08:17:00	2016-02-17 09:01:25	N
BWI	6 Color TBNK + Truc T03	BWI041	T27/T8	HIV	1347	74.69	50	2.79	1123	62.23	177	9.8	255	14.13	2016-02-16 07:11:00	2016-02-17 09:30:00	2016-02-17 16:44:46	N
BWI	6 Color TBNK + Truc T03	BWI049	T0/T0	HIV	1213	68.39	59	3.3	1110	62.58	53	3.02	433	24.41	2016-02-23 06:40:00	2016-02-23 08:32:00	2016-02-23 09:43:06	N
BWI	6 Color TBNK + Truc T03	BWI049	T24/T6	HIV	1292	72.96	66	3.75	1175	66.37	33	1.88	389	21.98	2016-02-23 06:40:00	2016-02-24 06:49:00	2016-02-24 08:38:42	N
BWI	6 Color TBNK + Truc T03	BWI049	T27/T8	HIV	1229	70.84	56	3.22	1119	64.48	37	2.11	415	23.91	2016-02-23 06:40:00	2016-02-24 09:03:00	2016-02-24 17:25:13	N
BWI	6 Color TBNK + Truc T03	BWI050	T0/T0	HIV	2783	64.8	221	5.16	2344	54.59	459	10.69	993	23.11	2016-02-23 06:42:00	2016-02-23 08:36:00	2016-02-23 09:46:20	N
BWI	6 Color TBNK + Truc T03	BWI050	T24/T6	HIV	2585	66.01	216	5.53	2190	55.92	338	8.62	962	24.56	2016-02-23 06:42:00	2016-02-24 06:56:00	2016-02-24 08:39:50	N
BWI	6 Color TBNK + Truc T03	BWI050	T27/T8	HIV	2488	64.91	190	4.95	2118	55.26	318	8.3	994	25.92	2016-02-23 06:42:00	2016-02-24 09:05:00	2016-02-24 17:26:55	N
BWI	6 Color TBNK + Truc T03	BWI051	T0/T0	HIV	1997	80.35	160	6.42	1798	72.37	73	2.95	394	15.86	2016-02-23 06:57:00	2016-02-23 08:47:00	2016-02-23 09:50:01	N
BWI	6 Color TBNK + Truc T03	BWI051	T24/T6	HIV	2002	79	160	6.32	1795	70.85	43	1.68	472	18.63	2016-02-23 06:57:00	2016-02-24 07:01:00	2016-02-24 08:41:15	N
BWI	6 Color TBNK + Truc T03	BWI051	T27/T8	HIV	1843	80.36	157	6.85	1655	72.19	49	2.14	380	16.56	2016-02-23 06:57:00	2016-02-24 09:13:00	2016-02-24 17:28:53	N
BWI	6 Color TBNK + Truc T03	BWI052	T0/T0	HIV	1297	64.57	487	24.25	794	39.52	447	22.24	241	11.98	2016-02-23 07:03:00	2016-02-23 08:55:00	2016-02-23 09:53:42	N
BWI	6 Color TBNK + Truc T03	BWI052	T24/T6	HIV	1212	62.66	438	22.66	757	39.15	445	22.98	248	12.8	2016-02-23 07:03:00	2016-02-24 07:09:00	2016-02-24 08:42:24	N
BWI	6 Color TBNK + Truc T03	BWI052	T27/T8	HIV	1185	59.92	454	22.98	713	36.07	436	22.06	303	15.32	2016-02-23 07:03:00	2016-02-24 09:21:00	2016-02-24 17:30:34	N
BWI	6 Color TBNK + Truc T03	BWI053	T0/T0	HIV	1790	78.76	503	22.14	1239	54.53	213	9.38	228	10.05	2016-02-29 06:54:00	2016-02-29 09:41:00	2016-02-29 10:51:41	N
BWI	6 Color TBNK + Truc T03	BWI053	T24/T6	HIV	1910	84.45	495	21.9	1357	60.03	150	6.63	193	8.55	2016-02-29 06:54:00	2016-03-01 07:05:00	2016-03-01 09:12:10	N
BWI	6 Color TBNK + Truc T03	BWI053	T27/T8	HIV	1871	82.67	486	21.48	1325	58.52	164	7.26	219	9.67	2016-02-29 06:54:00	2016-03-01 09:30:00	2016-03-01 17:09:53	N
BWI	6 Color TBNK + Truc T03	BWI054	T0/T0	HIV	1759	82.25	754	35.27	988	46.18	241	11.28	127	5.92	2016-02-29 06:58:00	2016-02-29 09:53:00	2016-02-29 10:55:10	N
BWI	6 Color TBNK + Truc T03	BWI054	T24/T6	HIV	1694	79.18	733	34.25	940	43.92	245	11.43	121	5.64	2016-02-29 06:58:00	2016-03-01 07:14:00	2016-03-01 09:13:14	N
BWI	6 Color TBNK + Truc T03	BWI054	T27/T8	HIV	1812	83.09	748	34.29	1037	47.57	243	11.12	122	5.58	2016-02-29 06:58:00	2016-03-01 09:31:00	2016-03-01 17:10:59	N
BWI	6 Color TBNK + Truc T03	BWI055	T0/T0	HIV	697	60.86	233	20.35	414	36.17	317	27.7	118	10.35	2016-02-29 07:07:00	2016-02-29 10:00:00	2016-02-29 10:59:18	N
BWI	6 Color TBNK + Truc T03	BWI055	T24/T6	HIV	657	56.78	221	19.07	387	33.41	325	28.09	119	10.24	2016-02-29 07:07:00	2016-03-01 07:21:00	2016-03-01 09:14:19	N
BWI	6 Color TBNK + Truc T03	BWI055	T27/T8	HIV	680	60.82	229	20.49	405	36.21	311	27.77	103	9.17	2016-02-29 07:07:00	2016-03-01 09:33:00	2016-03-01 17:12:05	N
BWI	6 Color TBNK + Truc T03	BWI056	T0/T0	HIV	1113	80.14	25	1.8	1001	72.07	109	7.83	153	10.99	2016-02-29 07:09:00	2016-02-29 10:05:00	2016-02-29 11:03:10	N
BWI	6 Color TBNK + Truc T03	BWI056	T24/T6	HIV	1076	80.87	14	1.04	983	73.91	100	7.48	142	10.68	2016-02-29 07:09:00	2016-03-01 07:35:00	2016-03-01 09:15:40	N
BWI	6 Color TBNK + Truc T03	BWI056	T27/T8	HIV	1009	81	22	1.79	910	73.03	93	7.45	133	10.68	2016-02-29 07:09:00	2016-03-01 09:34:00	2016-03-01 17:13:30	N
BWI	6 Color TBNK + Truc T03	BWI057	T0/T0	HIV	1438	81.85	598	34.05	835	47.56	83	4.73	229	13.05	2016-02-29 07:15:00	2016-02-29 10:14:00	2016-02-29 11:07:15	N
BWI	6 Color TBNK + Truc T03	BWI057	T24/T6	HIV	1398	83.37	552	32.93	841	50.18	58	3.49	213	12.68	2016-02-29 07:15:00	2016-03-01 07:41:00	2016-03-01 09:17:19	N
BWI	6 Color TBNK + Truc T03	BWI057	T27/T8	HIV	1467	85.02	573	33.18	895	51.84	67	3.9	187	10.85	2016-02-29 07:15:00	2016-03-01 09:36:00	2016-03-01 17:15:12	N
BWI	6 Color TBNK + Truc T03	BWI058	T0/T0	HIV	3353	80.63	406	9.76	2889	69.47	527	12.67	257	6.19	2016-02-29 07:25:00	2016-02-29 10:22:00	2016-02-29 11:10:58	N
BWI	6 Color TBNK + Truc T03	BWI058	T24/T6	HIV	2991	80.9	364	9.83	2579	69.74	530	14.32	173	4.67	2016-02-29 07:25:00	2016-03-01 07:51:00	2016-03-01 09:18:35	N
BWI	6 Color TBNK + Truc T03	BWI058	T27/T8	HIV	3209	81.91	368	9.4	2788	71.18	489	12.48	202	5.15	2016-02-29 07:25:00	2016-03-01 09:41:00	2016-03-01 17:16:28	N
BWI	6 Color TBNK + Truc T03	BWI059	T0/T0	HIV	2111	80.12	875	33.21	1213	46.04	272	10.31	240	9.11	2016-03-01 06:53:00	2016-03-01 08:08:00	2016-03-01 09:22:26	N
BWI	6 Color TBNK + Truc T03	BWI059	T24/T6	HIV	2061	81.82	896	35.58	1144	45.43	236	9.36	209	8.29	2016-03-01 06:53:00	2016-03-02 07:44:00	2016-03-02 09:04:45	N
BWI	6 Color TBNK + Truc T03	BWI059	T27/T8	HIV	2003	80.24	872	34.93	1105	44.26	258	10.32	227	9.09	2016-03-01 06:53:00	2016-03-02 09:38:00	2016-03-02 17:18:18	N
BWI	6 Color TBNK + Truc T03	BWI060	T0/T0	HIV	2515	80.08	832	26.48	1593	50.71	437	13.92	180	5.73	2016-03-01 07:03:00	2016-03-01 08:12:00	2016-03-01 09:25:42	N
BWI	6 Color TBNK + Truc T03	BWI060	T24/T6	HIV	2640	81.52	797	24.6	1743	53.81	418	12.9	165	5.11	2016-03-01 07:03:00	2016-03-02 07:55:00	2016-03-02 09:05:59	N
BWI	6 Color TBNK + Truc T03	BWI060	T27/T8	HIV	2570	80.79	775	24.35	1687	53.04	424	13.31	176	5.53	2016-03-01 07:03:00	2016-03-02 09:40:00	2016-03-02 17:19:34	N
BWI	6 Color TBNK + Truc T03	BWI061	T0/T0	HIV	1825	81.09	631	28.03	1119	49.74	240	10.67	171	7.59	2016-03-01 07:14:00	2016-03-01 08:18:00	2016-03-01 09:29:29	N
BWI	6 Color TBNK + Truc T03	BWI061	T24/T6	HIV	1677	80.19	563	26.9	1060	50.68	229	10.93	177	8.45	2016-03-01 07:14:00	2016-03-02 08:11:00	2016-03-02 09:07:03	N
BWI	6 Color TBNK + Truc T03	BWI061	T27/T8	HIV	1833	80.58	651	28.6	1116	49.05	235	10.32	171	7.51	2016-03-01 07:14:00	2016-03-02 09:41:00	2016-03-02 17:20:38	N
BWI	6 Color TBNK + Truc T03	BWI062	T0/T0	HIV	2047	90.11	792	34.84	1055	46.45	140	6.18	82	3.6	2016-03-01 07:16:00	2016-03-01 08:37:00	2016-03-01 09:33:12	N
BWI	6 Color TBNK + Truc T03	BWI062	T24/T6	HIV	2199	90.55	862	35.48	1134	46.7	140	5.77	69	2.85	2016-03-01 07:16:00	2016-03-02 08:21:00	2016-03-02 09:08:15	N
BWI	6 Color TBNK + Truc T03	BWI062	T27/T8	HIV	2414	89.18	903	33.38	1254	46.32	161	5.93	100	3.68	2016-03-01 07:16:00	2016-03-02 09:43:00	2016-03-02 17:21:50	N
BWI	6 Color TBNK + Truc T03	BWI063	T0/T0	HIV	985	64.8	463	30.43	489	32.16	246	16.16	280	18.44	2016-03-01 07:34:00	2016-03-01 08:49:00	2016-03-01 09:36:58	N
BWI	6 Color TBNK + Truc T03	BWI063	T24/T6	HIV	966	65.44	456	30.88	478	32.4	228	15.44	271	18.36	2016-03-01 07:34:00	2016-03-02 08:30:00	2016-03-02 09:09:43	N
BWI	6 Color TBNK + Truc T03	BWI063	T27/T8	HIV	1072	66.16	500	30.89	536	33.12	242	14.95	296	18.25	2016-03-01 07:34:00	2016-03-02 09:51:00	2016-03-02 17:23:17	N
BWI	6 Color TBNK + Truc T03	BWI064	T0/T0	HIV	1466	65.9	655	29.42	807	36.28	281	12.63	467	20.99	2016-03-07 06:53:00	2016-03-07 09:10:00	2016-03-07 09:40:38	N
BWI	6 Color TBNK + Truc T03	BWI064	T24/T6	HIV	1624	69.98	697	30.02	923	39.78	238	10.24	442	19.05	2016-03-07 06:53:00	2016-03-08 07:02:00	2016-03-08 07:20:07	N
BWI	6 Color TBNK + Truc T03	BWI064	T27/T8	HIV	1566	68.99	707	31.13	841	37.05	238	10.48	456	20.11	2016-03-07 06:53:00	2016-03-08 09:10:00	2016-03-08 16:42:06	N
BWI	6 Color TBNK + Truc T03	BWI066	T0/T0	HIV	1050	70.27	161	10.76	685	45.83	375	25.11	57	3.79	2016-04-05 06:41:00	2016-04-05 10:06:00	2016-04-05 10:26:01	N
BWI	6 Color TBNK + Truc T03	BWI066	T24/T6	HIV	993	70.47	135	9.57	623	44.24	345	24.47	61	4.34	2016-04-05 06:41:00	2016-04-06 07:16:00	2016-04-06 08:36:54	N
BWI	6 Color TBNK + Truc T03	BWI066	T27/T8	HIV	1019	71.32	146	10.2	646	45.24	337	23.56	63	4.44	2016-04-05 06:41:00	2016-04-06 09:09:00	2016-04-06 16:55:36	N
BWI	6 Color TBNK + Truc T03	BWI067	T0/T0	HIV	1068	61.29	240	13.78	780	44.73	122	7.02	518	29.72	2016-04-05 06:48:00	2016-04-05 08:11:00	2016-04-05 09:07:48	N
BWI	6 Color TBNK + Truc T03	BWI067	T24/T6	HIV	1015	67.01	233	15.36	748	49.38	39	2.56	427	28.2	2016-04-05 06:48:00	2016-04-06 07:30:00	2016-04-06 08:12:30	N
BWI	6 Color TBNK + Truc T03	BWI067	T27/T8	HIV	1074	68.56	230	14.66	798	50.95	31	1.99	434	27.68	2016-04-05 06:48:00	2016-04-06 09:11:00	2016-04-06 16:37:43	N
BWI	6 Color TBNK + Truc T03	BWI068	T0/T0	HIV	816	89.65	76	8.3	699	76.78	63	6.9	23	2.55	2016-04-05 06:54:00	2016-04-05 08:31:00	2016-04-05 09:12:39	N
BWI	6 Color TBNK + Truc T03	BWI068	T24/T6	HIV	727	90.81	62	7.79	629	78.5	42	5.24	27	3.4	2016-04-05 06:54:00	2016-04-06 07:39:00	2016-04-06 08:13:48	N
BWI	6 Color TBNK + Truc T03	BWI068	T27/T8	HIV	738	90.49	64	7.81	636	78.06	46	5.62	22	2.69	2016-04-05 06:54:00	2016-04-06 09:12:00	2016-04-06 16:39:01	N
BWI	6 Color TBNK + Truc T03	BWI069	T0/T0	HIV	1065	74.51	89	6.24	953	66.67	109	7.6	233	16.29	2016-04-05 07:01:00	2016-04-05 08:36:00	2016-04-05 09:17:04	N
BWI	6 Color TBNK + Truc T03	BWI069	T24/T6	HIV	779	72.19	64	5.93	695	64.33	65	6.01	208	19.23	2016-04-05 07:01:00	2016-04-06 07:50:00	2016-04-06 08:15:25	N
BWI	6 Color TBNK + Truc T03	BWI069	T27/T8	HIV	824	71.51	68	5.93	731	63.48	74	6.42	233	20.26	2016-04-05 07:01:00	2016-04-06 09:17:00	2016-04-06 16:51:21	N
BWI	6 Color TBNK + Truc T03	BWI114	T0/T0	HIV	951	67.87	58	4.15	867	61.84	101	7.2	316	22.58	2017-01-24 06:52:00	2017-01-24 11:17:00	2017-01-24 12:50:39	N
BWI	6 Color TBNK + Truc T03	BWI114	T24/T6	HIV	886	68.64	58	4.51	791	61.25	82	6.34	278	21.55	2017-01-24 06:52:00	2017-01-25 07:22:00	2017-01-25 08:37:47	N
BWI	6 Color TBNK + Truc T03	BWI114	T27/T8	HIV	896	66.51	57	4.25	798	59.21	91	6.73	330	24.48	2017-01-24 06:52:00	2017-01-25 10:04:00	2017-01-25 17:32:50	N
BWI	6 Color TBNK + Truc T03	BWI115	T0/T0	HIV	292	41.68	51	7.32	233	33.31	188	26.84	214	30.5	2017-01-24 07:01:00	2017-01-24 11:28:00	2017-01-24 12:52:17	N
BWI	6 Color TBNK + Truc T03	BWI115	T24/T6	HIV	307	44.1	55	7.95	246	35.23	190	27.29	194	27.77	2017-01-24 07:01:00	2017-01-25 07:27:00	2017-01-25 08:39:06	N
BWI	6 Color TBNK + Truc T03	BWI115	T27/T8	HIV	317	43.37	54	7.43	259	35.38	199	27.16	211	28.91	2017-01-24 07:01:00	2017-01-25 10:06:00	2017-01-25 17:34:06	N
BWI	6 Color TBNK + Truc T03	BWI116	T0/T0	HIV	1323	74.77	141	7.98	1175	66.38	64	3.6	374	21.12	2017-01-24 07:27:00	2017-01-24 11:36:00	2017-01-24 12:53:58	N
BWI	6 Color TBNK + Truc T03	BWI116	T24/T6	HIV	1516	74.84	140	6.93	1357	67	54	2.69	442	21.8	2017-01-24 07:27:00	2017-01-25 07:32:00	2017-01-25 08:40:52	N
BWI	6 Color TBNK + Truc T03	BWI116	T27/T8	HIV	1374	77.27	134	7.56	1229	69.11	43	2.41	352	19.8	2017-01-24 07:27:00	2017-01-25 10:07:00	2017-01-25 17:35:50	N
BWI	6 Color TBNK + Truc T03	BWI117	T0/T0	HIV	949	88.5	80	7.47	794	74.04	45	4.15	77	7.15	2017-01-24 07:41:00	2017-01-24 11:47:00	2017-01-24 12:55:10	N
BWI	6 Color TBNK + Truc T03	BWI117	T24/T6	HIV	947	91.08	72	6.89	789	75.92	26	2.53	64	6.15	2017-01-24 07:41:00	2017-01-25 07:52:00	2017-01-25 08:42:22	N
BWI	6 Color TBNK + Truc T03	BWI117	T27/T8	HIV	1111	90.61	93	7.55	910	74.19	41	3.36	72	5.83	2017-01-24 07:41:00	2017-01-25 10:09:00	2017-01-25 17:37:21	N
BWI	6 Color TBNK + Truc T03	BWI118	T0/T0	HIV	1114	83.35	211	15.79	822	61.48	174	13.02	43	3.19	2017-01-24 07:46:00	2017-01-24 11:55:00	2017-01-24 12:56:50	N
BWI	6 Color TBNK + Truc T03	BWI118	T24/T6	HIV	1168	85.8	222	16.28	850	62.44	137	10.04	47	3.48	2017-01-24 07:46:00	2017-01-25 07:56:00	2017-01-25 08:43:43	N
BWI	6 Color TBNK + Truc T03	BWI118	T27/T8	HIV	1081	91.06	206	17.39	805	67.82	58	4.92	41	3.46	2017-01-24 07:46:00	2017-01-25 10:11:00	2017-01-25 17:38:36	N
BWI	6 Color TBNK + Truc T03	BWI119	T0/T0	HIV	2003	62.28	110	3.43	1827	56.79	792	24.62	406	12.61	2017-01-24 07:44:00	2017-01-24 12:06:00	2017-01-24 12:58:06	N
BWI	6 Color TBNK + Truc T03	BWI119	T24/T6	HIV	2294	62.12	127	3.45	2088	56.54	859	23.25	478	12.94	2017-01-24 07:44:00	2017-01-25 08:01:00	2017-01-25 08:44:58	N
BWI	6 Color TBNK + Truc T03	BWI119	T27/T8	HIV	2481	62.2	122	3.07	2271	56.93	920	23.07	535	13.41	2017-01-24 07:44:00	2017-01-25 10:12:00	2017-01-25 17:39:53	N
BWI	6 Color TBNK + Truc T03	BWI120	T0/T0	HIV	1040	68.6	206	13.59	786	51.83	238	15.7	225	14.81	2017-01-24 08:02:00	2017-01-24 12:14:00	2017-01-24 12:59:12	N
BWI	6 Color TBNK + Truc T03	BWI120	T24/T6	HIV	1098	72.4	232	15.32	828	54.62	205	13.53	200	13.21	2017-01-24 08:02:00	2017-01-25 08:12:00	2017-01-25 08:46:05	N
BWI	6 Color TBNK + Truc T03	BWI120	T27/T8	HIV	1142	71.01	239	14.83	856	53.18	222	13.78	235	14.62	2017-01-24 08:02:00	2017-01-25 10:17:00	2017-01-25 17:49:41	N
BWI	6 Color TBNK + Truc T03	BWI121	T0/T0	HIV	2139	87.96	809	33.28	1300	53.47	158	6.49	115	4.71	2017-01-30 06:32:00	2017-01-30 08:09:00	2017-01-30 08:44:36	N
BWI	6 Color TBNK + Truc T03	BWI121	T24/T6	HIV	2465	89.2	914	33.08	1514	54.78	172	6.22	114	4.11	2017-01-30 06:32:00	2017-01-31 07:24:00	2017-01-31 07:58:58	N
BWI	6 Color TBNK + Truc T03	BWI121	T27/T8	HIV	2411	88	882	32.19	1511	55.16	197	7.2	124	4.53	2017-01-30 06:32:00	2017-01-31 08:48:00	2017-01-31 16:04:52	N
BWI	6 Color TBNK + Truc T03	BWI122	T0/T0	HIV	1590	78.6	645	31.9	934	46.16	264	13.05	157	7.76	2017-01-31 06:35:00	2017-01-31 08:00:00	2017-01-31 09:58:39	N
BWI	6 Color TBNK + Truc T03	BWI122	T24/T6	HIV	1679	83.47	659	32.74	1003	49.84	184	9.15	137	6.81	2017-01-31 06:35:00	2017-02-01 07:23:00	2017-02-01 08:41:26	N
BWI	6 Color TBNK + Truc T03	BWI122	T27/T8	HIV	1574	82.14	640	33.41	903	47.12	195	10.19	127	6.64	2017-01-31 06:35:00	2017-02-01 09:27:00	2017-02-01 16:59:58	N
BWI	6 Color TBNK + Truc T03	BWI123	T0/T0	HIV	3000	80.74	467	12.58	2517	67.75	482	12.97	224	6.02	2017-01-31 06:42:00	2017-01-31 08:04:00	2017-01-31 09:59:57	N
BWI	6 Color TBNK + Truc T03	BWI123	T24/T6	HIV	3163	82.25	499	12.97	2646	68.8	478	12.42	189	4.9	2017-01-31 06:42:00	2017-02-01 07:28:00	2017-02-01 08:42:42	N
BWI	6 Color TBNK + Truc T03	BWI123	T27/T8	HIV	2929	82.6	468	13.19	2436	68.71	424	11.96	183	5.17	2017-01-31 06:42:00	2017-02-01 09:29:00	2017-02-01 17:01:15	N
BWI	6 Color TBNK + Truc T03	BWI124	T0/T0	HIV	2885	74.91	1863	48.39	997	25.89	697	18.11	254	6.6	2017-01-31 06:43:00	2017-01-31 08:08:00	2017-01-31 10:01:24	N
BWI	6 Color TBNK + Truc T03	BWI124	T24/T6	HIV	3205	77.5	2030	49.09	1147	27.74	706	17.07	205	4.96	2017-01-31 06:43:00	2017-02-01 07:50:00	2017-02-01 08:43:46	N
BWI	6 Color TBNK + Truc T03	BWI124	T27/T8	HIV	3202	77.83	2038	49.55	1131	27.5	680	16.53	184	4.47	2017-01-31 06:43:00	2017-02-01 09:31:00	2017-02-01 17:15:51	N
BWI	6 Color TBNK + Truc T03	BWI125	T0/T0	HIV	2259	69.87	734	22.71	1454	44.98	818	25.29	144	4.47	2017-01-31 06:55:00	2017-01-31 08:37:00	2017-01-31 10:02:24	N
BWI	6 Color TBNK + Truc T03	BWI125	T24/T6	HIV	2250	75.61	779	26.19	1390	46.7	519	17.43	124	4.16	2017-01-31 06:55:00	2017-02-01 07:54:00	2017-02-01 08:44:49	N
BWI	6 Color TBNK + Truc T03	BWI125	T27/T8	HIV	2052	75.39	682	25.04	1299	47.72	451	16.58	114	4.17	2017-01-31 06:55:00	2017-02-01 09:33:00	2017-02-01 17:03:24	N
BWI	6 Color TBNK + Truc T03	BWI126	T0/T0	HIV	2362	79.88	1101	37.24	1234	41.72	383	12.97	207	6.99	2017-01-31 07:03:00	2017-01-31 08:41:00	2017-01-31 10:03:30	N
BWI	6 Color TBNK + Truc T03	BWI126	T24/T6	HIV	2201	79.56	1063	38.41	1130	40.85	353	12.76	205	7.42	2017-01-31 07:03:00	2017-02-01 07:58:00	2017-02-01 08:46:18	N
BWI	6 Color TBNK + Truc T03	BWI126	T27/T8	HIV	2372	79.95	1141	38.45	1204	40.59	364	12.26	222	7.48	2017-01-31 07:03:00	2017-02-01 09:34:00	2017-02-01 17:04:54	N
BWI	6 Color TBNK + Truc T03	BWI127	T0/T0	HIV	1089	79.78	208	15.27	861	63.03	200	14.63	70	5.12	2017-01-31 07:11:00	2017-01-31 08:46:00	2017-01-31 10:04:38	N
BWI	6 Color TBNK + Truc T03	BWI127	T24/T6	HIV	1263	81.27	259	16.65	981	63.1	217	13.96	69	4.45	2017-01-31 07:11:00	2017-02-01 08:18:00	2017-02-01 08:47:28	N
BWI	6 Color TBNK + Truc T03	BWI127	T27/T8	HIV	1271	80.91	281	17.91	971	61.83	229	14.56	66	4.21	2017-01-31 07:11:00	2017-02-01 09:36:00	2017-02-01 17:06:05	N
BWI	6 Color TBNK + Truc T03	BWI128	T0/T0	HIV	1373	86.7	183	11.58	1143	72.13	159	10.02	45	2.87	2017-01-31 08:23:00	2017-01-31 09:08:00	2017-01-31 10:06:15	N
BWI	6 Color TBNK + Truc T03	BWI128	T24/T6	HIV	1410	84.8	183	11	1176	70.72	185	11.12	64	3.84	2017-01-31 08:23:00	2017-02-01 08:22:00	2017-02-01 08:48:41	N
BWI	6 Color TBNK + Truc T03	BWI128	T27/T8	HIV	1366	86.45	189	11.96	1129	71.45	143	9.04	68	4.28	2017-01-31 08:23:00	2017-02-01 10:38:00	2017-02-01 17:54:49	N
MED	6 Color TBNK + Truc T03	MED001	T0/T0	HIV	2566	80.69	1203	37.84	1237	38.9	261	8.2	339	10.67	2016-03-01 10:33:00	2016-03-01 13:34:00	2016-03-01 13:59:12	N
MED	6 Color TBNK + Truc T03	MED001	T24/T6	HIV	2330	78.71	1037	35.01	1189	40.15	268	9.04	344	11.63	2016-03-01 10:33:00	2016-03-02 10:09:00	2016-03-02 11:08:31	N
MED	6 Color TBNK + Truc T03	MED001	T27/T8	HIV	2315	78.66	1053	35.78	1173	39.86	290	9.87	320	10.86	2016-03-01 10:33:00	2016-03-02 12:52:00	2016-03-02 20:12:44	N
MED	6 Color TBNK + Truc T03	MED004	T0/T0	HIV	1598	87.81	786	43.2	770	42.35	137	7.52	82	4.49	2016-03-08 09:40:00	2016-03-08 14:10:00	2016-03-08 15:28:24	N
MED	6 Color TBNK + Truc T03	MED004	T24/T6	HIV	1486	85.69	681	39.31	787	45.39	130	7.49	107	6.19	2016-03-08 09:40:00	2016-03-09 09:45:00	2016-03-09 13:34:36	N
MED	6 Color TBNK + Truc T03	MED004	T27/T8	HIV	1588	87.82	734	40.61	813	44.94	122	6.75	95	5.25	2016-03-08 09:40:00	2016-03-09 12:11:00	2016-03-09 20:04:58	N
MED	6 Color TBNK + Truc T03	MED005	T0/T0	HIV	1093	81.92	583	43.68	473	35.44	96	7.16	143	10.72	2016-03-08 10:01:00	2016-03-08 14:19:00	2016-03-08 15:35:21	N
MED	6 Color TBNK + Truc T03	MED005	T24/T6	HIV	1098	81.22	605	44.73	481	35.55	83	6.12	163	12.07	2016-03-08 10:01:00	2016-03-09 10:01:00	2016-03-09 13:35:52	N
MED	6 Color TBNK + Truc T03	MED005	T27/T8	HIV	1045	80.55	549	42.31	459	35.34	73	5.62	165	12.71	2016-03-08 10:01:00	2016-03-09 12:21:00	2016-03-09 20:06:13	N
MED	6 Color TBNK + Truc T03	MED006	T0/T0	HIV	1520	85.84	613	34.64	961	54.24	177	10	69	3.92	2016-03-08 10:15:00	2016-03-08 14:32:00	2016-03-08 15:41:59	N
MED	6 Color TBNK + Truc T03	MED006	T24/T6	HIV	1644	86.64	673	35.47	1057	55.69	170	8.96	81	4.28	2016-03-08 10:15:00	2016-03-09 10:24:00	2016-03-09 13:37:13	N
MED	6 Color TBNK + Truc T03	MED006	T27/T8	HIV	1593	87.17	662	36.23	989	54.11	145	7.95	83	4.57	2016-03-08 10:15:00	2016-03-09 12:34:00	2016-03-09 20:07:36	N
MED	6 Color TBNK + Truc T03	MED007	T0/T0	HIV	704	69.08	439	43.09	249	24.41	124	12.2	186	18.29	2016-03-08 10:20:00	2016-03-08 14:47:00	2016-03-08 15:49:33	N
MED	6 Color TBNK + Truc T03	MED007	T24/T6	HIV	640	67.63	416	43.94	223	23.53	102	10.75	200	21.11	2016-03-08 10:20:00	2016-03-09 10:34:00	2016-03-09 13:38:26	N
MED	6 Color TBNK + Truc T03	MED007	T27/T8	HIV	645	67.63	405	42.47	228	23.85	101	10.56	202	21.19	2016-03-08 10:20:00	2016-03-09 12:44:00	2016-03-09 20:08:47	N
MED	6 Color TBNK + Truc T03	MED011	T0/T0	HIV	1613	75.15	564	26.29	962	44.82	317	14.77	199	9.28	2016-03-15 07:55:00	2016-03-15 13:56:00	2016-03-15 15:13:00	N
MED	6 Color TBNK + Truc T03	MED011	T24/T6	HIV	1623	76.63	573	27.05	938	44.31	269	12.7	214	10.11	2016-03-15 07:55:00	2016-03-16 09:03:00	2016-03-16 11:44:06	N
MED	6 Color TBNK + Truc T03	MED011	T27/T8	HIV	1755	76.77	598	26.14	1049	45.86	302	13.19	214	9.36	2016-03-15 07:55:00	2016-03-16 10:54:00	2016-03-16 18:13:38	N
MED	6 Color TBNK + Truc T03	MED012	T0/T0	HIV	1843	92.17	681	34.06	1202	60.12	71	3.53	83	4.14	2016-03-15 09:00:00	2016-03-15 14:23:00	2016-03-15 15:16:46	N
MED	6 Color TBNK + Truc T03	MED012	T24/T6	HIV	1732	91.69	630	33.37	1140	60.32	65	3.45	90	4.78	2016-03-15 09:00:00	2016-03-16 10:00:00	2016-03-16 11:54:26	N
MED	6 Color TBNK + Truc T03	MED012	T27/T8	HIV	1899	91.36	695	33.44	1228	59.06	66	3.18	112	5.38	2016-03-15 09:00:00	2016-03-16 11:40:00	2016-03-16 18:58:16	N
MED	6 Color TBNK + Truc T03	MED013	T0/T0	HIV	1388	80.38	417	24.14	827	47.88	269	15.58	60	3.45	2016-03-15 10:00:00	2016-03-15 14:30:00	2016-03-15 15:34:52	N
MED	6 Color TBNK + Truc T03	MED013	T24/T6	HIV	1328	79.59	396	23.7	804	48.21	280	16.79	56	3.37	2016-03-15 10:00:00	2016-03-16 10:25:00	2016-03-16 11:51:20	N
MED	6 Color TBNK + Truc T03	MED013	T27/T8	HIV	1434	80.51	413	23.19	881	49.44	288	16.19	52	2.94	2016-03-15 10:00:00	2016-03-16 12:28:00	2016-03-16 19:48:38	N
MED	6 Color TBNK + Truc T03	MED014	T0/T0	HIV	2031	73.79	521	18.92	1491	54.15	181	6.59	509	18.5	2016-03-22 09:34:00	2016-03-22 14:13:00	2016-03-22 14:36:03	N
MED	6 Color TBNK + Truc T03	MED014	T24/T6	HIV	1910	71.77	499	18.75	1385	52.04	169	6.34	541	20.32	2016-03-22 09:34:00	2016-03-23 09:46:00	2016-03-23 10:24:56	N
MED	6 Color TBNK + Truc T03	MED014	T27/T8	HIV	2077	73.99	515	18.35	1536	54.72	165	5.86	535	19.06	2016-03-22 09:34:00	2016-03-23 11:51:00	2016-03-23 19:07:22	N
MED	6 Color TBNK + Truc T03	MED042	T0/T0	HIV	729	56.32	73	5.63	605	46.73	396	30.6	142	10.94	2016-05-02 09:25:00	2016-05-02 13:06:00	2016-05-02 15:21:53	N
MED	6 Color TBNK + Truc T03	MED042	T24/T6	HIV	785	59.98	78	5.93	659	50.35	319	24.39	161	12.33	2016-05-02 09:25:00	2016-05-03 09:19:00	2016-05-03 10:53:21	N
MED	6 Color TBNK + Truc T03	MED042	T27/T8	HIV	785	57.75	74	5.47	664	48.83	333	24.53	181	13.32	2016-05-02 09:25:00	2016-05-03 13:00:00	2016-05-03 21:15:27	N
MED	6 Color TBNK + Truc T03	MED043	T0/T0	HIV	1197	55.97	526	24.62	599	28.01	677	31.69	257	12.03	2016-05-02 09:30:00	2016-05-02 13:17:00	2016-05-02 15:26:02	N
MED	6 Color TBNK + Truc T03	MED043	T24/T6	HIV	1227	57.18	551	25.69	619	28.85	651	30.33	259	12.08	2016-05-02 09:30:00	2016-05-03 09:42:00	2016-05-03 10:54:45	N
MED	6 Color TBNK + Truc T03	MED043	T27/T8	HIV	1250	55.2	577	25.46	599	26.45	713	31.49	294	12.97	2016-05-02 09:30:00	2016-05-03 13:03:00	2016-05-03 21:16:48	N
MED	6 Color TBNK + Truc T03	MED044	T0/T0	HIV	1592	74.18	499	23.24	947	44.1	292	13.61	237	11.05	2016-05-02 10:45:00	2016-05-02 15:01:00	2016-05-02 16:06:47	N
MED	6 Color TBNK + Truc T03	MED044	T24/T6	HIV	1615	73.71	518	23.63	963	43.98	289	13.19	258	11.8	2016-05-02 10:45:00	2016-05-03 11:12:00	2016-05-03 13:39:28	N
MED	6 Color TBNK + Truc T03	MED044	T27/T8	HIV	1544	73.67	486	23.21	924	44.08	289	13.8	243	11.62	2016-05-02 10:45:00	2016-05-03 13:42:00	2016-05-03 21:18:05	N
MED	6 Color TBNK + Truc T03	MED045	T0/T0	HIV	1666	75.74	530	24.12	990	45.02	293	13.32	215	9.75	2016-05-02 11:15:00	2016-05-02 15:09:00	2016-05-02 16:08:04	N
MED	6 Color TBNK + Truc T03	MED045	T24/T6	HIV	1542	72.92	457	21.63	962	45.49	275	12.99	270	12.77	2016-05-02 11:15:00	2016-05-03 11:22:00	2016-05-03 13:40:45	N
MED	6 Color TBNK + Truc T03	MED045	T27/T8	HIV	1573	75	497	23.69	949	45.27	263	12.56	235	11.22	2016-05-02 11:15:00	2016-05-03 13:42:00	2016-05-03 21:19:43	N
MED	6 Color TBNK + Truc T03	MED046	T0/T0	HIV	3404	91.38	133	3.56	3045	81.75	97	2.59	186	4.99	2016-05-02 11:45:00	2016-05-02 15:21:00	2016-05-02 16:09:42	N
MED	6 Color TBNK + Truc T03	MED046	T24/T6	HIV	3504	93.39	108	2.89	3133	83.49	61	1.62	146	3.88	2016-05-02 11:45:00	2016-05-03 11:33:00	2016-05-03 13:42:00	N
MED	6 Color TBNK + Truc T03	MED046	T27/T8	HIV	3606	90.77	146	3.68	3181	80.08	99	2.49	236	5.93	2016-05-02 11:45:00	2016-05-03 14:02:00	2016-05-03 21:36:53	N
MED	6 Color TBNK + Truc T03	MED047	T0/T0	HIV	1518	73.34	428	20.68	992	47.92	361	17.42	175	8.47	2016-05-10 10:45:00	2016-05-10 15:44:00	2016-05-10 17:50:08	N
MED	6 Color TBNK + Truc T03	MED047	T24/T6	HIV	1438	75.04	415	21.65	936	48.82	301	15.7	164	8.57	2016-05-10 10:45:00	2016-05-11 10:30:00	2016-05-11 11:15:46	N
MED	6 Color TBNK + Truc T03	MED047	T27/T8	HIV	1429	74.42	401	20.89	949	49.43	288	15.01	192	10.02	2016-05-10 10:45:00	2016-05-11 13:04:00	2016-05-11 21:02:01	N
MED	6 Color TBNK + Truc T03	MED048	T0/T0	HIV	1568	78.52	1026	51.39	489	24.49	270	13.5	155	7.75	2016-05-10 11:00:00	2016-05-10 15:54:00	2016-05-10 17:54:21	N
MED	6 Color TBNK + Truc T03	MED048	T24/T6	HIV	1677	78.51	1163	54.48	481	22.51	305	14.28	146	6.83	2016-05-10 11:00:00	2016-05-11 10:40:00	2016-05-11 11:16:59	N
MED	6 Color TBNK + Truc T03	MED048	T27/T8	HIV	1578	78.35	1071	53.17	477	23.7	281	13.93	144	7.13	2016-05-10 11:00:00	2016-05-11 13:25:00	2016-05-11 21:03:15	N
MED	6 Color TBNK + Truc T03	MED049	T0/T0	HIV	1752	68.59	774	30.28	945	37.01	193	7.57	504	19.72	2016-05-10 11:30:00	2016-05-10 17:40:00	2016-05-10 18:34:53	N
MED	6 Color TBNK + Truc T03	MED049	T24/T6	HIV	1783	69.49	783	30.51	960	37.42	183	7.13	477	18.58	2016-05-10 11:30:00	2016-05-11 12:17:00	2016-05-11 14:23:50	N
MED	6 Color TBNK + Truc T03	MED049	T27/T8	HIV	1663	69.81	731	30.68	898	37.68	160	6.73	457	19.19	2016-05-10 11:30:00	2016-05-11 14:24:00	2016-05-11 22:08:02	N
MED	6 Color TBNK + Truc T03	MED050	T0/T0	HIV	1399	54.05	411	15.9	892	34.48	518	20	629	24.3	2016-05-10 11:47:00	2016-05-10 15:31:00	2016-05-10 16:22:59	N
MED	6 Color TBNK + Truc T03	MED050	T24/T6	HIV	1568	56.91	508	18.43	1050	38.1	407	14.76	696	25.28	2016-05-10 11:47:00	2016-05-11 12:39:00	2016-05-11 15:04:24	N
MED	6 Color TBNK + Truc T03	MED050	T27/T8	HIV	1669	59.65	546	19.5	1096	39.16	392	13.99	711	25.4	2016-05-10 11:47:00	2016-05-11 14:24:00	2016-05-11 21:57:55	N
MED	6 Color TBNK + Truc T03	MED051	T0/T0	HIV	1321	76.67	494	28.69	819	47.5	272	15.78	123	7.15	2016-05-10 12:00:00	2016-05-10 15:05:00	2016-05-10 15:44:10	N
MED	6 Color TBNK + Truc T03	MED051	T24/T6	HIV	1463	78.16	581	31.02	869	46.41	299	15.95	106	5.68	2016-05-10 12:00:00	2016-05-11 11:50:00	2016-05-11 13:11:13	N
MED	6 Color TBNK + Truc T03	MED051	T27/T8	HIV	1414	77.88	577	31.8	828	45.64	291	16.04	105	5.76	2016-05-10 12:00:00	2016-05-11 14:40:00	2016-05-11 22:14:10	N
MED	6 Color TBNK + Truc T03	MED052	T0/T0	HIV	1546	54.81	452	16	1043	36.97	579	20.53	642	22.75	2016-05-10 12:15:00	2016-05-10 15:08:00	2016-05-10 15:48:07	N
MED	6 Color TBNK + Truc T03	MED052	T24/T6	HIV	1489	58.73	461	18.17	1000	39.45	390	15.39	608	23.96	2016-05-10 12:15:00	2016-05-11 11:54:00	2016-05-11 13:12:27	N
MED	6 Color TBNK + Truc T03	MED052	T27/T8	HIV	1632	57.3	503	17.66	1099	38.58	460	16.16	710	24.91	2016-05-10 12:15:00	2016-05-11 14:40:00	2016-05-11 22:15:24	N
MED	6 Color TBNK + Truc T03	MED053	T0/T0	HIV	913	62.64	256	17.57	641	44.01	97	6.65	422	28.94	2016-05-16 09:07:00	2016-05-16 12:34:00	2016-05-16 15:08:32	N
MED	6 Color TBNK + Truc T03	MED053	T24/T6	HIV	907	62.05	248	16.94	635	43.47	108	7.39	421	28.77	2016-05-16 09:07:00	2016-05-17 08:49:00	2016-05-17 12:45:59	N
MED	6 Color TBNK + Truc T03	MED053	T27/T8	HIV	817	61.69	239	18.04	557	42.08	91	6.89	385	29.1	2016-05-16 09:07:00	2016-05-17 11:50:00	2016-05-17 20:11:54	N
MED	6 Color TBNK + Truc T03	MED054	T0/T0	HIV	2176	82.65	828	31.45	1274	48.38	218	8.28	225	8.53	2016-05-16 09:30:00	2016-05-16 12:44:00	2016-05-16 15:12:26	N
MED	6 Color TBNK + Truc T03	MED054	T24/T6	HIV	2237	85.49	882	33.71	1290	49.3	187	7.13	184	7.04	2016-05-16 09:30:00	2016-05-17 09:27:00	2016-05-17 12:47:16	N
MED	6 Color TBNK + Truc T03	MED054	T27/T8	HIV	2593	84.21	952	30.91	1580	51.31	244	7.93	217	7.05	2016-05-16 09:30:00	2016-05-17 11:58:00	2016-05-17 20:13:13	N
MED	6 Color TBNK + Truc T03	MED055	T0/T0	HIV	1680	77.52	850	39.24	754	34.78	269	12.43	204	9.41	2016-05-16 09:50:00	2016-05-16 14:17:00	2016-05-16 15:16:45	N
MED	6 Color TBNK + Truc T03	MED055	T24/T6	HIV	1646	81.26	826	40.77	756	37.33	227	11.21	141	6.98	2016-05-16 09:50:00	2016-05-17 09:49:00	2016-05-17 12:48:27	N
MED	6 Color TBNK + Truc T03	MED055	T27/T8	HIV	1759	81.41	859	39.76	821	37.97	226	10.48	156	7.22	2016-05-16 09:50:00	2016-05-17 12:18:00	2016-05-17 20:14:24	N
MED	6 Color TBNK + Truc T03	MED056	T0/T0	HIV	1197	79.14	599	39.6	570	37.67	52	3.44	253	16.71	2016-05-16 10:06:00	2016-05-16 14:24:00	2016-05-16 15:21:14	N
MED	6 Color TBNK + Truc T03	MED056	T24/T6	HIV	1182	80.7	613	41.82	555	37.87	56	3.81	221	15.11	2016-05-16 10:06:00	2016-05-17 10:00:00	2016-05-17 12:49:51	N
MED	6 Color TBNK + Truc T03	MED056	T27/T8	HIV	1237	80.3	657	42.67	556	36.13	54	3.54	242	15.69	2016-05-16 10:06:00	2016-05-17 12:51:00	2016-05-17 22:04:16	N
MED	6 Color TBNK + Truc T03	MED057	T0/T0	HIV	1586	70.32	858	38.02	665	29.47	244	10.8	413	18.32	2016-05-16 10:36:00	2016-05-16 16:34:00	2016-05-16 18:17:17	N
MED	6 Color TBNK + Truc T03	MED057	T24/T6	HIV	1495	70.49	792	37.32	633	29.85	232	10.94	377	17.76	2016-05-16 10:36:00	2016-05-17 11:22:00	2016-05-17 15:11:38	N
MED	6 Color TBNK + Truc T03	MED057	T27/T8	HIV	1532	71.23	792	36.79	678	31.52	216	10.02	392	18.2	2016-05-16 10:36:00	2016-05-17 14:44:00	2016-05-17 22:11:42	N
MED	6 Color TBNK + Truc T03	MED058	T0/T0	HIV	1488	5.94	460	1.84	1013	4.05	23086	92.2	344	1.37	2016-05-16 11:02:00	2016-05-16 16:34:00	2016-05-16 18:20:59	N
MED	6 Color TBNK + Truc T03	MED058	T24/T6	HIV	1591	6.41	509	2.05	1036	4.18	22582	91.02	355	1.43	2016-05-16 11:02:00	2016-05-17 11:22:00	2016-05-17 15:12:51	N
MED	6 Color TBNK + Truc T03	MED058	T27/T8	HIV	1377	7.41	460	2.48	901	4.84	16867	90.71	273	1.47	2016-05-16 11:02:00	2016-05-17 14:44:00	2016-05-17 22:13:01	N
MED	6 Color TBNK + Truc T03	MED059	T0/T0	HIV	2738	63.37	1163	26.91	1527	35.34	1313	30.38	256	5.92	2016-05-16 11:44:00	2016-05-16 17:29:00	2016-05-16 18:24:32	N
MED	6 Color TBNK + Truc T03	MED059	T24/T6	HIV	2517	63.05	1090	27.31	1421	35.6	1201	30.08	245	6.15	2016-05-16 11:44:00	2016-05-17 12:10:00	2016-05-17 15:13:55	N
MED	6 Color TBNK + Truc T03	MED059	T27/T8	HIV	2502	63.41	1077	27.3	1398	35.42	1190	30.16	236	5.97	2016-05-16 11:44:00	2016-05-17 14:53:00	2016-05-17 22:27:18	N
MED	6 Color TBNK + Truc T03	MED060	T0/T0	HIV	622	59.39	29	2.76	526	50.2	61	5.84	351	33.49	2016-05-16 12:06:00	2016-05-16 17:29:00	2016-05-16 18:29:00	N
MED	6 Color TBNK + Truc T03	MED060	T24/T6	HIV	579	58.92	26	2.59	496	50.46	52	5.27	338	34.38	2016-05-16 12:06:00	2016-05-17 12:10:00	2016-05-17 15:15:00	N
MED	6 Color TBNK + Truc T03	MED060	T27/T8	HIV	587	58.76	29	2.92	493	49.35	55	5.52	347	34.71	2016-05-16 12:06:00	2016-05-17 14:53:00	2016-05-17 22:28:34	N
MED	6 Color TBNK + Truc T03	MED061	T0/T0	HIV	1693	72.84	509	21.92	1085	46.68	337	14.52	278	11.97	2016-05-16 12:45:00	2016-05-16 17:43:00	2016-05-16 18:32:56	N
MED	6 Color TBNK + Truc T03	MED061	T24/T6	HIV	1724	73.09	537	22.78	1086	46.04	336	14.25	279	11.83	2016-05-16 12:45:00	2016-05-17 13:36:00	2016-05-17 15:16:54	N
MED	6 Color TBNK + Truc T03	MED061	T27/T8	HIV	1533	72.3	462	21.8	991	46.75	327	15.41	253	11.95	2016-05-16 12:45:00	2016-05-17 15:03:00	2016-05-17 22:30:19	N
MED	6 Color TBNK + Truc T03	MED062	T0/T0	HIV	1913	89.3	689	32.17	1180	55.1	165	7.71	29	1.37	2016-05-17 09:19:00	2016-05-17 15:00:00	2016-05-17 16:47:22	N
MED	6 Color TBNK + Truc T03	MED062	T24/T6	HIV	1682	87.98	628	32.85	1014	53.05	151	7.92	44	2.31	2016-05-17 09:19:00	2016-05-18 09:47:00	2016-05-18 13:40:45	N
MED	6 Color TBNK + Truc T03	MED062	T27/T8	HIV	1851	89.17	695	33.48	1088	52.39	139	6.68	48	2.29	2016-05-17 09:19:00	2016-05-18 12:14:00	2016-05-18 19:38:43	N
MED	6 Color TBNK + Truc T03	MED063	T0/T0	HIV	1089	72.09	650	43.06	422	27.91	107	7.08	298	19.71	2016-05-17 09:35:00	2016-05-17 15:07:00	2016-05-17 16:51:26	N
MED	6 Color TBNK + Truc T03	MED063	T24/T6	HIV	1099	69.72	663	42.06	408	25.87	119	7.54	332	21.03	2016-05-17 09:35:00	2016-05-18 09:55:00	2016-05-18 13:42:00	N
MED	6 Color TBNK + Truc T03	MED063	T27/T8	HIV	1100	70.97	649	41.85	427	27.56	121	7.83	311	20.09	2016-05-17 09:35:00	2016-05-18 12:14:00	2016-05-18 19:39:58	N
MED	6 Color TBNK + Truc T03	MED064	T0/T0	HIV	2670	82.19	561	17.28	1999	61.52	212	6.53	327	10.07	2016-05-17 09:46:00	2016-05-17 15:15:00	2016-05-17 17:00:22	N
MED	6 Color TBNK + Truc T03	MED064	T24/T6	HIV	2665	82.9	566	17.61	1996	62.1	171	5.33	343	10.67	2016-05-17 09:46:00	2016-05-18 10:02:00	2016-05-18 13:43:17	N
MED	6 Color TBNK + Truc T03	MED064	T27/T8	HIV	2347	82.81	446	15.74	1799	63.46	173	6.1	288	10.18	2016-05-17 09:46:00	2016-05-18 12:17:00	2016-05-18 19:41:16	N
MED	6 Color TBNK + Truc T03	MED065	T0/T0	HIV	1766	84.11	1195	56.91	519	24.74	133	6.35	192	9.13	2016-05-17 09:58:00	2016-05-17 15:27:00	2016-05-17 17:04:01	N
MED	6 Color TBNK + Truc T03	MED065	T24/T6	HIV	1999	86.19	1323	57.05	630	27.14	142	6.12	172	7.41	2016-05-17 09:58:00	2016-05-18 10:16:00	2016-05-18 14:20:27	N
MED	6 Color TBNK + Truc T03	MED065	T27/T8	HIV	1982	83.83	1355	57.31	586	24.8	151	6.39	215	9.11	2016-05-17 09:58:00	2016-05-18 12:17:00	2016-05-18 19:42:30	N
MED	6 Color TBNK + Truc T03	MED066	T0/T0	HIV	1223	73.88	194	11.74	986	59.59	290	17.55	72	4.36	2016-05-17 11:20:00	2016-05-17 15:52:00	2016-05-17 17:16:39	N
MED	6 Color TBNK + Truc T03	MED066	T24/T6	HIV	1236	73.83	184	10.98	1009	60.25	268	16	119	7.1	2016-05-17 11:20:00	2016-05-18 10:39:00	2016-05-18 13:50:37	N
MED	6 Color TBNK + Truc T03	MED066	T27/T8	HIV	1254	74.62	183	10.86	1021	60.76	273	16.22	112	6.68	2016-05-17 11:20:00	2016-05-18 13:40:00	2016-05-18 20:56:54	N
MED	6 Color TBNK + Truc T03	MED067	T0/T0	HIV	2949	68.91	1151	26.88	1800	42.05	1052	24.59	255	5.96	2016-05-23 09:18:00	2016-05-23 14:48:00	2016-05-23 16:39:47	N
MED	6 Color TBNK + Truc T03	MED067	T24/T6	HIV	2701	69.69	1068	27.55	1636	42.21	940	24.26	214	5.53	2016-05-23 09:18:00	2016-05-24 09:08:00	2016-05-24 12:56:09	N
MED	6 Color TBNK + Truc T03	MED067	T27/T8	HIV	2745	69.59	1083	27.46	1677	42.51	983	24.93	200	5.07	2016-05-23 09:18:00	2016-05-24 12:09:00	2016-05-24 20:11:38	N
MED	6 Color TBNK + Truc T03	MED068	T0/T0	HIV	1730	69.6	945	38	739	29.71	252	10.12	490	19.71	2016-05-23 09:38:00	2016-05-23 14:52:00	2016-05-23 17:00:33	N
MED	6 Color TBNK + Truc T03	MED068	T24/T6	HIV	1707	70.42	930	38.36	746	30.76	245	10.11	463	19.09	2016-05-23 09:38:00	2016-05-24 09:12:00	2016-05-24 12:57:17	N
MED	6 Color TBNK + Truc T03	MED068	T27/T8	HIV	1683	69.77	949	39.34	699	28.97	223	9.23	492	20.4	2016-05-23 09:38:00	2016-05-24 12:12:00	2016-05-24 20:12:45	N
MED	6 Color TBNK + Truc T03	MED069	T0/T0	HIV	3161	88.67	526	14.76	2581	72.4	317	8.9	85	2.37	2016-05-23 09:46:00	2016-05-23 15:02:00	2016-05-23 17:10:29	N
MED	6 Color TBNK + Truc T03	MED069	T24/T6	HIV	3160	87.6	544	15.07	2568	71.17	352	9.76	92	2.56	2016-05-23 09:46:00	2016-05-24 09:23:00	2016-05-24 12:58:30	N
MED	6 Color TBNK + Truc T03	MED069	T27/T8	HIV	3154	88	507	14.14	2603	72.62	349	9.74	73	2.04	2016-05-23 09:46:00	2016-05-24 12:14:00	2016-05-24 20:13:58	N
MED	6 Color TBNK + Truc T03	MED070	T0/T0	HIV	925	64.62	546	38.14	361	25.22	273	19.09	229	15.97	2016-05-23 09:56:00	2016-05-23 15:12:00	2016-05-23 17:17:50	N
MED	6 Color TBNK + Truc T03	MED070	T24/T6	HIV	984	66	583	39.12	385	25.84	286	19.16	218	14.6	2016-05-23 09:56:00	2016-05-24 09:31:00	2016-05-24 12:59:37	N
MED	6 Color TBNK + Truc T03	MED070	T27/T8	HIV	885	64.29	521	37.82	347	25.23	270	19.63	217	15.79	2016-05-23 09:56:00	2016-05-24 12:18:00	2016-05-24 20:15:05	N
MED	6 Color TBNK + Truc T03	MED071	T0/T0	HIV	1746	80.05	964	44.17	718	32.91	319	14.62	112	5.16	2016-05-23 10:08:00	2016-05-23 15:26:00	2016-05-23 17:27:00	N
MED	6 Color TBNK + Truc T03	MED071	T24/T6	HIV	1754	80.18	984	44.95	720	32.9	293	13.41	137	6.27	2016-05-23 10:08:00	2016-05-24 09:50:00	2016-05-24 13:01:21	N
MED	6 Color TBNK + Truc T03	MED071	T27/T8	HIV	1778	82.3	976	45.19	732	33.89	271	12.52	106	4.93	2016-05-23 10:08:00	2016-05-24 12:24:00	2016-05-24 20:16:47	N
MED	6 Color TBNK + Truc T03	MED072	T0/T0	HIV	2300	77.61	1040	35.08	1217	41.07	300	10.12	356	12	2016-05-23 10:20:00	2016-05-23 15:32:00	2016-05-23 17:34:20	N
MED	6 Color TBNK + Truc T03	MED072	T24/T6	HIV	2225	78.82	1047	37.1	1137	40.28	269	9.52	323	11.44	2016-05-23 10:20:00	2016-05-24 09:55:00	2016-05-24 13:02:32	N
MED	6 Color TBNK + Truc T03	MED072	T27/T8	HIV	2361	76.96	1070	34.87	1275	41.56	320	10.43	379	12.36	2016-05-23 10:20:00	2016-05-24 12:37:00	2016-05-24 20:23:33	N
MED	6 Color TBNK + Truc T03	MED073	T0/T0	HIV	2206	74.56	363	12.27	1644	55.56	338	11.41	394	13.3	2016-05-23 10:40:00	2016-05-23 15:40:00	2016-05-23 17:46:57	N
MED	6 Color TBNK + Truc T03	MED073	T24/T6	HIV	1975	72.64	336	12.37	1474	54.21	327	12.02	397	14.6	2016-05-23 10:40:00	2016-05-24 10:02:00	2016-05-24 13:03:43	N
MED	6 Color TBNK + Truc T03	MED073	T27/T8	HIV	2048	74.08	335	12.12	1519	54.92	324	11.7	379	13.71	2016-05-23 10:40:00	2016-05-24 13:02:00	2016-05-24 20:51:07	N
MED	6 Color TBNK + Truc T03	MED074	T0/T0	HIV	3096	70.79	341	7.79	2688	61.46	917	20.96	259	5.92	2016-05-31 09:12:00	2016-05-31 14:42:00	2016-05-31 17:56:51	N
MED	6 Color TBNK + Truc T03	MED074	T24/T6	HIV	2958	74.87	296	7.5	2579	65.28	649	16.44	257	6.5	2016-05-31 09:12:00	2016-06-01 09:38:00	2016-06-01 13:43:26	N
MED	6 Color TBNK + Truc T03	MED074	T27/T8	HIV	3462	73.83	351	7.49	3002	64.02	799	17.05	275	5.87	2016-05-31 09:12:00	2016-06-01 13:16:00	2016-06-01 20:32:49	N
MED	6 Color TBNK + Truc T03	MED075	T0/T0	HIV	1429	56.46	565	22.31	826	32.65	588	23.21	490	19.36	2016-05-31 10:12:00	2016-05-31 15:27:00	2016-05-31 18:00:27	N
MED	6 Color TBNK + Truc T03	MED075	T24/T6	HIV	1468	57.96	538	21.23	904	35.7	551	21.76	493	19.45	2016-05-31 10:12:00	2016-06-01 10:53:00	2016-06-01 13:44:30	N
MED	6 Color TBNK + Truc T03	MED075	T27/T8	HIV	1472	56.27	577	22.07	849	32.48	559	21.37	540	20.63	2016-05-31 10:12:00	2016-06-01 13:16:00	2016-06-01 20:33:57	N
MED	6 Color TBNK + Truc T03	MED076	T0/T0	HIV	2619	80	1985	60.63	647	19.77	363	11.1	276	8.42	2016-05-31 08:32:00	2016-05-31 14:42:00	2016-05-31 17:53:18	N
MED	6 Color TBNK + Truc T03	MED076	T24/T6	HIV	2747	80.92	2060	60.69	662	19.5	362	10.66	268	7.91	2016-05-31 08:32:00	2016-06-01 09:38:00	2016-06-01 13:42:18	N
MED	6 Color TBNK + Truc T03	MED076	T27/T8	HIV	2490	80.67	1855	60.12	624	20.21	326	10.56	254	8.24	2016-05-31 08:32:00	2016-06-01 11:22:00	2016-06-01 19:32:05	N
MED	6 Color TBNK + Truc T03	MED077	T0/T0	HIV	1859	82.48	1124	49.89	704	31.22	227	10.09	156	6.92	2016-05-31 11:06:00	2016-05-31 17:10:00	2016-05-31 18:03:51	N
MED	6 Color TBNK + Truc T03	MED077	T24/T6	HIV	1889	84.12	1143	50.9	703	31.29	201	8.97	143	6.38	2016-05-31 11:06:00	2016-06-01 10:53:00	2016-06-01 13:45:37	N
MED	6 Color TBNK + Truc T03	MED077	T27/T8	HIV	1825	82.35	1132	51.06	663	29.94	206	9.29	172	7.75	2016-05-31 11:06:00	2016-06-01 13:24:00	2016-06-01 20:54:43	N
MED	6 Color TBNK + Truc T03	MED078	T0/T0	HIV	1674	86.7	348	18.02	1299	67.28	22	1.12	217	11.23	2016-05-31 11:44:00	2016-05-31 17:10:00	2016-05-31 18:08:00	N
MED	6 Color TBNK + Truc T03	MED078	T24/T6	HIV	1669	87.2	370	19.33	1283	67.02	21	1.07	216	11.31	2016-05-31 11:44:00	2016-06-01 11:22:00	2016-06-01 13:47:11	N
MED	6 Color TBNK + Truc T03	MED078	T27/T8	HIV	1743	88.57	364	18.5	1351	68.63	21	1.07	194	9.84	2016-05-31 11:44:00	2016-06-01 14:00:00	2016-06-01 21:18:26	N
MED	6 Color TBNK + Truc T03	MED079	T0/T0	HIV	1106	50.79	302	13.85	750	34.43	352	16.14	709	32.55	2016-06-01 11:28:00	2016-06-01 15:42:00	2016-06-01 17:06:22	N
MED	6 Color TBNK + Truc T03	MED079	T24/T6	HIV	1062	52.05	328	16.06	683	33.5	291	14.29	663	32.52	2016-06-01 11:28:00	2016-06-02 11:17:00	2016-06-02 14:19:48	N
MED	6 Color TBNK + Truc T03	MED079	T27/T8	HIV	1009	52.26	303	15.69	648	33.53	304	15.77	600	31.09	2016-06-01 11:28:00	2016-06-02 14:16:00	2016-06-02 21:10:38	N
MED	6 Color TBNK + Truc T03	MED080	T0/T0	HIV	1577	74.6	1137	53.78	398	18.85	321	15.2	209	9.91	2016-06-01 11:40:00	2016-06-01 15:51:00	2016-06-01 17:10:21	N
MED	6 Color TBNK + Truc T03	MED080	T24/T6	HIV	1729	74.81	1252	54.19	442	19.12	335	14.51	236	10.19	2016-06-01 11:40:00	2016-06-02 11:24:00	2016-06-02 14:21:03	N
MED	6 Color TBNK + Truc T03	MED080	T27/T8	HIV	1723	76.96	1249	55.78	435	19.42	304	13.58	208	9.3	2016-06-01 11:40:00	2016-06-02 14:16:00	2016-06-02 21:11:53	N
MED	6 Color TBNK + Truc T03	MED081	T0/T0	HIV	1589	73.46	1161	53.66	393	18.18	303	14	266	12.32	2016-06-01 11:54:00	2016-06-01 16:00:00	2016-06-01 17:52:02	N
MED	6 Color TBNK + Truc T03	MED081	T24/T6	HIV	1231	51.86	565	23.8	445	18.73	397	16.75	639	26.94	2016-06-01 11:54:00	2016-06-02 11:31:00	2016-06-02 14:34:25	N
MED	6 Color TBNK + Truc T03	MED081	T27/T8	HIV	1309	55.99	623	26.67	462	19.75	371	15.88	558	23.87	2016-06-01 11:54:00	2016-06-02 14:20:00	2016-06-02 21:24:12	N
MED	6 Color TBNK + Truc T03	MED082	T0/T0	HIV	2205	77.12	784	27.43	1337	46.76	423	14.78	228	7.97	2016-06-01 12:45:00	2016-06-01 16:13:00	2016-06-01 17:17:43	N
MED	6 Color TBNK + Truc T03	MED082	T24/T6	HIV	2064	76.19	723	26.68	1266	46.71	418	15.43	224	8.26	2016-06-01 12:45:00	2016-06-02 12:45:00	2016-06-02 14:23:25	N
MED	6 Color TBNK + Truc T03	MED082	T27/T8	HIV	2088	75.83	748	27.17	1277	46.38	426	15.46	231	8.39	2016-06-01 12:45:00	2016-06-02 15:05:00	2016-06-02 21:51:48	N
MED	6 Color TBNK + Truc T03	MED083	T0/T0	HIV	1450	70.24	964	46.68	472	22.84	285	13.8	320	15.48	2016-06-01 13:08:00	2016-06-01 16:23:00	2016-06-01 18:02:40	N
MED	6 Color TBNK + Truc T03	MED083	T24/T6	HIV	1497	73.67	975	47.99	516	25.41	246	12.13	276	13.6	2016-06-01 13:08:00	2016-06-02 12:53:00	2016-06-02 14:25:04	N
MED	6 Color TBNK + Truc T03	MED084	T0/T0	HIV	1560	65.73	951	40.08	551	23.21	218	9.17	593	24.97	2016-06-01 13:30:00	2016-06-01 16:36:00	2016-06-01 18:06:24	N
MED	6 Color TBNK + Truc T03	MED084	T24/T6	HIV	1470	66.85	892	40.57	527	23.97	181	8.24	536	24.38	2016-06-01 13:30:00	2016-06-02 13:05:00	2016-06-02 14:26:14	N
MED	6 Color TBNK + Truc T03	MED085	T0/T0	Normal	2119	70.23	1424	47.19	593	19.66	457	15.15	424	14.07	2016-06-06 08:00:00	2016-06-06 13:20:00	2016-06-06 16:41:10	N
MED	6 Color TBNK + Truc T03	MED085	T24/T6	Normal	2063	69.92	1382	46.85	577	19.54	486	16.48	391	13.27	2016-06-06 08:00:00	2016-06-07 07:59:00	2016-06-07 10:49:31	N
MED	6 Color TBNK + Truc T03	MED085	T27/T8	Normal	2017	71.35	1340	47.41	565	19.99	429	15.17	373	13.19	2016-06-06 08:00:00	2016-06-07 11:14:00	2016-06-07 20:02:50	N
MED	6 Color TBNK + Truc T03	MED086	T0/T0	Normal	1327	83.72	909	57.36	374	23.61	188	11.89	65	4.11	2016-06-06 08:06:00	2016-06-06 13:20:00	2016-06-06 16:45:12	N
MED	6 Color TBNK + Truc T03	MED086	T24/T6	Normal	1388	83.13	958	57.37	384	23	198	11.87	72	4.34	2016-06-06 08:06:00	2016-06-07 07:59:00	2016-06-07 10:50:41	N
MED	6 Color TBNK + Truc T03	MED086	T27/T8	Normal	1410	84.14	966	57.63	399	23.83	188	11.24	66	3.91	2016-06-06 08:06:00	2016-06-07 11:14:00	2016-06-07 20:04:31	N
MED	6 Color TBNK + Truc T03	MED087	T0/T0	Normal	1298	61.45	904	42.79	338	16.02	324	15.32	479	22.69	2016-06-06 08:22:00	2016-06-06 14:12:00	2016-06-06 16:49:14	N
MED	6 Color TBNK + Truc T03	MED087	T24/T6	Normal	1289	62.5	917	44.44	320	15.54	341	16.52	432	20.94	2016-06-06 08:22:00	2016-06-07 08:31:00	2016-06-07 10:52:00	N
MED	6 Color TBNK + Truc T03	MED087	T27/T8	Normal	1326	61.93	898	41.91	371	17.34	352	16.43	458	21.41	2016-06-06 08:22:00	2016-06-07 11:18:00	2016-06-07 20:06:19	N
MED	6 Color TBNK + Truc T03	MED088	T0/T0	Normal	1536	75.34	929	45.58	586	28.73	322	15.78	174	8.55	2016-06-06 08:28:00	2016-06-06 14:12:00	2016-06-06 17:13:40	N
MED	6 Color TBNK + Truc T03	MED088	T24/T6	Normal	1543	76.68	903	44.88	621	30.85	332	16.51	134	6.65	2016-06-06 08:28:00	2016-06-07 08:31:00	2016-06-07 10:53:14	N
MED	6 Color TBNK + Truc T03	MED088	T27/T8	Normal	1476	76.67	868	45.08	578	30.01	308	15.99	135	7.03	2016-06-06 08:28:00	2016-06-07 11:18:00	2016-06-07 20:08:25	N
MED	6 Color TBNK + Truc T03	MED089	T0/T0	Normal	993	60.61	796	48.58	177	10.79	218	13.31	408	24.91	2016-06-06 08:40:00	2016-06-06 14:31:00	2016-06-06 17:05:14	N
MED	6 Color TBNK + Truc T03	MED089	T24/T6	Normal	982	61.91	796	50.14	175	11.04	225	14.19	372	23.42	2016-06-06 08:40:00	2016-06-07 08:54:00	2016-06-07 10:54:47	N
MED	6 Color TBNK + Truc T03	MED089	T27/T8	Normal	1005	62.98	824	51.68	171	10.7	213	13.34	362	22.68	2016-06-06 08:40:00	2016-06-07 11:26:00	2016-06-07 20:10:09	N
MED	6 Color TBNK + Truc T03	MED090	T0/T0	Normal	1333	77.83	843	49.24	438	25.6	185	10.81	187	10.93	2016-06-06 08:52:00	2016-06-06 14:31:00	2016-06-06 17:09:09	N
MED	6 Color TBNK + Truc T03	MED090	T24/T6	Normal	1339	77.86	850	49.38	431	25.03	191	11.11	185	10.75	2016-06-06 08:52:00	2016-06-07 08:54:00	2016-06-07 10:56:03	N
MED	6 Color TBNK + Truc T03	MED090	T27/T8	Normal	1357	77.38	859	48.96	440	25.1	208	11.87	185	10.55	2016-06-06 08:52:00	2016-06-07 11:26:00	2016-06-07 20:11:59	N
MED	6 Color TBNK + Truc T03	MED091	T0/T0	Normal	1595	77.73	1037	50.56	479	23.35	161	7.87	287	13.99	2016-06-06 09:08:00	2016-06-06 13:55:00	2016-06-06 15:35:04	N
MED	6 Color TBNK + Truc T03	MED091	T24/T6	Normal	1643	77.9	1077	51.09	488	23.14	140	6.65	319	15.11	2016-06-06 09:08:00	2016-06-07 09:48:00	2016-06-07 12:20:43	N
MED	6 Color TBNK + Truc T03	MED091	T27/T8	Normal	1496	75.56	972	49.1	459	23.17	145	7.3	327	16.52	2016-06-06 09:08:00	2016-06-07 12:12:00	2016-06-07 20:14:07	N
MED	6 Color TBNK + Truc T03	MED092	T0/T0	Normal	1338	79.29	795	47.14	380	22.51	218	12.94	122	7.25	2016-06-06 09:16:00	2016-06-06 14:05:00	2016-06-06 16:04:53	N
MED	6 Color TBNK + Truc T03	MED092	T24/T6	Normal	1445	79.26	879	48.22	424	23.25	231	12.64	138	7.58	2016-06-06 09:16:00	2016-06-07 09:59:00	2016-06-07 12:21:55	N
MED	6 Color TBNK + Truc T03	MED092	T27/T8	Normal	1415	78.99	843	47.06	423	23.63	228	12.75	142	7.9	2016-06-06 09:16:00	2016-06-07 12:13:00	2016-06-07 20:15:47	N
MED	6 Color TBNK + Truc T03	MED093	T0/T0	Normal	1979	77.53	1685	66.03	266	10.41	197	7.74	343	13.43	2016-06-06 09:55:00	2016-06-06 14:19:00	2016-06-06 15:42:37	N
MED	6 Color TBNK + Truc T03	MED093	T24/T6	Normal	2184	80.25	1825	67.08	321	11.8	199	7.32	313	11.51	2016-06-06 09:55:00	2016-06-07 10:11:00	2016-06-07 12:23:08	N
MED	6 Color TBNK + Truc T03	MED093	T27/T8	Normal	2164	79.61	1832	67.4	304	11.19	211	7.75	321	11.82	2016-06-06 09:55:00	2016-06-07 12:15:00	2016-06-07 20:17:32	N
MED	6 Color TBNK + Truc T03	MED094	T0/T0	Normal	1175	70.81	689	41.5	419	25.27	242	14.6	231	13.9	2016-06-07 07:54:00	2016-06-07 12:27:00	2016-06-07 14:22:57	N
MED	6 Color TBNK + Truc T03	MED094	T24/T6	Normal	1148	71.08	667	41.3	415	25.69	244	15.1	213	13.2	2016-06-07 07:54:00	2016-06-08 08:32:00	2016-06-08 11:39:57	N
MED	6 Color TBNK + Truc T03	MED094	T27/T8	Normal	1091	70.26	642	41.35	390	25.08	218	14.04	234	15.03	2016-06-07 07:54:00	2016-06-08 10:48:00	2016-06-08 18:09:25	N
MED	6 Color TBNK + Truc T03	MED095	T0/T0	Normal	1471	71.66	726	35.38	649	31.62	218	10.61	357	17.4	2016-06-07 08:05:00	2016-06-07 12:31:00	2016-06-07 14:26:50	N
MED	6 Color TBNK + Truc T03	MED095	T24/T6	Normal	1531	70.89	748	34.63	697	32.29	241	11.18	385	17.82	2016-06-07 08:05:00	2016-06-08 08:40:00	2016-06-08 11:41:12	N
MED	6 Color TBNK + Truc T03	MED095	T27/T8	Normal	1563	71.39	725	33.12	731	33.38	231	10.56	387	17.68	2016-06-07 08:05:00	2016-06-08 10:50:00	2016-06-08 18:10:40	N
MED	6 Color TBNK + Truc T03	MED096	T0/T0	Normal	961	73.86	514	39.48	405	31.15	201	15.44	136	10.42	2016-06-07 08:14:00	2016-06-07 12:35:00	2016-06-07 14:38:05	N
MED	6 Color TBNK + Truc T03	MED096	T24/T6	Normal	975	73.54	532	40.14	393	29.65	224	16.88	122	9.18	2016-06-07 08:14:00	2016-06-08 08:54:00	2016-06-08 11:42:22	N
MED	6 Color TBNK + Truc T03	MED096	T27/T8	Normal	993	75.66	542	41.29	397	30.23	190	14.5	125	9.52	2016-06-07 08:14:00	2016-06-08 10:53:00	2016-06-08 18:11:51	N
MED	6 Color TBNK + Truc T03	MED097	T0/T0	Normal	1039	53.51	747	38.49	171	8.79	211	10.88	678	34.95	2016-06-07 08:23:00	2016-06-07 13:05:00	2016-06-07 14:42:12	N
MED	6 Color TBNK + Truc T03	MED097	T24/T6	Normal	1057	53.15	752	37.83	191	9.6	220	11.07	704	35.41	2016-06-07 08:23:00	2016-06-08 09:01:00	2016-06-08 11:43:42	N
MED	6 Color TBNK + Truc T03	MED097	T27/T8	Normal	1016	52.11	711	36.45	190	9.73	209	10.72	712	36.52	2016-06-07 08:23:00	2016-06-08 10:54:00	2016-06-08 18:13:13	N
MED	6 Color TBNK + Truc T03	MED098	T0/T0	Normal	1428	66.91	1124	52.64	247	11.55	270	12.64	432	20.26	2016-06-07 08:31:00	2016-06-07 13:08:00	2016-06-07 14:53:51	N
MED	6 Color TBNK + Truc T03	MED098	T24/T6	Normal	1371	70.16	1089	55.76	236	12.08	242	12.4	339	17.36	2016-06-07 08:31:00	2016-06-08 09:09:00	2016-06-08 11:45:20	N
MED	6 Color TBNK + Truc T03	MED098	T27/T8	Normal	1551	67.45	1225	53.29	266	11.57	296	12.89	448	19.47	2016-06-07 08:31:00	2016-06-08 11:13:00	2016-06-08 18:36:14	N
MED	6 Color TBNK + Truc T03	MED099	T0/T0	Normal	1318	76.44	1002	58.11	275	15.97	275	15.97	127	7.35	2016-06-07 08:45:00	2016-06-07 13:12:00	2016-06-07 14:57:45	N
MED	6 Color TBNK + Truc T03	MED099	T24/T6	Normal	1350	77.17	1055	60.3	251	14.36	274	15.63	122	6.96	2016-06-07 08:45:00	2016-06-08 09:33:00	2016-06-08 11:46:30	N
MED	6 Color TBNK + Truc T03	MED099	T27/T8	Normal	1341	74.62	1037	57.71	261	14.51	295	16.43	157	8.71	2016-06-07 08:45:00	2016-06-08 11:15:00	2016-06-08 18:37:24	N
MED	6 Color TBNK + Truc T03	MED100	T0/T0	Normal	1556	62.16	909	36.31	591	23.62	569	22.72	369	14.74	2016-06-07 09:11:00	2016-06-07 13:16:00	2016-06-07 15:01:26	N
MED	6 Color TBNK + Truc T03	MED100	T24/T6	Normal	1559	62.72	902	36.29	591	23.76	587	23.61	329	13.22	2016-06-07 09:11:00	2016-06-08 09:36:00	2016-06-08 11:47:46	N
MED	6 Color TBNK + Truc T03	MED100	T27/T8	Normal	1549	61.13	883	34.83	608	23.99	620	24.48	347	13.68	2016-06-07 09:11:00	2016-06-08 11:28:00	2016-06-08 18:44:23	N
MED	6 Color TBNK + Truc T03	MED101	T0/T0	HIV	1618	76.86	1110	52.72	519	24.64	412	19.56	70	3.33	2016-06-20 09:08:00	2016-06-20 13:18:00	2016-06-20 15:04:47	N
MED	6 Color TBNK + Truc T03	MED101	T24/T6	HIV	1615	75.59	1092	51.11	525	24.59	452	21.16	58	2.7	2016-06-20 09:08:00	2016-06-21 09:45:00	2016-06-21 12:01:19	N
MED	6 Color TBNK + Truc T03	MED101	T27/T8	HIV	1627	75.72	1153	53.67	482	22.42	459	21.38	53	2.45	2016-06-20 09:08:00	2016-06-21 11:35:00	2016-06-21 19:11:01	N
MED	6 Color TBNK + Truc T03	MED102	T0/T0	HIV	1814	73.23	1141	46.07	682	27.56	472	19.04	187	7.56	2016-06-20 09:25:00	2016-06-20 13:18:00	2016-06-20 15:08:27	N
MED	6 Color TBNK + Truc T03	MED102	T24/T6	HIV	1943	71.02	1185	43.34	747	27.31	538	19.65	223	8.17	2016-06-20 09:25:00	2016-06-21 09:45:00	2016-06-21 12:02:29	N
MED	6 Color TBNK + Truc T03	MED102	T27/T8	HIV	1966	73.57	1197	44.81	776	29.04	507	18.96	187	6.99	2016-06-20 09:25:00	2016-06-21 11:42:00	2016-06-21 19:12:11	N
MED	6 Color TBNK + Truc T03	MED103	T0/T0	HIV	2874	69.52	1779	43.02	1052	25.45	603	14.59	646	15.64	2016-06-20 09:38:00	2016-06-20 13:50:00	2016-06-20 15:12:01	N
MED	6 Color TBNK + Truc T03	MED103	T24/T6	HIV	2810	69.55	1761	43.6	1002	24.81	613	15.17	600	14.86	2016-06-20 09:38:00	2016-06-21 10:13:00	2016-06-21 12:03:35	N
MED	6 Color TBNK + Truc T03	MED103	T27/T8	HIV	3126	68.61	1891	41.51	1195	26.23	728	15.98	684	15.01	2016-06-20 09:38:00	2016-06-21 11:54:00	2016-06-21 19:13:18	N
MED	6 Color TBNK + Truc T03	MED104	T0/T0	HIV	2143	78.74	541	19.88	1585	58.23	425	15.62	144	5.28	2016-06-20 09:51:00	2016-06-20 14:38:00	2016-06-20 15:52:05	N
MED	6 Color TBNK + Truc T03	MED104	T24/T6	HIV	1979	78.97	500	19.94	1459	58.23	369	14.72	154	6.15	2016-06-20 09:51:00	2016-06-21 10:05:00	2016-06-21 13:29:39	N
MED	6 Color TBNK + Truc T03	MED104	T27/T8	HIV	2064	81.31	582	22.93	1473	58.04	324	12.77	140	5.5	2016-06-20 09:51:00	2016-06-21 12:07:00	2016-06-21 19:58:27	N
MED	6 Color TBNK + Truc T03	MED105	T0/T0	HIV	861	73.77	473	40.54	343	29.37	122	10.45	177	15.14	2016-06-20 10:54:00	2016-06-20 14:45:00	2016-06-20 15:56:18	N
MED	6 Color TBNK + Truc T03	MED105	T24/T6	HIV	883	74.72	466	39.42	379	32.1	109	9.23	180	15.27	2016-06-20 10:54:00	2016-06-21 10:16:00	2016-06-21 13:30:48	N
MED	6 Color TBNK + Truc T03	MED105	T27/T8	HIV	849	75.43	461	40.96	343	30.5	104	9.2	166	14.78	2016-06-20 10:54:00	2016-06-21 13:29:00	2016-06-21 20:22:06	N
MED	6 Color TBNK + Truc T03	MED106	T0/T0	HIV	1731	80.33	892	41.39	803	37.27	132	6.14	283	13.14	2016-06-20 11:06:00	2016-06-20 14:51:00	2016-06-20 16:00:17	N
MED	6 Color TBNK + Truc T03	MED106	T24/T6	HIV	1655	80.5	882	42.9	735	35.73	127	6.17	265	12.89	2016-06-20 11:06:00	2016-06-21 10:29:00	2016-06-21 13:32:16	N
MED	6 Color TBNK + Truc T03	MED106	T27/T8	HIV	1643	78.74	820	39.31	785	37.63	117	5.6	316	15.17	2016-06-20 11:06:00	2016-06-21 13:31:00	2016-06-21 20:23:34	N
MED	6 Color TBNK + Truc T03	MED107	T0/T0	HIV	1020	45.45	307	13.68	653	29.11	340	15.15	873	38.88	2016-06-27 09:07:00	2016-06-27 13:56:00	2016-06-27 14:57:34	N
MED	6 Color TBNK + Truc T03	MED107	T24/T6	HIV	1042	46.81	302	13.57	679	30.53	331	14.87	825	37.06	2016-06-27 09:07:00	2016-06-28 09:46:00	2016-06-28 11:46:09	N
MED	6 Color TBNK + Truc T03	MED107	T27/T8	HIV	1006	46.73	277	12.87	681	31.64	314	14.57	810	37.62	2016-06-27 09:07:00	2016-06-28 11:31:00	2016-06-28 18:22:42	N
MED	6 Color TBNK + Truc T03	MED108	T0/T0	HIV	3515	88.54	369	9.3	3053	76.91	163	4.09	266	6.69	2016-06-27 09:12:00	2016-06-27 14:01:00	2016-06-27 15:01:08	N
MED	6 Color TBNK + Truc T03	MED108	T24/T6	HIV	3585	86.92	382	9.26	3102	75.21	202	4.9	305	7.39	2016-06-27 09:12:00	2016-06-28 09:51:00	2016-06-28 11:47:20	N
MED	6 Color TBNK + Truc T03	MED108	T27/T8	HIV	3520	88.08	335	8.38	3066	76.72	163	4.07	297	7.44	2016-06-27 09:12:00	2016-06-28 11:34:00	2016-06-28 18:23:54	N
MED	6 Color TBNK + Truc T03	MED109	T0/T0	HIV	2697	86.11	1196	38.17	1512	48.28	299	9.54	131	4.17	2016-06-27 09:14:00	2016-06-27 14:07:00	2016-06-27 15:04:55	N
MED	6 Color TBNK + Truc T03	MED109	T24/T6	HIV	2625	86.55	1161	38.27	1473	48.56	273	9.01	130	4.3	2016-06-27 09:14:00	2016-06-28 09:57:00	2016-06-28 11:48:24	N
MED	6 Color TBNK + Truc T03	MED109	T27/T8	HIV	2796	86.99	1260	39.2	1532	47.66	296	9.22	119	3.7	2016-06-27 09:14:00	2016-06-28 11:37:00	2016-06-28 18:53:58	N
MED	6 Color TBNK + Truc T03	MED110	T0/T0	HIV	1726	79.3	1139	52.33	555	25.51	118	5.41	318	14.61	2016-06-27 09:24:00	2016-06-27 13:06:00	2016-06-27 14:16:05	N
MED	6 Color TBNK + Truc T03	MED110	T24/T6	HIV	1725	79.53	1143	52.71	533	24.57	107	4.94	320	14.77	2016-06-27 09:24:00	2016-06-28 10:00:00	2016-06-28 12:23:35	N
MED	6 Color TBNK + Truc T03	MED110	T27/T8	HIV	1759	78.9	1139	51.08	584	26.18	116	5.2	335	15.01	2016-06-27 09:24:00	2016-06-28 11:48:00	2016-06-28 19:06:39	N
MED	6 Color TBNK + Truc T03	MED111	T0/T0	HIV	3283	82.82	639	16.11	2486	62.7	309	7.79	334	8.42	2016-06-27 09:35:00	2016-06-27 13:06:00	2016-06-27 14:19:39	N
MED	6 Color TBNK + Truc T03	MED111	T24/T6	HIV	2958	83.37	600	16.91	2243	63.21	245	6.9	301	8.48	2016-06-27 09:35:00	2016-06-28 10:00:00	2016-06-28 13:01:46	N
MED	6 Color TBNK + Truc T03	MED111	T27/T8	HIV	3031	82.43	604	16.41	2278	61.94	252	6.85	354	9.62	2016-06-27 09:35:00	2016-06-28 11:56:00	2016-06-28 19:12:47	N
MED	6 Color TBNK + Truc T03	MED112	T0/T0	HIV	1493	74.57	920	45.94	487	24.34	371	18.52	132	6.58	2016-06-27 09:40:00	2016-06-27 13:32:00	2016-06-27 14:23:25	N
MED	6 Color TBNK + Truc T03	MED112	T24/T6	HIV	1577	74.13	971	45.66	517	24.31	392	18.42	150	7.06	2016-06-27 09:40:00	2016-06-28 10:34:00	2016-06-28 12:25:47	N
MED	6 Color TBNK + Truc T03	MED112	T27/T8	HIV	1642	73.73	1000	44.93	533	23.96	413	18.53	149	6.7	2016-06-27 09:40:00	2016-06-28 11:59:00	2016-06-28 19:20:12	N
MED	6 Color TBNK + Truc T03	MED113	T0/T0	HIV	1352	64.73	278	13.33	1010	48.38	674	32.3	51	2.43	2016-07-11 09:26:00	2016-07-11 14:13:00	2016-07-11 16:56:10	N
MED	6 Color TBNK + Truc T03	MED113	T24/T6	HIV	1495	67.51	309	13.95	1102	49.74	639	28.86	61	2.77	2016-07-11 09:26:00	2016-07-12 09:48:00	2016-07-12 14:54:50	N
MED	6 Color TBNK + Truc T03	MED113	T27/T8	HIV	1421	66.35	300	14.02	1051	49.06	642	29.98	67	3.11	2016-07-11 09:26:00	2016-07-12 12:05:00	2016-07-12 20:12:43	N
MED	6 Color TBNK + Truc T03	MED114	T0/T0	HIV	1707	64.25	826	31.08	832	31.3	285	10.72	574	21.6	2016-07-11 09:58:00	2016-07-11 14:22:00	2016-07-11 17:07:10	N
MED	6 Color TBNK + Truc T03	MED114	T24/T6	HIV	1564	65.13	728	30.29	786	32.74	244	10.14	544	22.66	2016-07-11 09:58:00	2016-07-12 10:19:00	2016-07-12 14:58:51	N
MED	6 Color TBNK + Truc T03	MED114	T27/T8	HIV	1510	66.17	706	30.92	765	33.51	224	9.81	497	21.79	2016-07-11 09:58:00	2016-07-12 12:19:00	2016-07-12 20:13:56	N
MED	6 Color TBNK + Truc T03	MED115	T0/T0	Normal	192	35.98	17	3.11	167	31.23	126	23.53	214	40.05	2016-07-11 08:44:00	2016-07-11 14:41:00	2016-07-11 18:19:36	Y
MED	6 Color TBNK + Truc T03	MED115	T24/T6	Normal	209	37.18	16	2.93	183	32.62	134	23.78	217	38.64	2016-07-11 08:44:00	2016-07-12 09:40:00	2016-07-12 13:55:19	Y
MED	6 Color TBNK + Truc T03	MED115	T27/T8	Normal	191	36.14	16	3.09	167	31.61	129	24.39	206	38.95	2016-07-11 08:44:00	2016-07-12 11:32:00	2016-07-12 19:31:10	Y
MED	6 Color TBNK + Truc T03	MED116	T0/T0	Normal	501	47.84	48	4.55	435	41.6	247	23.58	286	27.29	2016-07-11 08:38:00	2016-07-11 14:52:00	2016-07-11 18:24:51	Y
MED	6 Color TBNK + Truc T03	MED116	T24/T6	Normal	533	48.64	53	4.84	448	40.83	254	23.18	300	27.34	2016-07-11 08:38:00	2016-07-12 09:36:00	2016-07-12 13:57:24	Y
MED	6 Color TBNK + Truc T03	MED116	T27/T8	Normal	518	47.79	45	4.14	455	42	254	23.46	302	27.88	2016-07-11 08:38:00	2016-07-12 11:32:00	2016-07-12 19:33:16	Y
MED	6 Color TBNK + Truc T03	MED117	T0/T0	Normal	592	53.45	47	4.28	534	48.19	158	14.25	351	31.71	2016-07-11 09:00:00	2016-07-11 15:13:00	2016-07-11 18:29:25	Y
MED	6 Color TBNK + Truc T03	MED117	T24/T6	Normal	598	57.23	44	4.19	541	51.79	150	14.34	291	27.87	2016-07-11 09:00:00	2016-07-12 10:11:00	2016-07-12 13:58:50	Y
MED	6 Color TBNK + Truc T03	MED117	T27/T8	Normal	650	56.85	48	4.23	586	51.3	160	13.98	314	27.49	2016-07-11 09:00:00	2016-07-12 11:37:00	2016-07-12 19:34:45	Y
MED	6 Color TBNK + Truc T03	MED118	T0/T0	Normal	249	36.28	21	3.09	172	25.1	120	17.45	307	44.69	2016-07-11 09:12:00	2016-07-11 15:18:00	2016-07-11 18:34:41	Y
MED	6 Color TBNK + Truc T03	MED118	T24/T6	Normal	262	38.26	22	3.26	184	26.82	121	17.68	296	43.21	2016-07-11 09:12:00	2016-07-12 10:16:00	2016-07-12 14:00:38	Y
MED	6 Color TBNK + Truc T03	MED118	T27/T8	Normal	262	37.25	20	2.83	185	26.36	129	18.42	305	43.4	2016-07-11 09:12:00	2016-07-12 11:37:00	2016-07-12 19:36:30	Y
MED	6 Color TBNK + Truc T03	MED119	T0/T0	Normal	149	23.88	8	1.28	124	19.94	141	22.67	319	51.16	2016-07-18 08:50:00	2016-07-18 13:36:00	2016-07-18 15:57:59	Y
MED	6 Color TBNK + Truc T03	MED119	T24/T6	Normal	147	23.59	9	1.48	121	19.37	152	24.31	313	50.22	2016-07-18 08:50:00	2016-07-19 09:53:00	2016-07-19 12:04:53	Y
MED	6 Color TBNK + Truc T03	MED119	T27/T8	Normal	158	25.58	9	1.5	132	21.4	149	24.04	296	47.87	2016-07-18 08:50:00	2016-07-19 11:43:00	2016-07-19 20:15:45	Y
MED	6 Color TBNK + Truc T03	MED120	T0/T0	HIV	2143	64.07	573	17.14	1428	42.71	328	9.81	844	25.25	2016-07-18 09:07:00	2016-07-18 14:26:00	2016-07-18 16:02:35	N
MED	6 Color TBNK + Truc T03	MED120	T24/T6	HIV	2237	64.81	590	17.1	1493	43.24	348	10.08	832	24.1	2016-07-18 09:07:00	2016-07-19 09:59:00	2016-07-19 12:06:46	N
MED	6 Color TBNK + Truc T03	MED120	T27/T8	HIV	2277	63.68	566	15.83	1553	43.45	370	10.35	879	24.59	2016-07-18 09:07:00	2016-07-19 11:43:00	2016-07-19 19:19:39	N
MED	6 Color TBNK + Truc T03	MED121	T0/T0	HIV	2232	82.2	691	25.44	1489	54.84	288	10.62	190	7.01	2016-07-18 09:15:00	2016-07-18 14:30:00	2016-07-18 16:06:26	N
MED	6 Color TBNK + Truc T03	MED121	T24/T6	HIV	2176	81.42	659	24.65	1422	53.21	308	11.54	178	6.67	2016-07-18 09:15:00	2016-07-19 10:04:00	2016-07-19 12:07:57	N
MED	6 Color TBNK + Truc T03	MED121	T27/T8	HIV	2362	83.33	736	25.97	1580	55.72	268	9.44	200	7.06	2016-07-18 09:15:00	2016-07-19 11:50:00	2016-07-19 19:20:50	N
MED	6 Color TBNK + Truc T03	MED122	T0/T0	HIV	1723	76.74	992	44.21	718	32	342	15.24	164	7.31	2016-07-18 09:28:00	2016-07-18 14:35:00	2016-07-18 16:10:24	N
MED	6 Color TBNK + Truc T03	MED122	T24/T6	HIV	1690	76.77	976	44.35	702	31.87	333	15.13	168	7.62	2016-07-18 09:28:00	2016-07-19 10:08:00	2016-07-19 12:09:28	N
MED	6 Color TBNK + Truc T03	MED122	T27/T8	HIV	1661	76.34	913	41.98	735	33.77	336	15.46	155	7.14	2016-07-18 09:28:00	2016-07-19 11:50:00	2016-07-19 19:22:22	N
MED	6 Color TBNK + Truc T03	MED123	T0/T0	HIV	1870	64.63	866	29.92	1013	35	322	11.12	687	23.75	2016-07-18 09:36:00	2016-07-18 13:13:00	2016-07-18 15:11:09	N
MED	6 Color TBNK + Truc T03	MED123	T24/T6	HIV	1868	67.1	862	30.97	1021	36.66	310	11.14	602	21.62	2016-07-18 09:36:00	2016-07-19 10:15:00	2016-07-19 14:05:24	N
MED	6 Color TBNK + Truc T03	MED123	T27/T8	HIV	1903	63.9	852	28.59	1056	35.47	366	12.31	695	23.33	2016-07-18 09:36:00	2016-07-19 12:25:00	2016-07-19 20:02:14	N
MED	6 Color TBNK + Truc T03	MED124	T0/T0	HIV	1253	80.46	376	24.13	806	51.73	92	5.88	165	10.6	2016-07-18 11:04:00	2016-07-18 14:06:00	2016-07-18 15:15:36	N
MED	6 Color TBNK + Truc T03	MED124	T24/T6	HIV	1217	82.69	357	24.26	796	54.12	67	4.53	127	8.64	2016-07-18 11:04:00	2016-07-19 10:52:00	2016-07-19 14:06:35	N
MED	6 Color TBNK + Truc T03	MED124	T27/T8	HIV	1143	82.59	339	24.53	742	53.61	59	4.25	148	10.67	2016-07-18 11:04:00	2016-07-19 14:09:00	2016-07-19 21:31:15	N
MED	6 Color TBNK + Truc T03	MED125	T0/T0	HIV	1551	84.53	422	22.99	1040	56.67	149	8.1	128	7	2016-07-18 11:15:00	2016-07-18 14:13:00	2016-07-18 15:20:03	N
MED	6 Color TBNK + Truc T03	MED125	T24/T6	HIV	1514	82.61	444	24.2	977	53.3	165	8.98	146	7.97	2016-07-18 11:15:00	2016-07-19 11:01:00	2016-07-19 14:07:58	N
MED	6 Color TBNK + Truc T03	MED125	T27/T8	HIV	1538	83.62	431	23.42	1003	54.53	169	9.21	120	6.53	2016-07-18 11:15:00	2016-07-19 14:09:00	2016-07-19 21:32:40	N
MED	6 Color TBNK + Truc T03	MED130	T0/T0	HIV	1711	61.53	110	3.96	1414	50.83	549	19.74	484	17.42	2016-07-26 09:15:00	2016-07-26 14:56:00	2016-07-26 16:14:46	N
MED	6 Color TBNK + Truc T03	MED130	T24/T6	HIV	1502	61.41	116	4.73	1229	50.25	439	17.97	464	18.97	2016-07-26 09:15:00	2016-07-27 10:05:00	2016-07-27 11:39:37	N
MED	6 Color TBNK + Truc T03	MED130	T27/T8	HIV	1579	61.94	119	4.65	1292	50.66	447	17.54	495	19.43	2016-07-26 09:15:00	2016-07-27 11:35:00	2016-07-27 19:44:51	N
MED	6 Color TBNK + Truc T03	MED131	T0/T0	HIV	2316	85.93	739	27.42	1458	54.1	122	4.51	211	7.83	2016-07-26 10:32:00	2016-07-26 15:03:00	2016-07-26 16:18:33	N
MED	6 Color TBNK + Truc T03	MED131	T24/T6	HIV	2522	84.74	771	25.89	1599	53.72	128	4.3	239	8.02	2016-07-26 10:32:00	2016-07-27 10:19:00	2016-07-27 11:40:51	N
MED	6 Color TBNK + Truc T03	MED131	T27/T8	HIV	2233	85.35	697	26.63	1397	53.4	141	5.4	185	7.09	2016-07-26 10:32:00	2016-07-27 13:36:00	2016-07-27 21:07:34	N
MED	6 Color TBNK + Truc T03	MED132	T0/T0	HIV	2442	82.1	607	20.4	1656	55.68	386	12.97	142	4.78	2016-07-26 10:45:00	2016-07-26 15:09:00	2016-07-26 16:22:05	N
MED	6 Color TBNK + Truc T03	MED132	T24/T6	HIV	2505	84.28	670	22.54	1649	55.47	352	11.83	103	3.47	2016-07-26 10:45:00	2016-07-27 10:27:00	2016-07-27 11:41:58	N
MED	6 Color TBNK + Truc T03	MED132	T27/T8	HIV	2525	82.84	662	21.73	1672	54.88	402	13.21	108	3.54	2016-07-26 10:45:00	2016-07-27 13:36:00	2016-07-27 21:08:41	N
MED	6 Color TBNK + Truc T03	MED133	T0/T0	HIV	7193	90.81	561	7.08	6344	80.09	500	6.32	189	2.38	2016-07-26 11:50:00	2016-07-26 15:23:00	2016-07-26 16:25:18	N
MED	6 Color TBNK + Truc T03	MED133	T24/T6	HIV	7016	90.94	575	7.46	6127	79.41	496	6.43	174	2.26	2016-07-26 11:50:00	2016-07-27 11:15:00	2016-07-27 14:08:38	N
MED	6 Color TBNK + Truc T03	MED133	T27/T8	HIV	6511	90.51	526	7.31	5781	80.36	464	6.45	155	2.15	2016-07-26 11:50:00	2016-07-27 14:19:00	2016-07-27 22:34:06	N
MED	6 Color TBNK + Truc T03	MED150	T0/T0	HIV	2890	71.31	1076	26.56	1755	43.31	910	22.45	234	5.78	2016-09-13 09:15:00	2016-09-13 13:42:00	2016-09-13 14:21:33	N
MED	6 Color TBNK + Truc T03	MED150	T24/T6	HIV	2678	67.92	1029	26.09	1662	42.14	964	24.44	260	6.6	2016-09-13 09:15:00	2016-09-14 09:56:00	2016-09-14 12:27:43	N
MED	6 Color TBNK + Truc T03	MED150	T27/T8	HIV	2834	69.42	1110	27.2	1714	41.97	973	23.84	251	6.14	2016-09-13 09:15:00	2016-09-14 12:16:00	2016-09-14 19:35:56	N
MED	6 Color TBNK + Truc T03	MED151	T0/T0	HIV	1871	82.35	367	16.15	1477	65.04	31	1.35	352	15.51	2016-09-13 09:30:00	2016-09-13 13:46:00	2016-09-13 14:25:26	N
MED	6 Color TBNK + Truc T03	MED151	T24/T6	HIV	1992	82.55	356	14.76	1611	66.75	37	1.52	363	15.05	2016-09-13 09:30:00	2016-09-14 10:00:00	2016-09-14 12:28:51	N
MED	6 Color TBNK + Truc T03	MED151	T27/T8	HIV	1936	84.75	344	15.05	1571	68.77	31	1.34	310	13.57	2016-09-13 09:30:00	2016-09-14 12:16:00	2016-09-14 19:37:04	N
MED	6 Color TBNK + Truc T03	MED152	T0/T0	HIV	1554	59.98	587	22.63	959	37.01	341	13.17	628	24.22	2016-09-13 10:13:00	2016-09-13 13:51:00	2016-09-13 14:31:20	N
MED	6 Color TBNK + Truc T03	MED152	T24/T6	HIV	1541	60.65	611	24.06	947	37.3	289	11.37	682	26.86	2016-09-13 10:13:00	2016-09-14 10:04:00	2016-09-14 12:30:05	N
MED	6 Color TBNK + Truc T03	MED152	T27/T8	HIV	1477	60.91	585	24.1	895	36.92	294	12.11	618	25.49	2016-09-13 10:13:00	2016-09-14 12:29:00	2016-09-14 19:44:09	N
MED	6 Color TBNK + Truc T03	MED153	T0/T0	HIV	752	67.17	514	45.87	234	20.88	143	12.78	216	19.3	2016-09-13 10:30:00	2016-09-13 13:24:00	2016-09-13 13:49:32	N
MED	6 Color TBNK + Truc T03	MED153	T24/T6	HIV	773	70.27	543	49.37	241	21.94	139	12.66	181	16.42	2016-09-13 10:30:00	2016-09-14 10:49:00	2016-09-14 11:22:08	N
MED	6 Color TBNK + Truc T03	MED153	T27/T8	HIV	821	69.44	548	46.35	255	21.54	154	13.06	198	16.8	2016-09-13 10:30:00	2016-09-14 13:26:00	2016-09-14 20:47:00	N
MED	6 Color TBNK + Truc T03	MED154	T0/T0	HIV	2029	69.2	410	13.97	1584	54.02	650	22.15	226	7.71	2016-09-13 10:37:00	2016-09-13 13:33:00	2016-09-13 13:58:17	N
MED	6 Color TBNK + Truc T03	MED154	T24/T6	HIV	2160	70.58	411	13.45	1695	55.4	591	19.3	264	8.62	2016-09-13 10:37:00	2016-09-14 11:00:00	2016-09-14 11:29:49	N
MED	6 Color TBNK + Truc T03	MED154	T27/T8	HIV	2080	72.37	439	15.26	1589	55.3	555	19.31	205	7.13	2016-09-13 10:37:00	2016-09-14 13:26:00	2016-09-14 20:48:25	N
MED	6 Color TBNK + Truc T03	MED155	T0/T0	HIV	1651	70.84	1116	47.88	466	20	408	17.5	261	11.18	2016-09-13 11:05:00	2016-09-13 14:32:00	2016-09-13 14:58:47	N
MED	6 Color TBNK + Truc T03	MED155	T24/T6	HIV	1606	71.76	1091	48.76	458	20.45	395	17.65	223	9.96	2016-09-13 11:05:00	2016-09-14 11:14:00	2016-09-14 11:36:40	N
MED	6 Color TBNK + Truc T03	MED155	T27/T8	HIV	1651	72.79	1154	50.87	439	19.34	372	16.4	221	9.75	2016-09-13 11:05:00	2016-09-14 13:26:00	2016-09-14 20:52:46	N
MED	6 Color TBNK + Truc T03	MED156	T0/T0	HIV	2114	81.17	1140	43.77	922	35.41	273	10.47	208	7.98	2016-09-19 08:45:00	2016-09-19 14:26:00	2016-09-19 15:17:16	N
MED	6 Color TBNK + Truc T03	MED156	T24/T6	HIV	2178	79.32	1188	43.27	970	35.32	326	11.86	237	8.61	2016-09-19 08:45:00	2016-09-20 09:59:00	2016-09-20 11:56:58	N
MED	6 Color TBNK + Truc T03	MED156	T27/T8	HIV	2227	79.54	1184	42.3	986	35.24	327	11.69	236	8.42	2016-09-19 08:45:00	2016-09-20 12:47:00	2016-09-20 20:37:18	N
MED	6 Color TBNK + Truc T03	MED157	T0/T0	HIV	1387	74.83	409	22.06	841	45.36	238	12.85	200	10.78	2016-09-19 09:20:00	2016-09-19 14:31:00	2016-09-19 15:25:41	N
MED	6 Color TBNK + Truc T03	MED157	T24/T6	HIV	1342	73.69	401	22.04	822	45.12	217	11.92	216	11.84	2016-09-19 09:20:00	2016-09-20 10:03:00	2016-09-20 11:58:08	N
MED	6 Color TBNK + Truc T03	MED157	T27/T8	HIV	1366	76.32	373	20.85	884	49.41	206	11.51	195	10.9	2016-09-19 09:20:00	2016-09-20 12:47:00	2016-09-20 20:38:28	N
MED	6 Color TBNK + Truc T03	MED158	T0/T0	HIV	1516	82.44	274	14.93	1194	64.95	204	11.1	97	5.26	2016-09-19 09:50:00	2016-09-19 14:37:00	2016-09-19 15:36:32	N
MED	6 Color TBNK + Truc T03	MED158	T24/T6	HIV	1478	83.86	256	14.54	1167	66.21	177	10.03	97	5.52	2016-09-19 09:50:00	2016-09-20 10:07:00	2016-09-20 11:59:20	N
MED	6 Color TBNK + Truc T03	MED158	T27/T8	HIV	1493	82.86	251	13.94	1189	65.99	195	10.8	107	5.96	2016-09-19 09:50:00	2016-09-20 12:51:00	2016-09-20 20:39:40	N
MED	6 Color TBNK + Truc T03	MED159	T0/T0	HIV	740	68.02	345	31.7	387	35.56	110	10.08	232	21.35	2016-09-19 10:25:00	2016-09-19 14:41:00	2016-09-19 15:49:37	N
MED	6 Color TBNK + Truc T03	MED159	T24/T6	HIV	768	68.4	347	30.92	415	36.96	116	10.35	233	20.74	2016-09-19 10:25:00	2016-09-20 10:12:00	2016-09-20 12:00:36	N
MED	6 Color TBNK + Truc T03	MED159	T27/T8	HIV	743	68.91	326	30.17	419	38.86	132	12.24	199	18.49	2016-09-19 10:25:00	2016-09-20 12:51:00	2016-09-20 20:40:57	N
MED	6 Color TBNK + Truc T03	MED160	T0/T0	HIV	3317	88.13	1522	40.43	1782	47.34	336	8.92	108	2.87	2016-09-19 10:44:00	2016-09-19 15:12:00	2016-09-19 16:29:12	N
MED	6 Color TBNK + Truc T03	MED160	T24/T6	HIV	3145	86.86	1430	39.48	1722	47.57	357	9.87	115	3.19	2016-09-19 10:44:00	2016-09-20 11:20:00	2016-09-20 14:03:14	N
MED	6 Color TBNK + Truc T03	MED160	T27/T8	HIV	3130	86.91	1444	40.09	1689	46.9	349	9.69	117	3.26	2016-09-19 10:44:00	2016-09-20 14:06:00	2016-09-20 21:42:10	N
MED	6 Color TBNK + Truc T03	MED161	T0/T0	HIV	1692	82.29	773	37.61	915	44.48	233	11.34	125	6.08	2016-09-19 11:04:00	2016-09-19 15:17:00	2016-09-19 16:33:23	N
MED	6 Color TBNK + Truc T03	MED161	T24/T6	HIV	1700	82.14	779	37.62	931	44.96	197	9.54	148	7.16	2016-09-19 11:04:00	2016-09-20 11:27:00	2016-09-20 14:09:25	N
MED	6 Color TBNK + Truc T03	MED161	T27/T8	HIV	1767	81.42	833	38.4	930	42.85	245	11.31	146	6.73	2016-09-19 11:04:00	2016-09-20 14:06:00	2016-09-20 22:06:06	N
MED	6 Color TBNK + Truc T03	MED162	T0/T0	HIV	1644	74.23	746	33.69	840	37.94	261	11.76	302	13.65	2016-09-19 12:20:00	2016-09-19 15:22:00	2016-09-19 16:37:19	N
MED	6 Color TBNK + Truc T03	MED162	T24/T6	HIV	1639	74.86	738	33.69	871	39.77	257	11.75	289	13.19	2016-09-19 12:20:00	2016-09-20 12:04:00	2016-09-20 14:05:28	N
MED	6 Color TBNK + Truc T03	MED162	T27/T8	HIV	1781	74.62	816	34.21	906	37.95	284	11.89	318	13.34	2016-09-19 12:20:00	2016-09-20 15:04:00	2016-09-20 22:22:55	N
MED	6 Color TBNK + Truc T03	MED163	T0/T0	HIV	1238	87.57	823	58.18	412	29.15	136	9.64	37	2.59	2016-09-19 12:45:00	2016-09-19 15:26:00	2016-09-19 16:40:39	N
MED	6 Color TBNK + Truc T03	MED163	T24/T6	HIV	1229	86.4	790	55.52	422	29.69	143	10.06	43	3.01	2016-09-19 12:45:00	2016-09-20 12:09:00	2016-09-20 14:06:37	N
MED	6 Color TBNK + Truc T03	MED163	T27/T8	HIV	1289	87.85	857	58.41	426	29.04	137	9.36	36	2.47	2016-09-19 12:45:00	2016-09-20 15:04:00	2016-09-20 22:27:45	N
MED	6 Color TBNK + Truc T03	MED164	T0/T0	HIV	374	54.82	133	19.5	222	32.58	76	11.2	217	31.74	2016-09-26 09:05:00	2016-09-26 14:51:00	2016-09-26 16:36:57	N
MED	6 Color TBNK + Truc T03	MED164	T24/T6	HIV	400	56.4	145	20.5	233	32.9	78	10.97	206	28.99	2016-09-26 09:05:00	2016-09-27 09:52:00	2016-09-27 12:12:46	N
MED	6 Color TBNK + Truc T03	MED164	T27/T8	HIV	399	59.34	134	19.89	242	36.05	68	10.12	188	28.05	2016-09-26 09:05:00	2016-09-27 11:27:00	2016-09-27 18:50:35	N
MED	6 Color TBNK + Truc T03	MED175	T0/T0	HIV	569	67.77	80	9.53	416	49.46	65	7.74	170	20.18	2016-10-11 09:07:00	2016-10-11 15:09:00	2016-10-11 17:04:55	N
MED	6 Color TBNK + Truc T03	MED175	T24/T6	HIV	558	70.62	78	9.89	417	52.81	56	7.14	164	20.71	2016-10-11 09:07:00	2016-10-12 10:10:00	2016-10-12 15:06:39	N
MED	6 Color TBNK + Truc T03	MED175	T27/T8	HIV	560	70.48	74	9.29	416	52.33	57	7.13	160	20.19	2016-10-11 09:07:00	2016-10-12 11:57:00	2016-10-12 19:59:24	N
MED	6 Color TBNK + Truc T03	MED178	T0/T0	HIV	2829	94.81	184	6.16	2454	82.26	55	1.86	93	3.13	2016-10-11 09:37:00	2016-10-11 15:07:00	2016-10-11 15:59:54	N
MED	6 Color TBNK + Truc T03	MED178	T24/T6	HIV	2912	94.38	186	6.03	2509	81.31	79	2.56	84	2.71	2016-10-11 09:37:00	2016-10-12 09:47:00	2016-10-12 14:17:41	N
MED	6 Color TBNK + Truc T03	MED178	T27/T8	HIV	3194	95.03	190	5.64	2786	82.88	57	1.71	106	3.15	2016-10-11 09:37:00	2016-10-12 11:56:00	2016-10-12 19:55:42	N
MED	6 Color TBNK + Truc T03	MED183	T0/T0	HIV	2365	79.95	174	5.89	2013	68.06	326	11.01	245	8.27	2016-10-17 10:40:00	2016-10-17 16:40:00	2016-10-17 17:18:17	N
MED	6 Color TBNK + Truc T03	MED183	T24/T6	HIV	2492	81.14	190	6.18	2084	67.85	300	9.78	247	8.06	2016-10-17 10:40:00	2016-10-18 11:05:00	2016-10-18 13:02:28	N
MED	6 Color TBNK + Truc T03	MED183	T27/T8	HIV	2333	80.18	190	6.54	1929	66.28	285	9.8	262	9.02	2016-10-17 10:40:00	2016-10-18 13:06:00	2016-10-18 20:39:51	N
MED	6 Color TBNK + Truc T03	MED184	T0/T0	HIV	898	66.26	185	13.64	693	51.12	316	23.3	134	9.85	2016-10-17 11:24:00	2016-10-17 16:40:00	2016-10-17 17:22:02	N
MED	6 Color TBNK + Truc T03	MED184	T24/T6	HIV	929	66.16	199	14.15	708	50.44	330	23.54	132	9.42	2016-10-17 11:24:00	2016-10-18 11:32:00	2016-10-18 13:03:39	N
MED	6 Color TBNK + Truc T03	MED184	T27/T8	HIV	861	66.67	190	14.73	657	50.82	296	22.89	125	9.68	2016-10-17 11:24:00	2016-10-18 13:40:00	2016-10-18 21:01:36	N
MED	6 Color TBNK + Truc T03	MED187	T0/T0	HIV	891	61.73	26	1.79	756	52.43	435	30.17	107	7.4	2016-10-24 10:30:00	2016-10-24 16:13:00	2016-10-24 17:14:20	N
MED	6 Color TBNK + Truc T03	MED187	T24/T6	HIV	816	61.48	27	2.05	718	54.16	401	30.24	98	7.38	2016-10-24 10:30:00	2016-10-25 11:05:00	2016-10-25 15:20:02	N
MED	6 Color TBNK + Truc T03	MED187	T27/T8	HIV	803	61.63	25	1.91	718	55.07	380	29.18	109	8.38	2016-10-24 10:30:00	2016-10-25 12:49:00	2016-10-25 20:32:06	N
MED	6 Color TBNK + Truc T03	MED192	T0/T0	HIV	1297	76.04	121	7.1	1133	66.43	209	12.24	185	10.84	2016-11-01 11:13:00	2016-11-01 16:43:00	2016-11-01 17:09:17	N
MED	6 Color TBNK + Truc T03	MED192	T24/T6	HIV	1270	77.97	117	7.19	1115	68.45	180	11.08	169	10.36	2016-11-01 11:13:00	2016-11-02 11:05:00	2016-11-02 11:46:25	N
MED	6 Color TBNK + Truc T03	MED192	T27/T8	HIV	1383	77.92	133	7.5	1212	68.29	196	11.07	179	10.09	2016-11-01 11:13:00	2016-11-02 13:29:00	2016-11-02 20:49:09	N
MED	6 Color TBNK + Truc T03	MED194	T0/T0	HIV	243	48.37	123	24.43	92	18.28	42	8.45	209	41.55	2016-11-07 11:09:00	2016-11-07 15:35:00	2016-11-07 16:59:37	N
MED	6 Color TBNK + Truc T03	MED194	T24/T6	HIV	232	48.38	115	24.07	86	17.86	45	9.38	198	41.4	2016-11-07 11:09:00	2016-11-08 11:00:00	2016-11-08 11:47:29	N
MED	6 Color TBNK + Truc T03	MED194	T27/T8	HIV	236	49.26	119	24.87	86	17.89	41	8.62	197	40.99	2016-11-07 11:09:00	2016-11-08 13:44:00	2016-11-08 21:10:27	N
MED	6 Color TBNK + Truc T03	MED200	T0/T0	HIV	650	64.87	19	1.94	543	54.14	262	26.18	80	8	2016-11-14 10:50:00	2016-11-14 15:59:00	2016-11-14 17:56:06	N
MED	6 Color TBNK + Truc T03	MED200	T24/T6	HIV	612	65.42	18	1.95	509	54.37	240	25.6	77	8.23	2016-11-14 10:50:00	2016-11-15 11:41:00	2016-11-15 16:13:55	N
MED	6 Color TBNK + Truc T03	MED200	T27/T8	HIV	648	67.45	19	1.99	556	57.84	232	24.1	73	7.56	2016-11-14 10:50:00	2016-11-15 13:34:00	2016-11-15 21:12:52	N
MED	6 Color TBNK + Truc T03	MED201	T0/T0	HIV	2354	88.27	174	6.53	2154	80.79	135	5.05	98	3.69	2016-11-14 11:15:00	2016-11-14 17:17:00	2016-11-14 18:03:54	N
MED	6 Color TBNK + Truc T03	MED201	T24/T6	HIV	2153	86.78	185	7.44	1954	78.77	148	5.98	94	3.78	2016-11-14 11:15:00	2016-11-15 12:11:00	2016-11-15 16:19:06	N
MED	6 Color TBNK + Truc T03	MED201	T27/T8	HIV	2129	87.98	177	7.31	1946	80.4	143	5.89	104	4.29	2016-11-14 11:15:00	2016-11-15 13:34:00	2016-11-15 21:14:30	N
MED	6 Color TBNK + Truc T03	MED209	T0/T0	HIV	670	66.81	78	7.74	500	49.82	140	14	151	15.08	2016-11-28 10:35:00	2016-11-28 16:46:00	2016-11-28 17:55:29	N
MED	6 Color TBNK + Truc T03	MED209	T24/T6	HIV	687	67.8	73	7.21	522	51.55	131	12.96	156	15.44	2016-11-28 10:35:00	2016-11-29 11:31:00	2016-11-29 13:05:24	N
MED	6 Color TBNK + Truc T03	MED209	T27/T8	HIV	703	67.93	76	7.37	533	51.53	139	13.42	151	14.56	2016-11-28 10:35:00	2016-11-29 12:51:00	2016-11-29 20:15:18	N
MED	6 Color TBNK + Truc T03	MED213	T0/T0	HIV	993	76.49	165	12.74	808	62.25	226	17.43	71	5.51	2017-01-17 09:53:00	2017-01-17 15:55:00	2017-01-17 17:45:36	N
MED	6 Color TBNK + Truc T03	MED213	T24/T6	HIV	1028	78.8	170	13.02	843	64.61	203	15.56	66	5.06	2017-01-17 09:53:00	2017-01-18 10:17:00	2017-01-18 12:18:52	N
MED	6 Color TBNK + Truc T03	MED213	T27/T8	HIV	1025	78.56	169	12.92	833	63.88	214	16.4	61	4.66	2017-01-17 09:53:00	2017-01-18 12:09:00	2017-01-18 19:32:01	N
MED	6 Color TBNK + Truc T03	MED214	T0/T0	HIV	1827	68.7	148	5.56	1515	56.96	467	17.55	342	12.86	2017-01-23 11:05:00	2017-01-23 16:01:00	2017-01-23 16:24:12	N
MED	6 Color TBNK + Truc T03	MED214	T24/T6	HIV	1831	67.29	148	5.43	1522	55.91	482	17.72	399	14.65	2017-01-23 11:05:00	2017-01-24 10:41:00	2017-01-24 11:30:31	N
MED	6 Color TBNK + Truc T03	MED214	T27/T8	HIV	1843	69.11	151	5.65	1526	57.25	468	17.57	331	12.42	2017-01-23 11:05:00	2017-01-24 13:31:00	2017-01-24 20:54:28	N
MED	6 Color TBNK + Truc T03	MED215	T0/T0	HIV	444	65.93	52	7.65	346	51.31	100	14.85	110	16.33	2017-01-24 09:58:00	2017-01-24 15:05:00	2017-01-24 15:34:24	N
MED	6 Color TBNK + Truc T03	MED215	T24/T6	HIV	437	64.4	47	6.93	340	50.11	87	12.82	131	19.25	2017-01-24 09:58:00	2017-01-25 10:37:00	2017-01-25 12:40:21	N
MED	6 Color TBNK + Truc T03	MED215	T27/T8	HIV	420	64.05	45	6.84	324	49.41	81	12.31	128	19.54	2017-01-24 09:58:00	2017-01-25 12:36:00	2017-01-25 21:01:41	N

## Sheet: STB IMK
S6 File. Stability of blood and stained sample storage dataset LCN# - 02843/ 23-20443-00
SITEID	ASYNAM	SPECID	TimP	DONOR_TYPE	LYRIC CD3_ABS_IMKCD4	LYRIC CD3_PCT_IMKCD4	LYRIC CD3_ABS_AVG	LYRIC CD3_PCT_AVG	LYRIC CD4_ABS	LYRIC CD4_PCT	LYRIC CD8_ABS	LYRIC CD8_PCT	LYRIC CD3_ABS_IMKCD19	LYRIC CD3_PCT_IMKCD19	LYRIC CD19_ABS	LYRIC CD19_PCT	LYRIC CD16CD56_ABS	LYRIC CD16CD56_PCT	COLTDTTM	LYDTTM_IMKCD4	ACQDTTM_IMKCD4	LYDTTM_IMKCD19	ACQDTTM_IMKCD19	MANIPULATED
BWI	4 Color TBNK + Truc T03	BWI002	T0/T0	Normal	1246	73.56	1192	73.43	858	50.68	402	23.76	1138	73.31	157	10.11	241	15.5	2016-01-12 07:18:00	2016-01-12 08:58:00	2016-01-12 09:33:35	2016-01-12 08:59:00	2016-01-12 09:34:42	N
BWI	4 Color TBNK + Truc T03	BWI002	T24/T24	Normal	1135	72.52	1122	72.02	747	47.72	397	25.36	1110	71.53	146	9.44	272	17.56	2016-01-12 07:18:00	2016-01-13 08:15:00	2016-01-14 08:51:13	2016-01-13 08:17:00	2016-01-14 08:52:19	N
BWI	4 Color TBNK + Truc T03	BWI002	T48/T24	Normal	1087	72.41	1102	71.51	739	49.23	362	24.11	1118	70.61	151	9.56	273	17.27	2016-01-12 07:18:00	2016-01-14 08:06:00	2016-01-15 08:22:22	2016-01-14 08:08:00	2016-01-15 08:23:27	N
BWI	4 Color TBNK + Truc T03	BWI002	T51/T26	Normal	1140	72.06	1131	70.81	790	49.92	363	22.93	1122	69.55	167	10.38	273	16.94	2016-01-12 07:18:00	2016-01-14 09:46:00	2016-01-15 11:38:38	2016-01-14 09:48:00	2016-01-15 11:39:43	N
BWI	4 Color TBNK + Truc T03	BWI003	T0/T0	Normal	1677	74.8	1600	74.63	1114	49.69	598	26.69	1522	74.47	364	17.81	151	7.4	2016-01-12 07:20:00	2016-01-12 09:02:00	2016-01-12 10:01:09	2016-01-12 09:05:00	2016-01-12 10:02:08	N
BWI	4 Color TBNK + Truc T03	BWI003	T24/T24	Normal	1497	74.42	1574	74.73	1014	50.44	534	26.58	1652	75.04	396	18	137	6.24	2016-01-12 07:20:00	2016-01-13 08:24:00	2016-01-14 08:53:27	2016-01-13 08:26:00	2016-01-14 08:54:28	N
BWI	4 Color TBNK + Truc T03	BWI003	T48/T24	Normal	1336	72.56	1361	73.78	921	50	446	24.24	1386	75	331	17.93	110	5.95	2016-01-12 07:20:00	2016-01-14 08:10:00	2016-01-15 08:24:37	2016-01-14 08:12:00	2016-01-15 08:25:38	N
BWI	4 Color TBNK + Truc T03	BWI003	T51/T26	Normal	1395	74.68	1447	75.39	965	51.69	465	24.92	1499	76.09	337	17.09	115	5.86	2016-01-12 07:20:00	2016-01-14 09:50:00	2016-01-15 11:40:54	2016-01-14 09:51:00	2016-01-15 11:41:55	N
BWI	4 Color TBNK + Truc T03	BWI006	T0/T0	Normal	3558	66.16	3558	66.55	2008	37.35	1450	26.96	3559	66.93	899	16.92	806	15.15	2016-01-19 06:56:00	2016-01-19 08:35:00	2016-01-19 10:12:27	2016-01-19 08:37:00	2016-01-19 10:13:25	N
BWI	4 Color TBNK + Truc T03	BWI006	T24/T24	Normal	3489	67.2	3482	68.03	1973	38	1415	27.25	3474	68.86	849	16.83	691	13.7	2016-01-19 06:56:00	2016-01-20 07:42:00	2016-01-21 08:11:35	2016-01-20 07:44:00	2016-01-21 08:12:32	N
BWI	4 Color TBNK + Truc T03	BWI006	T48/T24	Normal	3504	67.3	3486	67.33	1947	37.38	1469	28.21	3468	67.37	856	16.63	765	14.86	2016-01-19 06:56:00	2016-01-21 07:12:00	2016-01-22 07:35:39	2016-01-21 07:14:00	2016-01-22 07:36:38	N
BWI	4 Color TBNK + Truc T03	BWI006	T51/T26	Normal	3596	68.25	3628	67.6	2069	39.27	1440	27.33	3660	66.94	947	17.32	788	14.41	2016-01-19 06:56:00	2016-01-21 10:28:00	2016-01-22 13:17:59	2016-01-21 10:30:00	2016-01-22 13:18:57	N
BWI	4 Color TBNK + Truc T03	BWI007	T0/T0	Normal	2122	78.93	2121	80.15	1497	55.67	568	21.14	2121	81.36	328	12.57	146	5.61	2016-01-19 07:07:00	2016-01-19 08:44:00	2016-01-19 10:15:30	2016-01-19 08:46:00	2016-01-19 10:16:49	N
BWI	4 Color TBNK + Truc T03	BWI007	T24/T24	Normal	2150	78.58	2137	79.97	1433	52.39	646	23.61	2124	81.37	318	12.2	152	5.83	2016-01-19 07:07:00	2016-01-20 08:09:00	2016-01-21 08:03:36	2016-01-20 08:12:00	2016-01-21 08:04:33	N
BWI	4 Color TBNK + Truc T03	BWI007	T48/T24	Normal	2235	78.77	2135	79.37	1533	54.02	631	22.26	2034	79.97	352	13.82	140	5.49	2016-01-19 07:07:00	2016-01-21 07:16:00	2016-01-22 07:37:37	2016-01-21 07:17:00	2016-01-22 07:38:36	N
BWI	4 Color TBNK + Truc T03	BWI007	T51/T26	Normal	2209	79	2245	78.75	1571	56.21	578	20.68	2281	78.5	333	11.45	185	6.36	2016-01-19 07:07:00	2016-01-21 10:32:00	2016-01-22 13:19:59	2016-01-21 10:34:00	2016-01-22 13:20:58	N
BWI	4 Color TBNK + Truc T03	BWI008	T0/T0	Normal	3785	83.4	3663	83.73	2779	61.24	924	20.37	3541	84.05	325	7.71	310	7.35	2016-01-19 07:08:00	2016-01-19 08:57:00	2016-01-19 10:18:54	2016-01-19 08:58:00	2016-01-19 10:19:50	N
BWI	4 Color TBNK + Truc T03	BWI008	T24/T24	Normal	3765	82.46	3821	83.94	2714	59.46	909	19.91	3878	85.43	357	7.86	285	6.28	2016-01-19 07:08:00	2016-01-20 08:19:00	2016-01-21 07:39:20	2016-01-20 08:20:00	2016-01-21 07:40:16	N
BWI	4 Color TBNK + Truc T03	BWI008	T48/T24	Normal	3486	86.23	3637	85.89	2578	63.77	888	21.97	3789	85.55	334	7.53	278	6.27	2016-01-19 07:08:00	2016-01-21 07:20:00	2016-01-22 07:39:58	2016-01-21 07:22:00	2016-01-22 07:40:54	N
BWI	4 Color TBNK + Truc T03	BWI008	T51/T26	Normal	3611	85.1	3724	85.26	2645	62.33	895	21.1	3837	85.43	302	6.72	316	7.04	2016-01-19 07:08:00	2016-01-21 10:37:00	2016-01-22 13:22:20	2016-01-21 10:39:00	2016-01-22 13:23:17	N
BWI	4 Color TBNK + Truc T03	BWI009	T0/T0	Normal	1902	76.93	1826	76.39	1076	43.53	778	31.48	1750	75.86	210	9.11	329	14.28	2016-01-19 08:33:00	2016-01-19 09:08:00	2016-01-19 10:22:12	2016-01-19 09:10:00	2016-01-19 10:23:10	N
BWI	4 Color TBNK + Truc T03	BWI009	T24/T24	Normal	1862	74.91	1864	76.14	1063	42.76	760	30.6	1867	77.37	214	8.86	316	13.09	2016-01-19 08:33:00	2016-01-20 08:31:00	2016-01-21 07:41:15	2016-01-20 08:33:00	2016-01-21 07:42:13	N
BWI	4 Color TBNK + Truc T03	BWI009	T48/T24	Normal	1826	76.62	1741	77.23	1068	44.83	702	29.47	1655	77.83	181	8.5	280	13.15	2016-01-19 08:33:00	2016-01-21 07:50:00	2016-01-22 07:41:53	2016-01-21 07:51:00	2016-01-22 07:42:50	N
BWI	4 Color TBNK + Truc T03	BWI009	T51/T26	Normal	1812	77.07	1768	78.34	999	42.48	782	33.28	1724	79.62	168	7.77	261	12.05	2016-01-19 08:33:00	2016-01-21 10:55:00	2016-01-22 13:24:16	2016-01-21 10:56:00	2016-01-22 13:25:15	N
BWI	4 Color TBNK + Truc T03	BWI010	T0/T0	Normal	3133	74.98	3072	74.43	1849	44.25	1391	33.28	3011	73.88	870	21.35	180	4.41	2016-01-19 08:35:00	2016-01-19 09:47:00	2016-01-19 10:25:35	2016-01-19 09:49:00	2016-01-19 10:26:33	N
BWI	4 Color TBNK + Truc T03	BWI010	T24/T24	Normal	3179	73.37	3166	74.82	1850	42.7	1455	33.59	3154	76.27	800	19.34	164	3.97	2016-01-19 08:35:00	2016-01-20 08:42:00	2016-01-21 07:43:15	2016-01-20 08:44:00	2016-01-21 07:44:33	N
BWI	4 Color TBNK + Truc T03	BWI010	T48/T24	Normal	3219	76.18	3245	75.41	1999	47.3	1351	31.97	3271	74.65	903	20.61	173	3.95	2016-01-19 08:35:00	2016-01-21 07:53:00	2016-01-22 07:43:52	2016-01-21 07:55:00	2016-01-22 07:45:10	N
BWI	4 Color TBNK + Truc T03	BWI010	T51/T26	Normal	3132	74.92	3079	75.48	1897	45.39	1351	32.32	3027	76.04	781	19.61	148	3.71	2016-01-19 08:35:00	2016-01-21 10:59:00	2016-01-22 13:26:19	2016-01-21 11:00:00	2016-01-22 13:27:36	N
BWI	4 Color TBNK + Truc T03	BWI011	T0/T0	Normal	1802	71.07	1802	71.21	1370	54.03	465	18.35	1803	71.36	233	9.21	482	19.09	2016-01-26 05:50:00	2016-01-26 08:21:00	2016-01-26 08:52:30	2016-01-26 08:23:00	2016-01-26 08:53:33	N
BWI	4 Color TBNK + Truc T03	BWI011	T24/T24	Normal	1907	70.65	1909	70.55	1432	53.06	516	19.12	1911	70.44	263	9.7	522	19.24	2016-01-26 05:50:00	2016-01-27 06:32:00	2016-01-28 07:15:42	2016-01-27 06:34:00	2016-01-28 07:16:43	N
BWI	4 Color TBNK + Truc T03	BWI011	T48/T24	Normal	2010	71.18	1951	70.77	1520	53.82	514	18.22	1891	70.35	265	9.85	492	18.29	2016-01-26 05:50:00	2016-01-28 06:50:00	2016-01-29 07:21:04	2016-01-28 06:52:00	2016-01-29 07:22:05	N
BWI	4 Color TBNK + Truc T03	BWI011	T51/T26	Normal	1722	71.73	1787	71.09	1301	54.2	445	18.54	1852	70.45	266	10.11	496	18.88	2016-01-26 05:50:00	2016-01-28 08:48:00	2016-01-29 10:52:12	2016-01-28 08:49:00	2016-01-29 10:53:13	N
BWI	4 Color TBNK + Truc T03	BWI012	T0/T0	Normal	611	66.88	604	66.06	487	53.26	107	11.73	597	65.24	134	14.64	179	19.52	2016-01-26 06:30:00	2016-01-26 08:30:00	2016-01-26 08:55:45	2016-01-26 08:32:00	2016-01-26 08:57:29	N
BWI	4 Color TBNK + Truc T03	BWI012	T24/T24	Normal	622	66.47	616	67.26	491	52.43	116	12.37	610	68.06	111	12.4	170	18.98	2016-01-26 06:30:00	2016-01-27 06:45:00	2016-01-28 07:17:49	2016-01-27 06:46:00	2016-01-28 07:19:11	N
BWI	4 Color TBNK + Truc T03	BWI012	T48/T24	Normal	578	65.03	583	65.21	445	50.06	121	13.61	588	65.4	106	11.8	186	20.7	2016-01-26 06:30:00	2016-01-28 07:01:00	2016-01-29 07:23:11	2016-01-28 07:03:00	2016-01-29 07:24:33	N
BWI	4 Color TBNK + Truc T03	BWI012	T51/T26	Normal	580	64.53	560	64.43	452	50.29	119	13.3	541	64.34	106	12.64	174	20.66	2016-01-26 06:30:00	2016-01-28 08:54:00	2016-01-29 10:54:19	2016-01-28 08:56:00	2016-01-29 10:55:45	N
BWI	4 Color TBNK + Truc T03	BWI015	T0/T0	Normal	2081	80.65	2012	80.26	1455	56.39	624	24.19	1943	79.86	312	12.83	170	7	2016-02-02 06:55:00	2016-02-02 08:36:00	2016-02-02 10:15:45	2016-02-02 08:38:00	2016-02-02 10:16:44	N
BWI	4 Color TBNK + Truc T03	BWI015	T24/T24	Normal	2100	79.65	2054	79.47	1436	54.46	659	25.01	2007	79.3	343	13.56	169	6.68	2016-02-02 06:55:00	2016-02-03 07:37:00	2016-02-04 07:51:22	2016-02-03 07:39:00	2016-02-04 07:52:19	N
BWI	4 Color TBNK + Truc T03	BWI015	T48/T24	Normal	2007	82.54	2041	81.99	1346	55.37	650	26.73	2076	81.45	296	11.61	160	6.26	2016-02-02 06:55:00	2016-02-04 07:27:00	2016-02-05 07:44:42	2016-02-04 07:28:00	2016-02-05 07:45:41	N
BWI	4 Color TBNK + Truc T03	BWI015	T51/T26	Normal	2179	77	2251	78.47	1480	52.29	689	24.37	2323	79.93	356	12.25	170	5.86	2016-02-02 06:55:00	2016-02-04 09:32:00	2016-02-05 11:54:57	2016-02-04 09:33:00	2016-02-05 11:55:57	N
BWI	4 Color TBNK + Truc T03	BWI016	T0/T0	Normal	1718	73.41	1745	72.74	1217	52.02	445	19.02	1773	72.06	327	13.27	337	13.71	2016-02-02 06:59:00	2016-02-02 08:45:00	2016-02-02 10:18:52	2016-02-02 08:47:00	2016-02-02 10:20:14	N
BWI	4 Color TBNK + Truc T03	BWI016	T24/T24	Normal	1788	74.5	1768	73.62	1244	51.85	494	20.6	1749	72.73	318	13.24	309	12.85	2016-02-02 06:59:00	2016-02-03 07:48:00	2016-02-04 07:53:21	2016-02-03 07:49:00	2016-02-04 07:54:20	N
BWI	4 Color TBNK + Truc T03	BWI016	T48/T24	Normal	1676	70.93	1678	70.89	1129	47.76	454	19.22	1680	70.86	306	12.92	327	13.78	2016-02-02 06:59:00	2016-02-04 07:33:00	2016-02-05 07:46:43	2016-02-04 07:35:00	2016-02-05 07:47:43	N
BWI	4 Color TBNK + Truc T03	BWI016	T51/T26	Normal	1845	73.19	1776	72.85	1282	50.85	501	19.87	1707	72.51	310	13.17	293	12.46	2016-02-02 06:59:00	2016-02-04 09:35:00	2016-02-05 11:57:01	2016-02-04 09:36:00	2016-02-05 11:58:01	N
BWI	4 Color TBNK + Truc T03	BWI017	T0/T0	Normal	1388	80.05	1413	80.09	1121	64.64	268	15.45	1439	80.13	243	13.54	108	6.02	2016-02-02 07:03:00	2016-02-02 08:57:00	2016-02-02 10:22:24	2016-02-02 08:58:00	2016-02-02 10:23:32	N
BWI	4 Color TBNK + Truc T03	BWI017	T24/T24	Normal	1512	78.35	1480	77.78	1212	62.82	317	16.45	1448	77.21	259	13.83	154	8.24	2016-02-02 07:03:00	2016-02-03 07:58:00	2016-02-04 07:55:45	2016-02-03 07:59:00	2016-02-04 07:56:48	N
BWI	4 Color TBNK + Truc T03	BWI017	T48/T24	Normal	1425	78.2	1449	79.48	1138	62.48	288	15.8	1473	80.75	226	12.38	109	5.99	2016-02-02 07:03:00	2016-02-04 07:39:00	2016-02-05 07:49:08	2016-02-04 07:40:00	2016-02-05 07:50:12	N
BWI	4 Color TBNK + Truc T03	BWI017	T51/T26	Normal	1389	80.18	1403	80.34	1121	64.71	280	16.15	1417	80.49	215	12.24	113	6.44	2016-02-02 07:03:00	2016-02-04 09:38:00	2016-02-05 11:59:28	2016-02-04 09:40:00	2016-02-05 12:00:34	N
BWI	4 Color TBNK + Truc T03	BWI018	T0/T0	Normal	1556	69.08	1622	68.86	1276	56.64	267	11.86	1687	68.63	449	18.26	315	12.83	2016-02-02 07:27:00	2016-02-02 09:06:00	2016-02-02 10:26:13	2016-02-02 09:08:00	2016-02-02 10:27:12	N
BWI	4 Color TBNK + Truc T03	BWI018	T24/T24	Normal	1592	67.05	1628	68.08	1293	54.46	276	11.62	1665	69.11	444	18.42	291	12.09	2016-02-02 07:27:00	2016-02-03 08:09:00	2016-02-04 07:57:55	2016-02-03 08:10:00	2016-02-04 07:58:52	N
BWI	4 Color TBNK + Truc T03	BWI018	T48/T24	Normal	1580	68.11	1548	68.2	1288	55.51	274	11.81	1515	68.29	437	19.71	256	11.52	2016-02-02 07:27:00	2016-02-04 08:06:00	2016-02-05 07:51:21	2016-02-04 08:08:00	2016-02-05 07:52:19	N
BWI	4 Color TBNK + Truc T03	BWI018	T51/T26	Normal	1523	68.43	1451	68.37	1231	55.33	285	12.8	1379	68.31	359	17.77	272	13.49	2016-02-02 07:27:00	2016-02-04 09:44:00	2016-02-05 12:01:43	2016-02-04 09:46:00	2016-02-05 12:02:42	N
BWI	4 Color TBNK + Truc T03	BWI019	T0/T0	Normal	1062	69.41	1102	68.96	669	43.74	368	24.07	1142	68.52	232	13.93	279	16.76	2016-02-02 07:30:00	2016-02-02 09:17:00	2016-02-02 10:29:40	2016-02-02 09:19:00	2016-02-02 10:30:47	N
BWI	4 Color TBNK + Truc T03	BWI019	T24/T24	Normal	1143	69.32	1131	69.63	695	42.16	423	25.68	1119	69.94	206	12.9	250	15.64	2016-02-02 07:30:00	2016-02-03 08:34:00	2016-02-04 08:00:15	2016-02-03 08:35:00	2016-02-04 08:01:21	N
BWI	4 Color TBNK + Truc T03	BWI019	T48/T24	Normal	1065	70.45	1050	69.85	667	44.16	375	24.78	1034	69.25	193	12.92	241	16.15	2016-02-02 07:30:00	2016-02-04 08:09:00	2016-02-05 07:53:43	2016-02-04 08:11:00	2016-02-05 07:54:52	N
BWI	4 Color TBNK + Truc T03	BWI019	T51/T26	Normal	1124	71.59	1080	71.33	696	44.3	387	24.66	1036	71.06	197	13.53	210	14.37	2016-02-02 07:30:00	2016-02-04 09:58:00	2016-02-05 12:04:07	2016-02-04 10:01:00	2016-02-05 12:05:15	N
BWI	4 Color TBNK + Truc T03	BWI020	T0/T0	Normal	2810	84.13	2798	83.84	2383	71.34	417	12.49	2785	83.55	177	5.31	364	10.9	2016-02-02 07:32:00	2016-02-02 09:27:00	2016-02-02 10:33:07	2016-02-02 09:29:00	2016-02-02 10:34:27	N
BWI	4 Color TBNK + Truc T03	BWI020	T24/T24	Normal	2931	81.96	2988	81.09	2504	70.01	426	11.93	3045	80.21	214	5.63	420	11.05	2016-02-02 07:32:00	2016-02-03 08:39:00	2016-02-04 08:02:32	2016-02-03 08:40:00	2016-02-04 08:03:28	N
BWI	4 Color TBNK + Truc T03	BWI020	T51/T26	Normal	2678	84.78	2725	83.79	2310	73.14	350	11.07	2772	82.8	206	6.15	357	10.66	2016-02-02 07:32:00	2016-02-04 10:05:00	2016-02-05 12:06:28	2016-02-04 10:07:00	2016-02-05 12:07:26	N
BWI	4 Color TBNK + Truc T03	BWI024	T0/T0	HIV	1307	90.34	1348	89.1	234	16.19	1037	71.63	1388	87.86	126	7.96	54	3.42	2016-02-09 06:42:00	2016-02-09 08:15:00	2016-02-09 09:25:36	2016-02-09 08:16:00	2016-02-09 09:26:45	N
BWI	4 Color TBNK + Truc T03	BWI024	T24/T24	HIV	1344	90.8	1369	89.45	237	16.05	1069	72.27	1394	88.11	61	3.84	67	4.24	2016-02-09 06:42:00	2016-02-10 07:23:00	2016-02-11 07:42:53	2016-02-10 07:24:00	2016-02-11 07:44:02	N
BWI	4 Color TBNK + Truc T03	BWI024	T48/T24	HIV	1299	91.3	1290	89.83	208	14.62	1051	73.82	1280	88.36	80	5.52	82	5.64	2016-02-09 06:42:00	2016-02-11 07:22:00	2016-02-12 07:36:44	2016-02-11 07:24:00	2016-02-12 07:37:54	N
BWI	4 Color TBNK + Truc T03	BWI024	T51/T26	HIV	1301	88.93	1315	89.56	220	15.03	1039	71.06	1330	90.19	78	5.26	62	4.19	2016-02-09 06:42:00	2016-02-11 09:15:00	2016-02-12 11:34:35	2016-02-11 09:17:00	2016-02-12 11:35:46	N
BWI	4 Color TBNK + Truc T03	BWI025	T0/T0	HIV	2710	82.41	2642	82	340	10.35	2337	71.09	2574	81.58	264	8.37	288	9.13	2016-02-09 06:52:00	2016-02-09 08:20:00	2016-02-09 09:29:30	2016-02-09 08:21:00	2016-02-09 09:30:29	N
BWI	4 Color TBNK + Truc T03	BWI025	T24/T24	HIV	2368	83.16	2476	83.38	308	10.83	2029	71.24	2585	83.61	215	6.94	272	8.79	2016-02-09 06:52:00	2016-02-10 07:32:00	2016-02-11 07:45:13	2016-02-10 07:33:00	2016-02-11 07:46:11	N
BWI	4 Color TBNK + Truc T03	BWI025	T48/T24	HIV	2622	80.76	2540	81.73	322	9.92	2265	69.76	2458	82.69	217	7.29	269	9.04	2016-02-09 06:52:00	2016-02-11 07:26:00	2016-02-12 08:03:08	2016-02-11 07:28:00	2016-02-12 08:04:07	N
BWI	4 Color TBNK + Truc T03	BWI025	T51/T26	HIV	2531	83.33	2572	83.13	334	11.01	2155	70.96	2613	82.92	223	7.08	282	8.95	2016-02-09 06:52:00	2016-02-11 09:18:00	2016-02-12 11:37:01	2016-02-11 09:20:00	2016-02-12 11:38:00	N
BWI	4 Color TBNK + Truc T03	BWI026	T0/T0	HIV	1617	88.41	1629	88.05	1104	60.34	488	26.66	1642	87.68	104	5.53	122	6.51	2016-02-09 07:01:00	2016-02-09 08:27:00	2016-02-09 09:32:56	2016-02-09 08:29:00	2016-02-09 09:34:09	N
BWI	4 Color TBNK + Truc T03	BWI026	T24/T24	HIV	1623	87.75	1553	87.88	1129	61.02	474	25.63	1482	88	88	5.25	105	6.21	2016-02-09 07:01:00	2016-02-10 07:47:00	2016-02-11 07:47:33	2016-02-10 07:50:00	2016-02-11 07:48:44	N
BWI	4 Color TBNK + Truc T03	BWI026	T48/T24	HIV	1506	88.14	1476	88.32	1054	61.68	431	25.26	1447	88.5	85	5.21	94	5.72	2016-02-09 07:01:00	2016-02-11 07:33:00	2016-02-12 07:41:28	2016-02-11 07:34:00	2016-02-12 07:42:39	N
BWI	4 Color TBNK + Truc T03	BWI026	T51/T26	HIV	1463	89.62	1539	88.97	1007	61.68	433	26.51	1615	88.33	92	5.05	102	5.56	2016-02-09 07:01:00	2016-02-11 09:22:00	2016-02-12 11:39:27	2016-02-11 09:23:00	2016-02-12 11:40:40	N
BWI	4 Color TBNK + Truc T03	BWI027	T0/T0	HIV	1394	82.09	1385	81.91	690	40.6	714	42.05	1375	81.73	52	3.11	249	14.77	2016-02-09 07:12:00	2016-02-09 08:39:00	2016-02-09 09:36:43	2016-02-09 08:40:00	2016-02-09 09:38:19	N
BWI	4 Color TBNK + Truc T03	BWI027	T24/T24	HIV	1311	83.96	1311	82.56	646	41.37	675	43.23	1310	81.17	25	1.55	244	15.11	2016-02-09 07:12:00	2016-02-10 07:56:00	2016-02-11 07:50:00	2016-02-10 07:58:00	2016-02-11 07:51:12	N
BWI	4 Color TBNK + Truc T03	BWI027	T48/T24	HIV	1203	83.2	1185	83.3	587	40.57	619	42.81	1167	83.4	27	1.94	195	13.96	2016-02-09 07:12:00	2016-02-11 07:44:00	2016-02-12 07:43:54	2016-02-11 07:45:00	2016-02-12 07:45:04	N
BWI	4 Color TBNK + Truc T03	BWI027	T51/T26	HIV	1146	82.09	1178	83.5	569	40.74	588	42.1	1209	84.9	25	1.72	175	12.3	2016-02-09 07:12:00	2016-02-11 09:30:00	2016-02-12 11:41:56	2016-02-11 09:31:00	2016-02-12 11:43:07	N
BWI	4 Color TBNK + Truc T03	BWI028	T0/T0	HIV	1275	59.45	1275	60.52	425	19.81	845	39.42	1275	61.59	500	24.14	269	13.01	2016-02-09 07:20:00	2016-02-09 08:52:00	2016-02-09 09:40:51	2016-02-09 08:53:00	2016-02-09 09:42:00	N
BWI	4 Color TBNK + Truc T03	BWI028	T24/T24	HIV	1237	59.09	1269	59.8	419	20.01	822	39.26	1301	60.52	547	25.46	266	12.39	2016-02-09 07:20:00	2016-02-10 08:06:00	2016-02-11 07:52:47	2016-02-10 08:08:00	2016-02-11 07:53:54	N
BWI	4 Color TBNK + Truc T03	BWI028	T48/T24	HIV	1216	57.16	1206	58.51	398	18.71	825	38.77	1196	59.86	500	25.04	276	13.81	2016-02-09 07:20:00	2016-02-11 07:47:00	2016-02-12 08:05:10	2016-02-11 07:50:00	2016-02-12 08:06:17	N
BWI	4 Color TBNK + Truc T03	BWI028	T51/T26	HIV	1140	59.84	1167	60.02	387	20.3	755	39.63	1193	60.21	472	23.84	269	13.56	2016-02-09 07:20:00	2016-02-11 09:39:00	2016-02-12 11:44:43	2016-02-11 09:41:00	2016-02-12 11:45:52	N
BWI	4 Color TBNK + Truc T03	BWI036	T0/T0	HIV	1088	69.58	1142	68.81	587	37.52	470	30.03	1196	68.04	425	24.16	124	7.08	2016-02-16 06:48:00	2016-02-16 08:33:00	2016-02-16 10:17:39	2016-02-16 08:35:00	2016-02-16 10:18:52	N
BWI	4 Color TBNK + Truc T03	BWI036	T24/T24	HIV	1204	67.11	1194	67.14	668	37.22	500	27.83	1183	67.17	417	23.65	127	7.19	2016-02-16 06:48:00	2016-02-17 07:35:00	2016-02-18 07:15:45	2016-02-17 07:36:00	2016-02-18 07:16:55	N
BWI	4 Color TBNK + Truc T03	BWI036	T48/T24	HIV	1148	69.9	1146	68.94	636	38.75	479	29.15	1144	67.98	379	22.53	138	8.23	2016-02-16 06:48:00	2016-02-18 07:08:00	2016-02-19 07:22:17	2016-02-18 07:10:00	2016-02-19 07:23:27	N
BWI	4 Color TBNK + Truc T03	BWI036	T51/T26	HIV	1152	68.76	1135	69.55	607	36.21	512	30.57	1117	70.35	332	20.89	119	7.5	2016-02-16 06:48:00	2016-02-18 09:27:00	2016-02-19 12:07:07	2016-02-18 09:29:00	2016-02-19 12:08:17	N
BWI	4 Color TBNK + Truc T03	BWI037	T0/T0	HIV	1615	73.94	1571	73.73	329	15.07	1220	55.88	1528	73.52	96	4.64	438	21.05	2016-02-16 06:51:00	2016-02-16 08:38:00	2016-02-16 10:21:49	2016-02-16 08:40:00	2016-02-16 10:22:54	N
BWI	4 Color TBNK + Truc T03	BWI037	T24/T24	HIV	1679	72.65	1683	73.8	356	15.4	1273	55.09	1688	74.95	85	3.76	463	20.56	2016-02-16 06:51:00	2016-02-17 07:39:00	2016-02-18 07:18:10	2016-02-17 07:41:00	2016-02-18 07:19:12	N
BWI	4 Color TBNK + Truc T03	BWI037	T48/T24	HIV	1521	73.16	1548	74.42	323	15.56	1142	54.91	1575	75.68	92	4.44	402	19.32	2016-02-16 06:51:00	2016-02-18 07:17:00	2016-02-19 07:24:43	2016-02-18 07:19:00	2016-02-19 07:25:43	N
BWI	4 Color TBNK + Truc T03	BWI037	T51/T26	HIV	1622	73.76	1632	73.73	345	15.67	1218	55.38	1642	73.71	87	3.91	477	21.39	2016-02-16 06:51:00	2016-02-18 09:32:00	2016-02-19 11:48:03	2016-02-18 09:34:00	2016-02-19 11:49:04	N
BWI	4 Color TBNK + Truc T03	BWI038	T0/T0	HIV	3509	80.45	3492	80.37	1034	23.7	2395	54.91	3474	80.29	684	15.8	145	3.35	2016-02-16 06:54:00	2016-02-16 08:52:00	2016-02-16 10:25:28	2016-02-16 08:54:00	2016-02-16 10:26:27	N
BWI	4 Color TBNK + Truc T03	BWI038	T24/T24	HIV	3593	79.85	3454	78.63	1101	24.47	2410	53.55	3314	77.41	613	14.32	129	3	2016-02-16 06:54:00	2016-02-17 07:52:00	2016-02-18 07:20:37	2016-02-17 07:54:00	2016-02-18 07:21:35	N
BWI	4 Color TBNK + Truc T03	BWI038	T48/T24	HIV	3498	82.96	3546	82.38	1024	24.28	2394	56.77	3593	81.81	630	14.33	118	2.69	2016-02-16 06:54:00	2016-02-18 07:22:00	2016-02-19 07:27:09	2016-02-18 07:24:00	2016-02-19 07:28:06	N
BWI	4 Color TBNK + Truc T03	BWI038	T51/T26	HIV	3771	79.32	3682	77.85	1213	25.5	2460	51.74	3592	76.38	642	13.65	171	3.64	2016-02-16 06:54:00	2016-02-18 09:35:00	2016-02-19 11:50:32	2016-02-18 09:36:00	2016-02-19 11:51:31	N
BWI	4 Color TBNK + Truc T03	BWI039	T0/T0	HIV	1996	79.61	2034	79.69	320	12.77	1666	66.45	2073	79.78	176	6.79	333	12.82	2016-02-16 06:56:00	2016-02-16 08:58:00	2016-02-16 10:54:27	2016-02-16 08:59:00	2016-02-16 10:55:35	N
BWI	4 Color TBNK + Truc T03	BWI039	T24/T24	HIV	2190	78.93	2088	79.39	340	12.24	1829	65.93	1985	79.85	184	7.4	306	12.31	2016-02-16 06:56:00	2016-02-17 07:59:00	2016-02-18 07:37:53	2016-02-17 08:00:00	2016-02-18 07:38:57	N
BWI	4 Color TBNK + Truc T03	BWI039	T48/T24	HIV	1959	80.46	2040	79.24	310	12.74	1635	67.13	2121	78.02	191	7.02	339	12.46	2016-02-16 06:56:00	2016-02-18 07:30:00	2016-02-19 07:29:08	2016-02-18 07:31:00	2016-02-19 07:30:15	N
BWI	4 Color TBNK + Truc T03	BWI039	T51/T26	HIV	1957	80.35	1995	80.52	296	12.17	1643	67.45	2032	80.7	205	8.14	257	10.21	2016-02-16 06:56:00	2016-02-18 09:41:00	2016-02-19 11:52:34	2016-02-18 09:44:00	2016-02-19 11:53:40	N
BWI	4 Color TBNK + Truc T03	BWI040	T0/T0	HIV	1431	83.27	1451	82.66	731	42.57	684	39.81	1472	82.05	191	10.67	126	7	2016-02-16 06:59:00	2016-02-16 09:10:00	2016-02-16 10:32:23	2016-02-16 09:12:00	2016-02-16 10:33:32	N
BWI	4 Color TBNK + Truc T03	BWI040	T24/T24	HIV	1552	82.72	1512	83.44	788	41.99	750	39.99	1473	84.16	157	8.96	114	6.49	2016-02-16 06:59:00	2016-02-17 08:03:00	2016-02-18 07:25:11	2016-02-17 08:05:00	2016-02-18 07:26:17	N
BWI	4 Color TBNK + Truc T03	BWI040	T48/T24	HIV	1541	83.72	1520	82.57	804	43.67	730	39.65	1499	81.42	143	7.74	111	6.03	2016-02-16 06:59:00	2016-02-18 07:38:00	2016-02-19 07:31:46	2016-02-18 07:40:00	2016-02-19 07:32:52	N
BWI	4 Color TBNK + Truc T03	BWI040	T51/T26	HIV	1446	82.86	1460	84.15	754	43.18	678	38.85	1473	85.44	129	7.45	111	6.41	2016-02-16 06:59:00	2016-02-18 09:46:00	2016-02-19 11:55:10	2016-02-18 09:49:00	2016-02-19 11:56:16	N
BWI	4 Color TBNK + Truc T03	BWI041	T0/T0	HIV	1289	75.45	1302	75.38	63	3.69	1067	62.45	1316	75.32	210	12.03	208	11.93	2016-02-16 07:11:00	2016-02-16 09:17:00	2016-02-16 10:36:19	2016-02-16 09:18:00	2016-02-16 10:37:32	N
BWI	4 Color TBNK + Truc T03	BWI041	T24/T24	HIV	1369	76.47	1369	76.7	46	2.58	1159	64.72	1369	76.93	170	9.53	218	12.25	2016-02-16 07:11:00	2016-02-17 08:10:00	2016-02-18 07:27:27	2016-02-17 08:13:00	2016-02-18 07:28:38	N
BWI	4 Color TBNK + Truc T03	BWI041	T48/T24	HIV	1256	79.32	1255	78.96	41	2.58	1068	67.44	1255	78.59	107	6.73	211	13.19	2016-02-16 07:11:00	2016-02-18 07:42:00	2016-02-19 07:34:00	2016-02-18 07:43:00	2016-02-19 07:35:10	N
BWI	4 Color TBNK + Truc T03	BWI041	T51/T26	HIV	1270	78.09	1250	77.96	49	3	1078	66.28	1230	77.82	141	8.9	203	12.84	2016-02-16 07:11:00	2016-02-18 09:53:00	2016-02-19 11:57:26	2016-02-18 09:54:00	2016-02-19 11:58:38	N
BWI	4 Color TBNK + Truc T03	BWI049	T0/T0	HIV	1203	70.8	1222	71.78	67	3.97	1092	64.27	1241	72.76	43	2.54	357	20.96	2016-02-23 06:40:00	2016-02-23 08:27:00	2016-02-23 09:40:30	2016-02-23 08:30:00	2016-02-23 09:41:35	N
BWI	4 Color TBNK + Truc T03	BWI049	T24/T24	HIV	1291	69.83	1283	69.66	68	3.7	1181	63.88	1276	69.49	33	1.77	446	24.28	2016-02-23 06:40:00	2016-02-24 06:46:00	2016-02-25 07:35:51	2016-02-24 06:47:00	2016-02-25 07:36:54	N
BWI	4 Color TBNK + Truc T03	BWI049	T48/T24	HIV	1220	69.87	1173	69.05	66	3.78	1108	63.43	1126	68.23	20	1.21	426	25.81	2016-02-23 06:40:00	2016-02-25 07:04:00	2016-02-26 07:25:27	2016-02-25 07:05:00	2016-02-26 07:26:32	N
BWI	4 Color TBNK + Truc T03	BWI049	T51/T26	HIV	1201	68.7	1243	69.2	58	3.31	1115	63.77	1285	69.7	37	1.99	445	24.12	2016-02-23 06:40:00	2016-02-25 09:44:00	2016-02-26 12:30:06	2016-02-25 09:45:00	2016-02-26 12:31:11	N
BWI	4 Color TBNK + Truc T03	BWI050	T0/T0	HIV	2989	64.71	2912	64.38	238	5.15	2538	54.94	2835	64.05	498	11.26	1008	22.76	2016-02-23 06:42:00	2016-02-23 08:33:00	2016-02-23 09:44:15	2016-02-23 08:34:00	2016-02-23 09:45:16	N
BWI	4 Color TBNK + Truc T03	BWI050	T24/T24	HIV	2493	59.65	2523	61.02	207	4.95	2132	51.02	2553	62.38	380	9.3	1090	26.63	2016-02-23 06:42:00	2016-02-24 06:54:00	2016-02-25 07:48:28	2016-02-24 06:55:00	2016-02-25 07:49:27	N
BWI	4 Color TBNK + Truc T03	BWI050	T48/T24	HIV	2225	64.07	2135	64.77	172	4.95	1898	54.64	2045	65.48	160	5.13	874	27.99	2016-02-23 06:42:00	2016-02-25 07:07:00	2016-02-26 07:27:41	2016-02-25 07:08:00	2016-02-26 07:28:42	N
BWI	4 Color TBNK + Truc T03	BWI050	T51/T26	HIV	2043	62.84	1991	63.29	169	5.21	1735	53.38	1938	63.73	174	5.72	859	28.25	2016-02-23 06:42:00	2016-02-25 09:47:00	2016-02-26 12:32:21	2016-02-25 09:48:00	2016-02-26 12:33:23	N
BWI	4 Color TBNK + Truc T03	BWI051	T0/T0	HIV	1993	78.7	1973	79.05	167	6.59	1793	70.78	1952	79.39	65	2.64	412	16.75	2016-02-23 06:57:00	2016-02-23 08:43:00	2016-02-23 09:47:46	2016-02-23 08:45:00	2016-02-23 09:48:51	N
BWI	4 Color TBNK + Truc T03	BWI051	T24/T24	HIV	1888	76.19	1909	77.59	173	6.98	1674	67.57	1930	79	71	2.92	400	16.38	2016-02-23 06:57:00	2016-02-24 06:58:00	2016-02-25 07:40:26	2016-02-24 06:59:00	2016-02-25 07:41:30	N
BWI	4 Color TBNK + Truc T03	BWI051	T48/T24	HIV	1757	81.15	1726	80.54	135	6.23	1583	73.11	1696	79.93	20	0.96	385	18.17	2016-02-23 06:57:00	2016-02-25 07:15:00	2016-02-26 07:38:28	2016-02-25 07:17:00	2016-02-26 07:39:34	N
BWI	4 Color TBNK + Truc T03	BWI051	T51/T26	HIV	1931	76.93	1860	75.62	159	6.35	1736	69.2	1789	74.3	32	1.33	467	19.39	2016-02-23 06:57:00	2016-02-25 09:54:00	2016-02-26 12:34:51	2016-02-25 09:57:00	2016-02-26 12:35:57	N
BWI	4 Color TBNK + Truc T03	BWI052	T0/T0	HIV	1154	61.15	1183	60.36	455	24.13	691	36.62	1212	59.57	470	23.13	312	15.34	2016-02-23 07:03:00	2016-02-23 08:53:00	2016-02-23 10:04:05	2016-02-23 08:54:00	2016-02-23 10:05:08	N
BWI	4 Color TBNK + Truc T03	BWI052	T24/T24	HIV	1312	61.57	1284	62	517	24.25	780	36.57	1255	62.42	450	22.37	283	14.09	2016-02-23 07:03:00	2016-02-24 07:05:00	2016-02-25 07:42:39	2016-02-24 07:06:00	2016-02-25 07:43:39	N
BWI	4 Color TBNK + Truc T03	BWI052	T48/T24	HIV	1212	66.37	1272	66.14	477	26.12	720	39.45	1332	65.9	350	17.31	295	14.58	2016-02-23 07:03:00	2016-02-25 07:24:00	2016-02-26 07:32:25	2016-02-25 07:26:00	2016-02-26 07:33:28	N
BWI	4 Color TBNK + Truc T03	BWI052	T51/T26	HIV	1179	62.66	1240	63.41	455	24.17	718	38.13	1300	64.16	413	20.36	290	14.32	2016-02-23 07:03:00	2016-02-25 09:59:00	2016-02-26 12:37:06	2016-02-25 10:02:00	2016-02-26 12:38:08	N
BWI	4 Color TBNK + Truc T03	BWI053	T0/T0	HIV	1890	81.92	1923	80.7	538	23.32	1319	57.2	1956	79.49	236	9.59	229	9.31	2016-02-29 06:54:00	2016-02-29 09:39:00	2016-02-29 10:49:35	2016-02-29 09:40:00	2016-02-29 10:50:36	N
BWI	4 Color TBNK + Truc T03	BWI053	T24/T24	HIV	1968	79.96	1907	81.31	583	23.69	1360	55.25	1846	82.66	138	6.16	224	10.03	2016-02-29 06:54:00	2016-03-01 07:03:00	2016-03-02 07:44:16	2016-03-01 07:04:00	2016-03-02 07:45:16	N
BWI	4 Color TBNK + Truc T03	BWI053	T48/T24	HIV	1804	80.79	1730	79.76	525	23.51	1248	55.89	1655	78.72	138	6.55	202	9.59	2016-02-29 06:54:00	2016-03-02 07:05:00	2016-03-03 07:28:09	2016-03-02 07:06:00	2016-03-03 07:29:10	N
BWI	4 Color TBNK + Truc T03	BWI053	T51/T26	HIV	1516	82.32	1590	81.59	460	24.96	1017	55.18	1664	80.87	170	8.27	199	9.66	2016-02-29 06:54:00	2016-03-02 09:52:00	2016-03-03 13:27:40	2016-03-02 09:54:00	2016-03-03 13:28:45	N
BWI	4 Color TBNK + Truc T03	BWI054	T0/T0	HIV	1748	84.11	1752	83.79	738	35.53	998	48.02	1757	83.47	240	11.39	100	4.74	2016-02-29 06:58:00	2016-02-29 09:50:00	2016-02-29 10:52:46	2016-02-29 09:52:00	2016-02-29 10:54:06	N
BWI	4 Color TBNK + Truc T03	BWI054	T24/T24	HIV	1680	79.48	1756	80.46	707	33.44	961	45.47	1832	81.44	261	11.61	139	6.16	2016-02-29 06:58:00	2016-03-01 07:11:00	2016-03-02 07:46:21	2016-03-01 07:13:00	2016-03-02 07:47:21	N
BWI	4 Color TBNK + Truc T03	BWI054	T48/T24	HIV	1648	79.99	1731	81.06	723	35.11	916	44.48	1815	82.13	249	11.25	126	5.7	2016-02-29 06:58:00	2016-03-02 07:07:00	2016-03-03 07:30:15	2016-03-02 07:09:00	2016-03-03 07:31:16	N
BWI	4 Color TBNK + Truc T03	BWI054	T51/T26	HIV	1729	82.87	1679	83.04	775	37.13	958	45.9	1629	83.21	225	11.5	99	5.05	2016-02-29 06:58:00	2016-03-02 09:57:00	2016-03-03 13:29:52	2016-03-02 09:59:00	2016-03-03 13:30:53	N
BWI	4 Color TBNK + Truc T03	BWI055	T0/T0	HIV	678	60.43	659	60.73	242	21.58	408	36.39	640	61.04	289	27.6	107	10.16	2016-02-29 07:07:00	2016-02-29 09:57:00	2016-02-29 10:56:14	2016-02-29 09:59:00	2016-02-29 10:57:33	N
BWI	4 Color TBNK + Truc T03	BWI055	T24/T24	HIV	613	58.78	629	58.71	219	20.99	364	34.91	645	58.64	320	29.06	108	9.86	2016-02-29 07:07:00	2016-03-01 07:16:00	2016-03-02 07:48:45	2016-03-01 07:18:00	2016-03-02 07:50:03	N
BWI	4 Color TBNK + Truc T03	BWI055	T48/T24	HIV	692	56.45	681	57.37	244	19.91	426	34.73	670	58.3	301	26.18	140	12.22	2016-02-29 07:07:00	2016-03-02 07:16:00	2016-03-03 07:32:42	2016-03-02 07:17:00	2016-03-03 07:33:58	N
BWI	4 Color TBNK + Truc T03	BWI055	T51/T26	HIV	651	60.03	652	58.62	231	21.25	398	36.7	654	57.21	296	25.87	129	11.29	2016-02-29 07:07:00	2016-03-02 10:01:00	2016-03-03 13:32:21	2016-03-02 10:02:00	2016-03-03 13:33:39	N
BWI	4 Color TBNK + Truc T03	BWI056	T0/T0	HIV	1086	81.67	1117	81.54	24	1.8	1004	75.51	1149	81.4	108	7.62	143	10.1	2016-02-29 07:09:00	2016-02-29 10:02:00	2016-02-29 11:00:41	2016-02-29 10:03:00	2016-02-29 11:01:53	N
BWI	4 Color TBNK + Truc T03	BWI056	T24/T24	HIV	970	80.66	996	79.41	19	1.57	904	75.14	1022	78.15	97	7.46	167	12.74	2016-02-29 07:09:00	2016-03-01 07:32:00	2016-03-02 07:51:24	2016-03-01 07:34:00	2016-03-02 07:52:38	N
BWI	4 Color TBNK + Truc T03	BWI056	T48/T24	HIV	1020	79.18	1001	78.1	24	1.83	927	71.95	982	77.01	95	7.49	177	13.91	2016-02-29 07:09:00	2016-03-02 07:18:00	2016-03-03 07:35:18	2016-03-02 07:19:00	2016-03-03 07:36:32	N
BWI	4 Color TBNK + Truc T03	BWI056	T51/T26	HIV	932	78.19	970	78.01	22	1.86	850	71.36	1009	77.83	97	7.47	171	13.21	2016-02-29 07:09:00	2016-03-02 10:08:00	2016-03-03 13:35:00	2016-03-02 10:10:00	2016-03-03 13:36:15	N
BWI	4 Color TBNK + Truc T03	BWI057	T0/T0	HIV	1342	83.01	1379	83.12	553	34.23	794	49.1	1415	83.23	75	4.43	202	11.87	2016-02-29 07:15:00	2016-02-29 10:11:00	2016-02-29 11:04:48	2016-02-29 10:12:00	2016-02-29 11:05:59	N
BWI	4 Color TBNK + Truc T03	BWI057	T24/T24	HIV	1432	83.31	1371	82.88	590	34.36	841	48.92	1311	82.46	80	5.04	190	11.96	2016-02-29 07:15:00	2016-03-01 07:38:00	2016-03-02 07:54:16	2016-03-01 07:40:00	2016-03-02 07:55:27	N
BWI	4 Color TBNK + Truc T03	BWI057	T48/T24	HIV	1310	85.05	1313	84.67	548	35.6	772	50.14	1317	84.29	61	3.91	164	10.47	2016-02-29 07:15:00	2016-03-02 07:26:00	2016-03-03 07:38:11	2016-03-02 07:27:00	2016-03-03 07:39:21	N
BWI	4 Color TBNK + Truc T03	BWI057	T51/T26	HIV	1286	80.91	1352	81.38	534	33.61	761	47.84	1418	81.85	80	4.64	208	12.02	2016-02-29 07:15:00	2016-03-02 10:13:00	2016-03-03 13:37:57	2016-03-02 10:15:00	2016-03-03 13:39:07	N
BWI	4 Color TBNK + Truc T03	BWI058	T0/T0	HIV	3146	81.6	3251	81.64	384	9.97	2715	70.42	3356	81.68	515	12.54	222	5.39	2016-02-29 07:25:00	2016-02-29 10:19:00	2016-02-29 11:08:33	2016-02-29 10:21:00	2016-02-29 11:09:54	N
BWI	4 Color TBNK + Truc T03	BWI058	T24/T24	HIV	3209	80.43	3166	81.18	353	8.85	2827	70.85	3122	81.92	474	12.44	200	5.24	2016-02-29 07:25:00	2016-03-01 07:48:00	2016-03-02 08:08:51	2016-03-01 07:49:00	2016-03-02 08:09:51	N
BWI	4 Color TBNK + Truc T03	BWI058	T48/T24	HIV	2974	81.46	2979	81.17	360	9.86	2590	70.95	2984	80.87	478	12.95	200	5.43	2016-02-29 07:25:00	2016-03-02 07:28:00	2016-03-03 07:40:33	2016-03-02 07:29:00	2016-03-03 07:41:33	N
BWI	4 Color TBNK + Truc T03	BWI058	T51/T26	HIV	2693	82.18	2732	81.55	300	9.15	2365	72.18	2771	80.92	435	12.69	190	5.55	2016-02-29 07:25:00	2016-03-02 10:19:00	2016-03-03 13:40:22	2016-03-02 10:21:00	2016-03-03 13:41:24	N
BWI	4 Color TBNK + Truc T03	BWI059	T0/T0	HIV	2158	81.19	2115	81.21	914	34.39	1233	46.4	2071	81.22	242	9.48	227	8.89	2016-03-01 06:53:00	2016-03-01 08:01:00	2016-03-01 09:19:40	2016-03-01 08:05:00	2016-03-01 09:20:50	N
BWI	4 Color TBNK + Truc T03	BWI059	T24/T24	HIV	2050	79.16	2052	78.47	864	33.38	1171	45.22	2055	77.78	246	9.32	256	9.69	2016-03-01 06:53:00	2016-03-02 07:38:00	2016-03-03 07:52:10	2016-03-02 07:40:00	2016-03-03 07:53:18	N
BWI	4 Color TBNK + Truc T03	BWI059	T48/T24	HIV	1915	81.54	1967	81.76	813	34.62	1079	45.96	2019	81.99	232	9.41	206	8.35	2016-03-01 06:53:00	2016-03-03 07:01:00	2016-03-04 07:43:23	2016-03-03 07:02:00	2016-03-04 07:44:31	N
BWI	4 Color TBNK + Truc T03	BWI059	T51/T26	HIV	2057	80.9	2035	81.8	872	34.28	1174	46.18	2013	82.69	231	9.49	178	7.3	2016-03-01 06:53:00	2016-03-03 09:31:00	2016-03-04 12:25:26	2016-03-03 09:33:00	2016-03-04 12:26:36	N
BWI	4 Color TBNK + Truc T03	BWI060	T0/T0	HIV	2322	81.01	2444	80.82	738	25.74	1515	52.87	2565	80.64	433	13.62	147	4.62	2016-03-01 07:03:00	2016-03-01 08:10:00	2016-03-01 09:23:41	2016-03-01 08:11:00	2016-03-01 09:24:39	N
BWI	4 Color TBNK + Truc T03	BWI060	T24/T24	HIV	2651	80.52	2706	81.27	812	24.68	1769	53.73	2762	82.01	384	11.39	193	5.74	2016-03-01 07:03:00	2016-03-02 07:46:00	2016-03-03 07:54:29	2016-03-02 07:47:00	2016-03-03 07:55:28	N
BWI	4 Color TBNK + Truc T03	BWI060	T48/T24	HIV	2359	80.88	2461	80.71	737	25.26	1546	53	2563	80.55	416	13.07	182	5.71	2016-03-01 07:03:00	2016-03-03 07:04:00	2016-03-04 07:45:42	2016-03-03 07:05:00	2016-03-04 07:46:40	N
BWI	4 Color TBNK + Truc T03	BWI060	T51/T26	HIV	2433	81.19	2558	81.07	776	25.88	1597	53.28	2682	80.95	441	13.31	159	4.79	2016-03-01 07:03:00	2016-03-03 09:34:00	2016-03-04 12:27:50	2016-03-03 09:35:00	2016-03-04 12:28:48	N
BWI	4 Color TBNK + Truc T03	BWI061	T0/T0	HIV	1674	80.51	1737	80.44	568	27.31	1053	50.68	1801	80.37	248	11.07	170	7.61	2016-03-01 07:14:00	2016-03-01 08:14:00	2016-03-01 09:27:06	2016-03-01 08:15:00	2016-03-01 09:28:17	N
BWI	4 Color TBNK + Truc T03	BWI061	T24/T24	HIV	1647	80.16	1635	79.99	583	28.38	1014	49.36	1623	79.82	235	11.57	165	8.13	2016-03-01 07:14:00	2016-03-02 08:04:00	2016-03-03 07:56:52	2016-03-02 08:05:00	2016-03-03 07:58:02	N
BWI	4 Color TBNK + Truc T03	BWI061	T48/T24	HIV	1725	81.4	1706	81.6	602	28.41	1062	50.1	1686	81.81	206	9.97	155	7.52	2016-03-01 07:14:00	2016-03-03 07:11:00	2016-03-04 07:30:40	2016-03-03 07:13:00	2016-03-04 07:31:49	N
BWI	4 Color TBNK + Truc T03	BWI061	T51/T26	HIV	1593	82.12	1539	82.77	545	28.09	1009	52.03	1486	83.42	159	8.91	124	6.97	2016-03-01 07:14:00	2016-03-03 09:37:00	2016-03-04 12:30:13	2016-03-03 09:38:00	2016-03-04 12:31:23	N
BWI	4 Color TBNK + Truc T03	BWI062	T0/T0	HIV	1973	90.19	2023	89.17	747	34.18	1059	48.4	2074	88.14	163	6.93	103	4.36	2016-03-01 07:16:00	2016-03-01 08:34:00	2016-03-01 09:30:42	2016-03-01 08:35:00	2016-03-01 09:32:05	N
BWI	4 Color TBNK + Truc T03	BWI062	T24/T24	HIV	2150	84.45	2130	85.44	849	33.37	1114	43.77	2110	86.43	139	5.68	143	5.85	2016-03-01 07:16:00	2016-03-02 08:12:00	2016-03-03 07:59:15	2016-03-02 08:14:00	2016-03-03 08:00:15	N
BWI	4 Color TBNK + Truc T03	BWI062	T48/T24	HIV	2007	90.89	1972	91.17	774	35.07	1041	47.16	1936	91.46	108	5.09	64	3.02	2016-03-01 07:16:00	2016-03-03 07:18:00	2016-03-04 07:33:01	2016-03-03 07:21:00	2016-03-04 07:34:01	N
BWI	4 Color TBNK + Truc T03	BWI062	T51/T26	HIV	2080	90.63	2058	90.81	806	35.11	1088	47.43	2036	90.99	114	5.1	72	3.2	2016-03-01 07:16:00	2016-03-03 09:40:00	2016-03-04 12:32:37	2016-03-03 09:41:00	2016-03-04 12:33:38	N
BWI	4 Color TBNK + Truc T03	BWI063	T0/T0	HIV	1020	65.84	998	66.06	471	30.4	524	33.84	977	66.29	226	15.32	259	17.59	2016-03-01 07:34:00	2016-03-01 08:46:00	2016-03-01 09:34:18	2016-03-01 08:47:00	2016-03-01 09:35:24	N
BWI	4 Color TBNK + Truc T03	BWI063	T24/T24	HIV	1050	66.48	1000	66.29	468	29.66	563	35.67	951	66.09	226	15.69	247	17.17	2016-03-01 07:34:00	2016-03-02 08:25:00	2016-03-03 08:01:41	2016-03-02 08:27:00	2016-03-03 08:02:47	N
BWI	4 Color TBNK + Truc T03	BWI063	T48/T24	HIV	954	64.47	974	65.09	441	29.78	494	33.41	993	65.71	226	14.97	267	17.69	2016-03-01 07:34:00	2016-03-03 07:22:00	2016-03-04 07:35:29	2016-03-03 07:24:00	2016-03-04 07:36:39	N
BWI	4 Color TBNK + Truc T03	BWI063	T51/T26	HIV	1010	65.5	1049	66.2	458	29.67	536	34.74	1088	66.9	224	13.77	281	17.29	2016-03-01 07:34:00	2016-03-03 09:57:00	2016-03-04 12:35:06	2016-03-03 09:59:00	2016-03-04 12:36:14	N
BWI	4 Color TBNK + Truc T03	BWI064	T0/T0	HIV	1581	69.08	1590	69.47	682	29.81	888	38.78	1598	69.86	254	11.1	419	18.32	2016-03-07 06:53:00	2016-03-07 09:07:00	2016-03-07 09:38:27	2016-03-07 09:08:00	2016-03-07 09:39:31	N
BWI	4 Color TBNK + Truc T03	BWI064	T24/T24	HIV	1644	66.52	1607	65.5	759	30.72	886	35.86	1571	64.48	231	9.47	504	20.7	2016-03-07 06:53:00	2016-03-08 06:59:00	2016-03-09 08:10:06	2016-03-08 07:01:00	2016-03-09 08:11:09	N
BWI	4 Color TBNK + Truc T03	BWI064	T48/T24	HIV	1533	73.08	1558	71.97	677	32.28	854	40.69	1583	70.85	176	7.87	450	20.16	2016-03-07 06:53:00	2016-03-09 07:46:00	2016-03-10 08:49:54	2016-03-09 07:47:00	2016-03-10 08:50:58	N
BWI	4 Color TBNK + Truc T03	BWI064	T51/T26	HIV	1615	70.1	1589	69.68	735	31.88	877	38.07	1562	69.26	184	8.16	474	21	2016-03-07 06:53:00	2016-03-09 09:22:00	2016-03-10 11:42:54	2016-03-09 09:24:00	2016-03-10 11:43:57	N
BWI	4 Color TBNK + Truc T03	BWI066	T0/T0	HIV	1052	69.6	1034	70.74	137	9.05	716	47.38	1017	71.87	336	23.75	58	4.1	2016-04-05 06:41:00	2016-04-05 10:02:00	2016-04-05 10:23:38	2016-04-05 10:04:00	2016-04-05 10:24:46	N
BWI	4 Color TBNK + Truc T03	BWI066	T24/T24	HIV	1012	73.51	999	72.81	157	11.38	662	48.1	987	72.1	299	21.82	70	5.13	2016-04-05 06:41:00	2016-04-06 07:09:00	2016-04-07 08:13:28	2016-04-06 07:10:00	2016-04-07 08:14:37	N
BWI	4 Color TBNK + Truc T03	BWI066	T48/T24	HIV	1018	73.34	1027	72.97	138	9.98	697	50.24	1036	72.6	306	21.41	71	4.98	2016-04-05 06:41:00	2016-04-07 07:06:00	2016-04-08 07:24:41	2016-04-07 07:08:00	2016-04-08 07:25:51	N
BWI	4 Color TBNK + Truc T03	BWI066	T51/T26	HIV	958	71.3	943	72.3	147	10.93	640	47.67	927	73.29	254	20.04	72	5.7	2016-04-05 06:41:00	2016-04-07 09:04:00	2016-04-08 12:40:00	2016-04-07 09:06:00	2016-04-08 12:41:12	N
BWI	4 Color TBNK + Truc T03	BWI067	T0/T0	HIV	994	60.69	1017	61.47	225	13.76	733	44.72	1039	62.26	93	5.58	499	29.89	2016-04-05 06:48:00	2016-04-05 08:08:00	2016-04-05 09:04:53	2016-04-05 08:10:00	2016-04-05 09:06:08	N
BWI	4 Color TBNK + Truc T03	BWI067	T24/T24	HIV	994	67.3	1004	65.86	213	14.43	745	50.45	1013	64.42	33	2.12	447	28.43	2016-04-05 06:48:00	2016-04-06 07:27:00	2016-04-07 07:42:44	2016-04-06 07:29:00	2016-04-07 07:43:57	N
BWI	4 Color TBNK + Truc T03	BWI067	T48/T24	HIV	977	52.25	974	51.57	241	12.88	712	38.11	972	50.9	75	3.93	817	42.78	2016-04-05 06:48:00	2016-04-07 07:16:00	2016-04-08 08:15:02	2016-04-07 07:17:00	2016-04-08 08:16:18	N
BWI	4 Color TBNK + Truc T03	BWI067	T51/T26	HIV	946	55.12	940	56.25	233	13.57	696	40.56	934	57.38	49	3	635	38.96	2016-04-05 06:48:00	2016-04-07 09:07:00	2016-04-08 12:42:28	2016-04-07 09:09:00	2016-04-08 12:43:44	N
BWI	4 Color TBNK + Truc T03	BWI068	T0/T0	HIV	755	92.89	760	91.81	72	8.84	649	79.87	765	90.72	45	5.32	26	3.11	2016-04-05 06:54:00	2016-04-05 08:28:00	2016-04-05 09:09:07	2016-04-05 08:29:00	2016-04-05 09:10:42	N
BWI	4 Color TBNK + Truc T03	BWI068	T24/T24	HIV	735	89.28	737	88.57	64	7.73	632	76.77	739	87.86	37	4.44	30	3.61	2016-04-05 06:54:00	2016-04-06 07:36:00	2016-04-07 07:45:35	2016-04-06 07:37:00	2016-04-07 07:47:05	N
BWI	4 Color TBNK + Truc T03	BWI068	T48/T24	HIV	696	90.03	681	90.19	67	8.63	606	78.36	665	90.35	36	4.94	28	3.76	2016-04-05 06:54:00	2016-04-07 07:24:00	2016-04-08 07:29:59	2016-04-07 07:26:00	2016-04-08 07:31:35	N
BWI	4 Color TBNK + Truc T03	BWI068	T51/T26	HIV	659	87.53	653	88.8	62	8.22	572	75.98	648	90.07	38	5.24	28	3.93	2016-04-05 06:54:00	2016-04-07 09:15:00	2016-04-08 11:58:52	2016-04-07 09:16:00	2016-04-08 12:00:32	N
BWI	4 Color TBNK + Truc T03	BWI069	T0/T0	HIV	983	72.36	1004	71.98	71	5.2	893	65.72	1025	71.6	145	10.11	234	16.33	2016-04-05 07:01:00	2016-04-05 08:33:00	2016-04-05 09:14:17	2016-04-05 08:34:00	2016-04-05 09:15:28	N
BWI	4 Color TBNK + Truc T03	BWI069	T24/T24	HIV	780	71.78	818	71.57	67	6.2	697	64.15	856	71.35	70	5.85	242	20.15	2016-04-05 07:01:00	2016-04-06 07:47:00	2016-04-07 07:48:41	2016-04-06 07:48:00	2016-04-07 07:50:22	N
BWI	4 Color TBNK + Truc T03	BWI114	T0/T0	HIV	852	67.91	856	68.37	68	5.41	772	61.53	860	68.83	79	6.36	282	22.57	2017-01-24 06:52:00	2017-01-24 11:14:00	2017-01-24 12:32:02	2017-01-24 11:16:00	2017-01-24 12:33:16	N
BWI	4 Color TBNK + Truc T03	BWI114	T24/T24	HIV	860	64.16	860	65.45	67	4.96	772	57.54	860	66.74	72	5.58	327	25.43	2017-01-24 06:52:00	2017-01-25 07:19:00	2017-01-26 07:38:35	2017-01-25 07:21:00	2017-01-26 07:39:51	N
BWI	4 Color TBNK + Truc T03	BWI114	T48/T24	HIV	889	66.4	902	67.36	64	4.78	800	59.82	915	68.33	78	5.83	306	22.88	2017-01-24 06:52:00	2017-01-26 07:25:00	2017-01-27 07:37:42	2017-01-26 07:27:00	2017-01-27 07:38:51	N
BWI	4 Color TBNK + Truc T03	BWI114	T51/T26	HIV	811	65.4	800	66.27	57	4.6	736	59.36	789	67.13	74	6.27	298	25.36	2017-01-24 06:52:00	2017-01-26 09:57:00	2017-01-27 12:46:04	2017-01-26 09:59:00	2017-01-27 12:47:16	N
BWI	4 Color TBNK + Truc T03	BWI115	T0/T0	HIV	343	39.68	330	40.68	71	8.27	270	31.24	316	41.69	186	24.49	237	31.18	2017-01-24 07:01:00	2017-01-24 11:25:00	2017-01-24 13:08:39	2017-01-24 11:26:00	2017-01-24 13:10:08	N
BWI	4 Color TBNK + Truc T03	BWI115	T24/T24	HIV	329	42.5	326	42.44	57	7.42	268	34.69	322	42.37	190	24.99	241	31.63	2017-01-24 07:01:00	2017-01-25 07:24:00	2017-01-26 07:41:11	2017-01-25 07:26:00	2017-01-26 07:43:08	N
BWI	4 Color TBNK + Truc T03	BWI115	T48/T24	HIV	303	43.05	295	41.89	52	7.41	251	35.56	286	40.73	173	24.59	219	31.08	2017-01-24 07:01:00	2017-01-26 07:28:00	2017-01-27 07:40:08	2017-01-26 07:30:00	2017-01-27 07:42:07	N
BWI	4 Color TBNK + Truc T03	BWI115	T51/T26	HIV	297	42.47	305	43.28	56	7.98	241	34.53	314	44.08	182	25.58	203	28.54	2017-01-24 07:01:00	2017-01-26 10:00:00	2017-01-27 12:48:35	2017-01-26 10:01:00	2017-01-27 12:50:36	N
BWI	4 Color TBNK + Truc T03	BWI116	T0/T0	HIV	1425	74.36	1454	74.41	141	7.36	1272	66.37	1482	74.45	68	3.42	413	20.76	2017-01-24 07:27:00	2017-01-24 11:33:00	2017-01-24 12:38:04	2017-01-24 11:35:00	2017-01-24 12:39:10	N
BWI	4 Color TBNK + Truc T03	BWI116	T24/T24	HIV	1599	74.73	1574	74.99	179	8.38	1403	65.56	1549	75.26	48	2.32	446	21.68	2017-01-24 07:27:00	2017-01-25 07:29:00	2017-01-26 07:44:47	2017-01-25 07:30:00	2017-01-26 07:45:49	N
BWI	4 Color TBNK + Truc T03	BWI116	T48/T24	HIV	1454	72.45	1420	73.58	161	8.02	1249	62.22	1385	74.7	39	2.13	403	21.74	2017-01-24 07:27:00	2017-01-26 07:31:00	2017-01-27 07:43:48	2017-01-26 07:33:00	2017-01-27 07:44:52	N
BWI	4 Color TBNK + Truc T03	BWI116	T51/T26	HIV	1463	72.03	1485	73.18	169	8.34	1303	64.15	1507	74.33	54	2.65	426	21.01	2017-01-24 07:27:00	2017-01-26 10:03:00	2017-01-27 12:52:17	2017-01-26 10:05:00	2017-01-27 12:53:23	N
BWI	4 Color TBNK + Truc T03	BWI117	T0/T0	HIV	1088	89.63	1038	89.18	88	7.23	913	75.25	988	88.72	38	3.44	77	6.89	2017-01-24 07:41:00	2017-01-24 11:44:00	2017-01-24 12:40:19	2017-01-24 11:46:00	2017-01-24 12:41:53	N
BWI	4 Color TBNK + Truc T03	BWI117	T48/T24	HIV	1071	90.21	1026	89.96	92	7.73	910	76.69	981	89.71	36	3.32	68	6.26	2017-01-24 07:41:00	2017-01-26 07:53:00	2017-01-27 08:10:36	2017-01-26 07:55:00	2017-01-27 08:11:47	N
BWI	4 Color TBNK + Truc T03	BWI117	T51/T26	HIV	964	89.21	942	89.77	79	7.28	825	76.31	921	90.33	28	2.72	67	6.56	2017-01-24 07:41:00	2017-01-26 10:24:00	2017-01-27 12:54:33	2017-01-26 10:26:00	2017-01-27 12:56:10	N
BWI	4 Color TBNK + Truc T03	BWI118	T0/T0	HIV	1139	87.25	1151	85.81	201	15.43	859	65.8	1163	84.37	151	10.95	54	3.94	2017-01-24 07:46:00	2017-01-24 11:52:00	2017-01-24 12:43:13	2017-01-24 11:54:00	2017-01-24 12:44:26	N
BWI	4 Color TBNK + Truc T03	BWI118	T24/T24	HIV	1121	89.47	1113	89.41	202	16.11	862	68.8	1104	89.35	71	5.72	56	4.52	2017-01-24 07:46:00	2017-01-25 07:53:00	2017-01-26 07:49:50	2017-01-25 07:54:00	2017-01-26 07:51:01	N
BWI	4 Color TBNK + Truc T03	BWI118	T48/T24	HIV	871	87.63	906	86.16	156	15.73	655	65.88	942	84.69	98	8.78	29	2.61	2017-01-24 07:46:00	2017-01-26 07:56:00	2017-01-27 08:28:11	2017-01-26 07:58:00	2017-01-27 08:34:12	N
BWI	4 Color TBNK + Truc T03	BWI118	T51/T26	HIV	838	87.86	848	88.89	164	17.25	610	63.97	858	89.92	57	5.97	16	1.66	2017-01-24 07:46:00	2017-01-26 10:28:00	2017-01-27 13:36:27	2017-01-26 10:29:00	2017-01-27 13:42:28	N
BWI	4 Color TBNK + Truc T03	BWI119	T0/T0	HIV	2358	62.13	2268	62.39	131	3.45	2177	57.34	2177	62.66	843	24.25	422	12.15	2017-01-24 07:44:00	2017-01-24 12:04:00	2017-01-24 13:11:50	2017-01-24 12:05:00	2017-01-24 13:13:13	N
BWI	4 Color TBNK + Truc T03	BWI119	T24/T24	HIV	2417	61.83	2335	61.58	128	3.27	2218	56.73	2253	61.34	875	23.83	534	14.55	2017-01-24 07:44:00	2017-01-25 07:58:00	2017-01-26 07:52:17	2017-01-25 08:00:00	2017-01-26 07:53:37	N
BWI	4 Color TBNK + Truc T03	BWI119	T48/T24	HIV	2113	60.28	2132	61.69	131	3.74	1927	54.98	2150	63.1	774	22.7	463	13.58	2017-01-24 07:44:00	2017-01-26 07:59:00	2017-01-27 08:00:58	2017-01-26 08:01:00	2017-01-27 08:01:59	N
BWI	4 Color TBNK + Truc T03	BWI119	T51/T26	HIV	2184	61.42	2147	61.6	110	3.1	1891	53.2	2111	61.79	765	22.39	508	14.86	2017-01-24 07:44:00	2017-01-26 10:31:00	2017-01-27 13:48:34	2017-01-26 10:33:00	2017-01-27 13:49:34	N
BWI	4 Color TBNK + Truc T03	BWI120	T0/T0	HIV	1108	68.61	1132	68.51	225	13.91	842	52.15	1157	68.4	267	15.77	251	14.82	2017-01-24 08:02:00	2017-01-24 12:12:00	2017-01-24 12:48:11	2017-01-24 12:13:00	2017-01-24 12:49:24	N
BWI	4 Color TBNK + Truc T03	BWI120	T24/T24	HIV	1103	70.19	1081	69.35	232	14.73	847	53.91	1059	68.51	237	15.35	228	14.73	2017-01-24 08:02:00	2017-01-25 08:06:00	2017-01-26 07:54:41	2017-01-25 08:09:00	2017-01-26 07:55:49	N
BWI	4 Color TBNK + Truc T03	BWI120	T48/T24	HIV	1006	66.85	1046	68.35	208	13.8	768	51.01	1085	69.85	232	14.95	212	13.62	2017-01-24 08:02:00	2017-01-26 08:04:00	2017-01-27 08:03:04	2017-01-26 08:05:00	2017-01-27 08:04:14	N
BWI	4 Color TBNK + Truc T03	BWI120	T51/T26	HIV	1109	67.72	1058	67.95	245	14.93	833	50.88	1008	68.18	197	13.36	233	15.79	2017-01-24 08:02:00	2017-01-26 10:36:00	2017-01-27 13:26:25	2017-01-26 10:38:00	2017-01-27 13:27:31	N
BWI	4 Color TBNK + Truc T03	BWI121	T0/T0	HIV	2340	89	2269	88.54	846	32.17	1473	56.04	2198	88.08	166	6.66	118	4.74	2017-01-30 06:32:00	2017-01-30 08:06:00	2017-01-30 08:42:23	2017-01-30 08:08:00	2017-01-30 08:43:28	N
BWI	4 Color TBNK + Truc T03	BWI121	T24/T24	HIV	2467	87.41	2475	88.41	871	30.86	1576	55.82	2484	89.42	153	5.49	134	4.82	2017-01-30 06:32:00	2017-01-31 07:20:00	2017-02-01 07:30:57	2017-01-31 07:22:00	2017-02-01 07:31:58	N
BWI	4 Color TBNK + Truc T03	BWI121	T48/T24	HIV	2340	88.55	2308	88.83	858	32.48	1464	55.38	2276	89.12	164	6.43	101	3.96	2017-01-30 06:32:00	2017-02-01 07:17:00	2017-02-02 08:09:20	2017-02-01 07:18:00	2017-02-02 08:10:23	N
BWI	4 Color TBNK + Truc T03	BWI121	T51/T26	HIV	2254	89.15	2159	89.02	834	32.98	1395	55.17	2063	88.9	142	6.11	105	4.51	2017-01-30 06:32:00	2017-02-01 08:58:00	2017-02-02 11:32:01	2017-02-01 09:01:00	2017-02-02 11:33:06	N
BWI	4 Color TBNK + Truc T03	BWI122	T0/T0	HIV	1732	76.85	1740	77.41	698	30.96	1017	45.11	1748	77.97	304	13.57	149	6.63	2017-01-31 06:35:00	2017-01-31 07:56:00	2017-01-31 09:42:00	2017-01-31 07:58:00	2017-01-31 09:43:13	N
BWI	4 Color TBNK + Truc T03	BWI122	T24/T24	HIV	1773	76.08	1694	77.57	706	30.29	1052	45.12	1615	79.05	247	12.08	159	7.77	2017-01-31 06:35:00	2017-02-01 07:20:00	2017-02-02 08:11:32	2017-02-01 07:21:00	2017-02-02 08:12:42	N
BWI	4 Color TBNK + Truc T03	BWI122	T48/T24	HIV	1703	81.27	1637	81.68	669	31.95	1026	48.95	1572	82.1	195	10.18	138	7.2	2017-01-31 06:35:00	2017-02-02 07:22:00	2017-02-03 07:33:28	2017-02-02 07:23:00	2017-02-03 07:34:39	N
BWI	4 Color TBNK + Truc T03	BWI122	T51/T26	HIV	1665	83.14	1599	83.07	679	33.92	967	48.29	1533	83.01	184	9.97	115	6.24	2017-01-31 06:35:00	2017-02-02 09:32:00	2017-02-03 12:15:29	2017-02-02 09:34:00	2017-02-03 12:16:41	N
BWI	4 Color TBNK + Truc T03	BWI123	T0/T0	HIV	3059	81.11	3052	80.56	478	12.67	2560	67.88	3044	80	515	13.53	222	5.83	2017-01-31 06:42:00	2017-01-31 08:01:00	2017-01-31 09:44:31	2017-01-31 08:02:00	2017-01-31 09:45:30	N
BWI	4 Color TBNK + Truc T03	BWI123	T24/T24	HIV	3167	82.5	3083	82.49	546	14.21	2622	68.31	2998	82.49	444	12.21	176	4.83	2017-01-31 06:42:00	2017-02-01 07:25:00	2017-02-02 07:43:37	2017-02-01 07:26:00	2017-02-02 07:44:40	N
BWI	4 Color TBNK + Truc T03	BWI123	T48/T24	HIV	3059	81.7	2920	81.34	465	12.42	2586	69.07	2782	80.98	398	11.58	243	7.08	2017-01-31 06:42:00	2017-02-02 07:25:00	2017-02-03 07:35:56	2017-02-02 07:26:00	2017-02-03 07:36:56	N
BWI	4 Color TBNK + Truc T03	BWI123	T51/T26	HIV	2963	83.17	2870	82.79	460	12.92	2476	69.51	2778	82.4	371	10.99	212	6.29	2017-01-31 06:42:00	2017-02-02 09:35:00	2017-02-03 12:18:00	2017-02-02 09:36:00	2017-02-03 12:18:59	N
BWI	4 Color TBNK + Truc T03	BWI124	T0/T0	HIV	3106	75.86	3056	75.8	1995	48.72	1087	26.55	3005	75.73	676	17.03	262	6.6	2017-01-31 06:43:00	2017-01-31 08:05:00	2017-01-31 09:46:56	2017-01-31 08:07:00	2017-01-31 09:47:54	N
BWI	4 Color TBNK + Truc T03	BWI124	T24/T24	HIV	3315	78.44	3241	78.17	2118	50.11	1160	27.46	3168	77.89	652	16.02	228	5.61	2017-01-31 06:43:00	2017-02-01 07:46:00	2017-02-02 07:45:45	2017-02-01 07:48:00	2017-02-02 07:46:43	N
BWI	4 Color TBNK + Truc T03	BWI124	T48/T24	HIV	2757	79.19	2814	79.47	1831	52.58	908	26.08	2871	79.75	519	14.42	171	4.75	2017-01-31 06:43:00	2017-02-02 07:28:00	2017-02-03 07:38:22	2017-02-02 07:29:00	2017-02-03 07:39:19	N
BWI	4 Color TBNK + Truc T03	BWI124	T51/T26	HIV	3043	78.4	2940	79.02	2011	51.82	1018	26.23	2836	79.64	537	15.07	170	4.78	2017-01-31 06:43:00	2017-02-02 09:38:00	2017-02-03 12:20:25	2017-02-02 09:39:00	2017-02-03 12:21:23	N
BWI	4 Color TBNK + Truc T03	BWI125	T0/T0	HIV	2181	69.87	2178	70.44	730	23.39	1390	44.56	2176	71.01	746	24.36	120	3.92	2017-01-31 06:55:00	2017-01-31 08:34:00	2017-01-31 09:48:54	2017-01-31 08:35:00	2017-01-31 09:50:00	N
BWI	4 Color TBNK + Truc T03	BWI125	T24/T24	HIV	2149	78.25	2155	77.44	728	26.52	1368	49.79	2161	76.63	483	17.13	144	5.12	2017-01-31 06:55:00	2017-02-01 07:51:00	2017-02-02 07:48:05	2017-02-01 07:53:00	2017-02-02 07:49:08	N
BWI	4 Color TBNK + Truc T03	BWI125	T48/T24	HIV	1898	80.2	1997	80.27	631	26.66	1216	51.39	2095	80.34	370	14.18	133	5.08	2017-01-31 06:55:00	2017-02-02 07:33:00	2017-02-03 07:40:20	2017-02-02 07:34:00	2017-02-03 07:41:23	N
BWI	4 Color TBNK + Truc T03	BWI125	T51/T26	HIV	2236	80.48	2158	81.02	751	27.05	1420	51.12	2079	81.57	339	13.28	121	4.73	2017-01-31 06:55:00	2017-02-02 10:06:00	2017-02-03 12:41:39	2017-02-02 10:07:00	2017-02-03 12:42:41	N
BWI	4 Color TBNK + Truc T03	BWI126	T0/T0	HIV	2355	79.06	2375	79.43	1158	38.87	1216	40.82	2395	79.81	383	12.75	215	7.17	2017-01-31 07:03:00	2017-01-31 08:39:00	2017-01-31 09:51:30	2017-01-31 08:40:00	2017-01-31 09:52:36	N
BWI	4 Color TBNK + Truc T03	BWI126	T24/T24	HIV	2139	79.63	2236	80.06	1063	39.58	1096	40.81	2334	80.49	340	11.71	214	7.38	2017-01-31 07:03:00	2017-02-01 07:56:00	2017-02-02 07:50:14	2017-02-01 07:57:00	2017-02-02 07:51:19	N
BWI	4 Color TBNK + Truc T03	BWI126	T48/T24	HIV	2405	80.09	2353	79.81	1143	38.08	1256	41.85	2302	79.52	347	11.98	198	6.85	2017-01-31 07:03:00	2017-02-02 07:57:00	2017-02-03 07:42:52	2017-02-02 07:58:00	2017-02-03 07:43:55	N
BWI	4 Color TBNK + Truc T03	BWI126	T51/T26	HIV	2353	76.59	2282	78.01	1131	36.83	1232	40.09	2210	79.42	350	12.58	181	6.52	2017-01-31 07:03:00	2017-02-02 10:09:00	2017-02-03 12:43:51	2017-02-02 10:10:00	2017-02-03 12:44:56	N
BWI	4 Color TBNK + Truc T03	BWI127	T0/T0	HIV	1229	79.09	1232	79.51	239	15.37	941	60.55	1236	79.94	220	14.21	84	5.46	2017-01-31 07:11:00	2017-01-31 08:43:00	2017-01-31 09:53:46	2017-01-31 08:44:00	2017-01-31 09:54:51	N
BWI	4 Color TBNK + Truc T03	BWI127	T24/T24	HIV	1111	79.54	1166	80.38	220	15.79	875	62.64	1221	81.23	209	13.88	68	4.53	2017-01-31 07:11:00	2017-02-01 08:15:00	2017-02-02 07:52:48	2017-02-01 08:16:00	2017-02-02 07:53:52	N
BWI	4 Color TBNK + Truc T03	BWI127	T48/T24	HIV	1215	80.02	1222	78.99	247	16.29	950	62.6	1228	77.96	203	12.88	121	7.69	2017-01-31 07:11:00	2017-02-02 08:00:00	2017-02-03 07:45:01	2017-02-02 08:02:00	2017-02-03 07:46:08	N
BWI	4 Color TBNK + Truc T03	BWI127	T51/T26	HIV	1077	78.47	1131	78.13	237	17.29	836	60.94	1184	77.8	219	14.4	100	6.6	2017-01-31 07:11:00	2017-02-02 10:12:00	2017-02-03 12:46:27	2017-02-02 10:13:00	2017-02-03 12:47:37	N
BWI	4 Color TBNK + Truc T03	BWI128	T0/T0	HIV	1470	87.64	1428	86.25	205	12.25	1231	73.38	1386	84.87	177	10.82	62	3.8	2017-01-31 08:23:00	2017-01-31 09:05:00	2017-01-31 09:56:22	2017-01-31 09:06:00	2017-01-31 09:57:27	N
BWI	4 Color TBNK + Truc T03	BWI128	T24/T24	HIV	1341	85.74	1339	85.75	197	12.57	1117	71.43	1336	85.76	161	10.31	51	3.3	2017-01-31 08:23:00	2017-02-01 08:19:00	2017-02-02 08:25:59	2017-02-01 08:21:00	2017-02-02 08:27:06	N
BWI	4 Color TBNK + Truc T03	BWI128	T48/T24	HIV	1213	87.81	1249	86.91	158	11.43	1030	74.62	1286	86.01	148	9.92	56	3.72	2017-01-31 08:23:00	2017-02-02 08:03:00	2017-02-03 07:47:38	2017-02-02 08:05:00	2017-02-03 07:48:44	N
BWI	4 Color TBNK + Truc T03	BWI128	T51/T26	HIV	1294	84.98	1236	84.23	170	11.16	1098	72.11	1178	83.48	143	10.1	63	4.45	2017-01-31 08:23:00	2017-02-02 10:44:00	2017-02-03 13:03:48	2017-02-02 10:46:00	2017-02-03 13:04:55	N
MED	4 Color TBNK + Truc T03	MED001	T0/T0	HIV	2311	79.54	2219	78.87	1044	35.95	1149	39.55	2128	78.2	269	9.86	308	11.31	2016-03-01 10:33:00	2016-03-01 13:30:00	2016-03-01 13:57:04	2016-03-01 13:30:00	2016-03-01 13:58:06	N
MED	4 Color TBNK + Truc T03	MED001	T24/T24	HIV	2328	78.83	2261	78.47	1032	34.93	1203	40.73	2195	78.11	265	9.43	341	12.14	2016-03-01 10:33:00	2016-03-02 10:09:00	2016-03-03 10:13:40	2016-03-02 10:09:00	2016-03-03 10:14:40	N
MED	4 Color TBNK + Truc T03	MED001	T48/T24	HIV	2182	78.87	2166	78.4	970	35.06	1120	40.49	2150	77.93	284	10.31	303	11	2016-03-01 10:33:00	2016-03-03 10:08:00	2016-03-04 10:24:43	2016-03-03 10:08:00	2016-03-04 10:25:42	N
MED	4 Color TBNK + Truc T03	MED001	T51/T26	HIV	2067	79.08	2100	78.88	947	36.24	1067	40.83	2132	78.68	276	10.19	275	10.16	2016-03-01 10:33:00	2016-03-03 12:53:00	2016-03-04 15:13:02	2016-03-03 12:53:00	2016-03-04 15:14:02	N
MED	4 Color TBNK + Truc T03	MED004	T0/T0	HIV	1519	85.76	1518	85.78	691	39.01	790	44.63	1517	85.8	134	7.59	108	6.12	2016-03-08 09:40:00	2016-03-08 14:10:00	2016-03-08 15:25:56	2016-03-08 14:10:00	2016-03-08 15:27:07	N
MED	4 Color TBNK + Truc T03	MED004	T24/T24	HIV	1573	87.17	1609	86.88	750	41.57	788	43.68	1645	86.58	149	7.86	100	5.24	2016-03-08 09:40:00	2016-03-09 09:45:00	2016-03-10 10:21:11	2016-03-09 09:45:00	2016-03-10 10:22:19	N
MED	4 Color TBNK + Truc T03	MED004	T48/T24	HIV	1479	87.67	1520	86.98	701	41.55	750	44.43	1561	86.28	135	7.46	102	5.61	2016-03-08 09:40:00	2016-03-10 09:47:00	2016-03-11 10:24:33	2016-03-10 09:47:00	2016-03-11 10:25:43	N
MED	4 Color TBNK + Truc T03	MED004	T51/T26	HIV	1563	86.35	1573	87.14	725	40.08	821	45.34	1583	87.93	128	7.1	82	4.54	2016-03-08 09:40:00	2016-03-10 13:06:00	2016-03-11 15:59:49	2016-03-10 13:06:00	2016-03-11 16:00:58	N
MED	4 Color TBNK + Truc T03	MED005	T0/T0	HIV	1018	79.15	1008	79.95	557	43.32	457	35.55	998	80.76	90	7.29	142	11.48	2016-03-08 10:01:00	2016-03-08 14:19:00	2016-03-08 15:32:42	2016-03-08 14:19:00	2016-03-08 15:33:58	N
MED	4 Color TBNK + Truc T03	MED005	T24/T24	HIV	1022	82.37	1047	82.87	548	44.15	460	37.1	1073	83.37	82	6.41	123	9.57	2016-03-08 10:01:00	2016-03-09 10:01:00	2016-03-10 10:23:35	2016-03-09 10:01:00	2016-03-10 10:24:51	N
MED	4 Color TBNK + Truc T03	MED005	T48/T24	HIV	1030	82.89	1007	82.09	557	44.82	467	37.63	984	81.28	72	5.92	142	11.7	2016-03-08 10:01:00	2016-03-10 09:51:00	2016-03-11 10:27:01	2016-03-10 09:51:00	2016-03-11 10:28:18	N
MED	4 Color TBNK + Truc T03	MED005	T51/T26	HIV	984	80.22	963	81.24	557	45.43	415	33.82	943	82.25	66	5.78	125	10.89	2016-03-08 10:01:00	2016-03-10 13:12:00	2016-03-11 16:05:52	2016-03-10 13:12:00	2016-03-11 16:07:13	N
MED	4 Color TBNK + Truc T03	MED006	T0/T0	HIV	1522	87.08	1480	87.01	626	35.84	977	55.88	1438	86.94	144	8.68	68	4.1	2016-03-08 10:15:00	2016-03-08 14:32:00	2016-03-08 15:39:41	2016-03-08 14:32:00	2016-03-08 15:40:46	N
MED	4 Color TBNK + Truc T03	MED006	T24/T24	HIV	1612	86.66	1622	86.97	684	36.75	977	52.55	1633	87.27	156	8.32	78	4.16	2016-03-08 10:15:00	2016-03-09 10:24:00	2016-03-10 10:26:35	2016-03-09 10:24:00	2016-03-10 10:27:40	N
MED	4 Color TBNK + Truc T03	MED006	T48/T24	HIV	1504	85.23	1474	86.05	620	35.15	961	54.49	1444	86.87	148	8.91	67	4.06	2016-03-08 10:15:00	2016-03-10 10:08:00	2016-03-11 10:38:22	2016-03-10 10:08:00	2016-03-11 10:39:27	N
MED	4 Color TBNK + Truc T03	MED006	T51/T26	HIV	1439	84.85	1438	85.31	582	34.34	903	53.26	1436	85.78	149	8.87	77	4.57	2016-03-08 10:15:00	2016-03-10 13:18:00	2016-03-11 16:08:39	2016-03-10 13:18:00	2016-03-11 16:09:47	N
MED	4 Color TBNK + Truc T03	MED007	T0/T0	HIV	729	66.97	734	67.48	471	43.21	240	22.04	739	67.98	126	11.63	216	19.88	2016-03-08 10:20:00	2016-03-08 14:47:00	2016-03-08 15:46:16	2016-03-08 14:47:00	2016-03-08 15:47:52	N
MED	4 Color TBNK + Truc T03	MED007	T24/T24	HIV	705	67.83	705	67.59	437	42.01	259	24.86	705	67.36	110	10.5	222	21.23	2016-03-08 10:20:00	2016-03-09 10:34:00	2016-03-10 10:28:51	2016-03-09 10:34:00	2016-03-10 10:30:26	N
MED	4 Color TBNK + Truc T03	MED007	T48/T24	HIV	676	69.04	646	68.43	421	43.04	246	25.14	617	67.82	94	10.35	192	21.11	2016-03-08 10:20:00	2016-03-10 10:17:00	2016-03-11 10:40:39	2016-03-10 10:17:00	2016-03-11 10:42:45	N
MED	4 Color TBNK + Truc T03	MED007	T51/T26	HIV	638	68.18	640	68.92	400	42.74	232	24.79	642	69.66	94	10.15	180	19.53	2016-03-08 10:20:00	2016-03-10 13:42:00	2016-03-11 16:11:22	2016-03-10 13:42:00	2016-03-11 16:13:07	N
MED	4 Color TBNK + Truc T03	MED011	T0/T0	HIV	1586	76.97	1584	75.95	540	26.23	935	45.37	1582	74.92	327	15.47	182	8.59	2016-03-15 07:55:00	2016-03-15 13:56:00	2016-03-15 15:10:50	2016-03-15 13:56:00	2016-03-15 15:11:52	N
MED	4 Color TBNK + Truc T03	MED011	T24/T24	HIV	1415	75.9	1475	75.87	485	26.02	835	44.8	1536	75.83	276	13.61	200	9.88	2016-03-15 07:55:00	2016-03-16 09:03:00	2016-03-17 09:29:02	2016-03-16 09:03:00	2016-03-17 09:30:03	N
MED	4 Color TBNK + Truc T03	MED011	T48/T24	HIV	1620	77.97	1695	78.93	587	28.25	921	44.34	1770	79.9	257	11.58	167	7.53	2016-03-15 07:55:00	2016-03-17 08:42:00	2016-03-18 09:43:32	2016-03-17 08:42:00	2016-03-18 09:44:33	N
MED	4 Color TBNK + Truc T03	MED011	T51/T26	HIV	1657	77.91	1732	79.18	557	26.17	999	46.94	1807	80.46	250	11.15	171	7.63	2016-03-15 07:55:00	2016-03-17 10:32:00	2016-03-18 13:01:25	2016-03-17 10:32:00	2016-03-18 13:02:29	N
MED	4 Color TBNK + Truc T03	MED012	T0/T0	HIV	1748	91.44	1780	91.92	664	34.74	1128	59.01	1812	92.4	64	3.24	83	4.24	2016-03-15 09:00:00	2016-03-15 14:23:00	2016-03-15 15:32:36	2016-03-15 14:23:00	2016-03-15 15:33:41	N
MED	4 Color TBNK + Truc T03	MED012	T24/T24	HIV	1974	91.63	2030	91.71	719	33.39	1288	59.77	2085	91.79	72	3.16	108	4.73	2016-03-15 09:00:00	2016-03-16 10:00:00	2016-03-17 09:51:34	2016-03-16 10:00:00	2016-03-17 09:52:39	N
MED	4 Color TBNK + Truc T03	MED012	T48/T24	HIV	1858	91.28	1846	91.37	690	33.92	1246	61.21	1834	91.46	70	3.49	96	4.77	2016-03-15 09:00:00	2016-03-17 08:50:00	2016-03-18 10:03:29	2016-03-17 08:50:00	2016-03-18 10:04:36	N
MED	4 Color TBNK + Truc T03	MED012	T51/T26	HIV	1772	92.2	1860	91.56	698	36.32	1124	58.51	1949	90.91	86	4	95	4.44	2016-03-15 09:00:00	2016-03-17 11:26:00	2016-03-18 14:00:00	2016-03-17 11:26:00	2016-03-18 14:01:11	N
MED	4 Color TBNK + Truc T03	MED013	T0/T0	HIV	1471	79.85	1489	79.36	456	24.76	892	48.42	1507	78.88	329	17.21	66	3.44	2016-03-15 10:00:00	2016-03-15 14:30:00	2016-03-15 15:17:58	2016-03-15 14:30:00	2016-03-15 15:19:05	N
MED	4 Color TBNK + Truc T03	MED013	T24/T24	HIV	1491	80.04	1446	79.9	452	24.24	945	50.72	1401	79.77	294	16.71	60	3.4	2016-03-15 10:00:00	2016-03-16 10:25:00	2016-03-17 09:57:19	2016-03-16 10:25:00	2016-03-17 09:58:26	N
MED	4 Color TBNK + Truc T03	MED013	T48/T24	HIV	1344	79.64	1286	80.15	405	24.02	821	48.69	1229	80.66	240	15.79	43	2.8	2016-03-15 10:00:00	2016-03-17 09:33:00	2016-03-18 10:09:40	2016-03-17 09:33:00	2016-03-18 10:10:47	N
MED	4 Color TBNK + Truc T03	MED013	T51/T26	HIV	1387	79.35	1344	79.47	406	23.21	857	49.05	1302	79.6	276	16.85	50	3.07	2016-03-15 10:00:00	2016-03-17 12:26:00	2016-03-18 14:45:05	2016-03-17 12:26:00	2016-03-18 14:46:15	N
MED	4 Color TBNK + Truc T03	MED014	T0/T0	HIV	1997	73.37	1995	73.46	519	19.07	1462	53.72	1993	73.54	162	5.98	523	19.31	2016-03-22 09:34:00	2016-03-22 14:13:00	2016-03-22 14:33:32	2016-03-22 14:13:00	2016-03-22 14:34:43	N
MED	4 Color TBNK + Truc T03	MED014	T24/T24	HIV	2046	73.59	2066	72.77	548	19.69	1480	53.22	2086	71.96	183	6.31	595	20.52	2016-03-22 09:34:00	2016-03-23 09:46:00	2016-03-24 10:16:22	2016-03-23 09:46:00	2016-03-24 10:17:37	N
MED	4 Color TBNK + Truc T03	MED014	T48/T24	HIV	1915	72.82	1994	72.38	477	18.15	1424	54.16	2074	71.95	175	6.07	575	19.96	2016-03-22 09:34:00	2016-03-24 09:24:00	2016-03-25 10:18:08	2016-03-24 09:24:00	2016-03-25 10:19:18	N
MED	4 Color TBNK + Truc T03	MED042	T0/T0	HIV	764	54.93	742	55.57	82	5.9	644	46.34	720	56.21	382	29.85	136	10.61	2016-05-02 09:25:00	2016-05-02 13:06:00	2016-05-02 15:19:15	2016-05-02 13:06:00	2016-05-02 15:20:31	N
MED	4 Color TBNK + Truc T03	MED042	T24/T24	HIV	786	59.49	766	58.54	75	5.7	671	50.79	746	57.58	304	23.43	191	14.78	2016-05-02 09:25:00	2016-05-03 09:19:00	2016-05-04 10:10:46	2016-05-03 09:19:00	2016-05-04 10:12:00	N
MED	4 Color TBNK + Truc T03	MED042	T48/T24	HIV	685	61.23	690	60.43	70	6.24	583	52.15	695	59.62	247	21.2	169	14.47	2016-05-02 09:25:00	2016-05-04 09:17:00	2016-05-05 09:45:21	2016-05-04 09:17:00	2016-05-05 09:46:45	N
MED	4 Color TBNK + Truc T03	MED042	T51/T26	HIV	668	63.57	699	64.25	74	7.01	569	54.17	731	64.93	219	19.48	127	11.31	2016-05-02 09:25:00	2016-05-04 12:18:00	2016-05-05 14:37:15	2016-05-04 12:18:00	2016-05-05 14:44:42	N
MED	4 Color TBNK + Truc T03	MED043	T0/T0	HIV	1271	56.02	1284	56.65	598	26.38	622	27.44	1298	57.27	670	29.57	285	12.59	2016-05-02 09:30:00	2016-05-02 13:17:00	2016-05-02 15:23:35	2016-05-02 13:17:00	2016-05-02 15:24:46	N
MED	4 Color TBNK + Truc T03	MED043	T24/T24	HIV	1284	55.68	1253	56.39	576	24.96	673	29.2	1223	57.1	654	30.55	244	11.4	2016-05-02 09:30:00	2016-05-03 09:42:00	2016-05-04 10:34:11	2016-05-03 09:42:00	2016-05-04 10:35:21	N
MED	4 Color TBNK + Truc T03	MED043	T48/T24	HIV	1327	56.87	1334	56.76	598	25.61	673	28.86	1341	56.65	703	29.72	302	12.75	2016-05-02 09:30:00	2016-05-04 09:24:00	2016-05-05 09:48:14	2016-05-04 09:24:00	2016-05-05 09:49:45	N
MED	4 Color TBNK + Truc T03	MED043	T51/T26	HIV	1234	54.99	1240	55.38	565	25.2	630	28.08	1246	55.76	673	30.09	279	12.49	2016-05-02 09:30:00	2016-05-04 12:26:00	2016-05-05 14:54:56	2016-05-04 12:26:00	2016-05-05 14:56:07	N
MED	4 Color TBNK + Truc T03	MED044	T0/T0	HIV	1534	73.96	1587	74.38	490	23.62	917	44.21	1641	74.81	278	12.68	235	10.7	2016-05-02 10:45:00	2016-05-02 15:01:00	2016-05-02 16:14:05	2016-05-02 15:01:00	2016-05-02 16:15:17	N
MED	4 Color TBNK + Truc T03	MED044	T24/T24	HIV	1573	75.65	1577	74.35	506	24.32	938	45.14	1582	73.05	328	15.13	235	10.85	2016-05-02 10:45:00	2016-05-03 11:12:00	2016-05-04 11:42:41	2016-05-03 11:12:00	2016-05-04 11:43:51	N
MED	4 Color TBNK + Truc T03	MED044	T48/T24	HIV	1654	73.38	1601	73.36	505	22.39	1006	44.63	1548	73.33	305	14.45	228	10.78	2016-05-02 10:45:00	2016-05-04 10:21:00	2016-05-05 10:26:04	2016-05-04 10:21:00	2016-05-05 10:27:15	N
MED	4 Color TBNK + Truc T03	MED044	T51/T26	HIV	1535	72.9	1515	73.51	484	22.98	926	43.99	1495	74.12	269	13.34	232	11.49	2016-05-02 10:45:00	2016-05-04 13:34:00	2016-05-05 16:20:23	2016-05-04 13:34:00	2016-05-05 16:21:35	N
MED	4 Color TBNK + Truc T03	MED045	T0/T0	HIV	1437	72.47	1461	73.26	440	22.18	882	44.48	1484	74.04	276	13.78	224	11.19	2016-05-02 11:15:00	2016-05-02 15:09:00	2016-05-02 16:01:47	2016-05-02 15:09:00	2016-05-02 16:02:57	N
MED	4 Color TBNK + Truc T03	MED045	T24/T24	HIV	1541	71.81	1564	72.38	479	22.34	942	43.92	1588	72.94	286	13.12	278	12.77	2016-05-02 11:15:00	2016-05-03 11:22:00	2016-05-04 11:45:06	2016-05-03 11:22:00	2016-05-04 11:46:16	N
MED	4 Color TBNK + Truc T03	MED045	T48/T24	HIV	1412	73.67	1472	74.14	440	22.97	874	45.59	1532	74.6	254	12.35	244	11.86	2016-05-02 11:15:00	2016-05-04 10:31:00	2016-05-05 10:28:31	2016-05-04 10:31:00	2016-05-05 10:29:41	N
MED	4 Color TBNK + Truc T03	MED045	T51/T26	HIV	1375	73.62	1400	73.01	446	23.86	820	43.89	1425	72.39	264	13.41	240	12.21	2016-05-02 11:15:00	2016-05-04 13:34:00	2016-05-05 16:22:52	2016-05-04 13:34:00	2016-05-05 16:24:02	N
MED	4 Color TBNK + Truc T03	MED046	T0/T0	HIV	3457	91.17	3604	91.31	133	3.5	3072	81	3751	91.44	91	2.23	218	5.32	2016-05-02 11:45:00	2016-05-02 15:21:00	2016-05-02 16:04:36	2016-05-02 15:21:00	2016-05-02 16:05:38	N
MED	4 Color TBNK + Truc T03	MED046	T24/T24	HIV	3173	90.18	3233	89.68	130	3.68	2816	80.04	3294	89.18	119	3.22	258	6.99	2016-05-02 11:45:00	2016-05-03 11:33:00	2016-05-04 11:47:53	2016-05-03 11:33:00	2016-05-04 11:48:56	N
MED	4 Color TBNK + Truc T03	MED046	T48/T24	HIV	3341	89.11	3415	89.42	117	3.12	3002	80.08	3489	89.73	85	2.17	265	6.81	2016-05-02 11:45:00	2016-05-04 11:01:00	2016-05-05 10:31:18	2016-05-04 11:01:00	2016-05-05 10:32:19	N
MED	4 Color TBNK + Truc T03	MED046	T51/T26	HIV	3638	88.85	3543	88.35	146	3.56	3214	78.5	3448	87.86	82	2.09	326	8.31	2016-05-02 11:45:00	2016-05-04 14:04:00	2016-05-05 16:25:39	2016-05-04 14:04:00	2016-05-05 16:26:40	N
MED	4 Color TBNK + Truc T03	MED047	T0/T0	HIV	1465	70.41	1432	70.45	431	20.72	959	46.1	1399	70.49	370	18.63	184	9.27	2016-05-10 10:45:00	2016-05-10 15:44:00	2016-05-10 17:47:44	2016-05-10 15:44:00	2016-05-10 17:48:53	N
MED	4 Color TBNK + Truc T03	MED047	T24/T24	HIV	1549	73.28	1492	74.71	434	20.51	1046	49.45	1434	76.15	276	14.67	143	7.6	2016-05-10 10:45:00	2016-05-11 10:30:00	2016-05-12 10:43:35	2016-05-11 10:30:00	2016-05-12 10:44:41	N
MED	4 Color TBNK + Truc T03	MED047	T48/T24	HIV	1316	73.82	1301	74.86	379	21.25	877	49.17	1286	75.9	247	14.56	121	7.17	2016-05-10 10:45:00	2016-05-12 10:23:00	2016-05-13 10:31:24	2016-05-12 10:23:00	2016-05-13 10:32:31	N
MED	4 Color TBNK + Truc T03	MED048	T0/T0	HIV	1583	78.57	1644	77.49	1049	52.04	498	24.73	1706	76.42	317	14.21	195	8.75	2016-05-10 11:00:00	2016-05-10 15:54:00	2016-05-10 17:51:22	2016-05-10 15:54:00	2016-05-10 17:53:00	N
MED	4 Color TBNK + Truc T03	MED048	T24/T24	HIV	1686	76.64	1633	77.11	1139	51.79	510	23.19	1580	77.59	280	13.74	161	7.93	2016-05-10 11:00:00	2016-05-11 10:40:00	2016-05-12 10:45:54	2016-05-11 10:40:00	2016-05-12 10:47:10	N
MED	4 Color TBNK + Truc T03	MED048	T48/T24	HIV	1512	78.18	1563	79.38	1000	51.69	484	25.05	1614	80.57	270	13.48	96	4.8	2016-05-10 11:00:00	2016-05-12 10:31:00	2016-05-13 10:33:45	2016-05-12 10:31:00	2016-05-13 10:35:02	N
MED	4 Color TBNK + Truc T03	MED049	T0/T0	HIV	1571	67.91	1651	66.41	709	30.65	827	35.74	1731	64.91	215	8.05	573	21.48	2016-05-10 11:30:00	2016-05-10 17:40:00	2016-05-10 18:32:26	2016-05-10 17:40:00	2016-05-10 18:33:37	N
MED	4 Color TBNK + Truc T03	MED049	T24/T24	HIV	1757	66.21	1674	66.99	771	29.06	973	36.67	1591	67.76	169	7.18	520	22.13	2016-05-10 11:30:00	2016-05-11 12:15:00	2016-05-12 12:44:25	2016-05-11 12:15:00	2016-05-12 12:45:34	N
MED	4 Color TBNK + Truc T03	MED049	T48/T24	HIV	1572	69.9	1572	70.28	716	31.85	832	37.02	1572	70.66	135	6.05	434	19.5	2016-05-10 11:30:00	2016-05-12 10:54:00	2016-05-13 11:29:19	2016-05-12 10:54:00	2016-05-13 11:30:30	N
MED	4 Color TBNK + Truc T03	MED049	T51/T26	HIV	1530	68.84	1513	69.13	694	31.24	825	37.1	1495	69.42	166	7.69	429	19.92	2016-05-10 11:30:00	2016-05-12 14:38:00	2016-05-13 17:16:54	2016-05-12 14:38:00	2016-05-13 17:18:04	N
MED	4 Color TBNK + Truc T03	MED050	T0/T0	HIV	1549	55.67	1539	54.39	475	17.07	965	34.71	1530	53.1	573	19.89	698	24.24	2016-05-10 11:47:00	2016-05-10 15:21:00	2016-05-10 17:00:33	2016-05-10 15:21:00	2016-05-10 17:02:03	N
MED	4 Color TBNK + Truc T03	MED050	T24/T24	HIV	1675	57.65	1643	58.02	509	17.54	1131	38.95	1611	58.39	354	12.83	715	25.9	2016-05-10 11:47:00	2016-05-11 12:37:00	2016-05-12 12:46:49	2016-05-11 12:37:00	2016-05-12 12:47:58	N
MED	4 Color TBNK + Truc T03	MED050	T48/T24	HIV	1526	57.75	1554	58.23	459	17.35	1041	39.39	1582	58.71	372	13.8	655	24.32	2016-05-10 11:47:00	2016-05-12 11:06:00	2016-05-13 11:41:25	2016-05-12 11:06:00	2016-05-13 11:42:33	N
MED	4 Color TBNK + Truc T03	MED050	T51/T26	HIV	1545	57.78	1614	58.18	487	18.2	1023	38.27	1683	58.57	414	14.41	726	25.29	2016-05-10 11:47:00	2016-05-12 14:42:00	2016-05-13 17:19:20	2016-05-12 14:42:00	2016-05-13 17:20:27	N
MED	4 Color TBNK + Truc T03	MED051	T0/T0	HIV	1466	77.26	1472	78.01	594	31.33	863	45.49	1478	78.77	281	14.96	109	5.83	2016-05-10 12:00:00	2016-05-10 15:05:00	2016-05-10 15:41:51	2016-05-10 15:05:00	2016-05-10 15:42:58	N
MED	4 Color TBNK + Truc T03	MED051	T24/T24	HIV	1436	78.04	1481	77.37	561	30.5	876	47.62	1527	76.7	312	15.68	131	6.57	2016-05-10 12:00:00	2016-05-11 11:50:00	2016-05-12 11:11:29	2016-05-11 11:50:00	2016-05-12 11:12:35	N
MED	4 Color TBNK + Truc T03	MED051	T51/T26	HIV	1362	77.49	1384	77.72	556	31.65	812	46.24	1406	77.95	287	15.91	84	4.65	2016-05-10 12:00:00	2016-05-12 14:43:00	2016-05-13 16:29:49	2016-05-12 14:43:00	2016-05-13 16:30:57	N
MED	4 Color TBNK + Truc T03	MED052	T0/T0	HIV	1568	54.37	1596	54.98	497	17.22	1052	36.46	1624	55.59	577	19.74	655	22.43	2016-05-10 12:15:00	2016-05-10 15:08:00	2016-05-10 15:45:24	2016-05-10 15:08:00	2016-05-10 15:46:53	N
MED	4 Color TBNK + Truc T03	MED052	T24/T24	HIV	1608	58.14	1647	57.86	514	18.58	1089	39.37	1687	57.58	407	13.89	775	26.47	2016-05-10 12:15:00	2016-05-11 11:54:00	2016-05-12 11:13:45	2016-05-11 11:54:00	2016-05-12 11:14:53	N
MED	4 Color TBNK + Truc T03	MED052	T51/T26	HIV	1633	57.36	1581	56.73	529	18.57	1103	38.74	1529	56.1	427	15.66	705	25.87	2016-05-10 12:15:00	2016-05-12 14:43:00	2016-05-13 16:32:10	2016-05-12 14:43:00	2016-05-13 16:33:18	N
MED	4 Color TBNK + Truc T03	MED053	T0/T0	HIV	765	60.89	804	61.36	210	16.73	548	43.61	843	61.84	101	7.42	385	28.21	2016-05-16 09:07:00	2016-05-16 12:34:00	2016-05-16 15:47:36	2016-05-16 12:34:00	2016-05-16 15:48:45	N
MED	4 Color TBNK + Truc T03	MED053	T24/T24	HIV	858	62.37	878	62.39	239	17.33	605	43.96	897	62.42	102	7.08	409	28.47	2016-05-16 09:07:00	2016-05-17 08:49:00	2016-05-18 09:44:11	2016-05-17 08:49:00	2016-05-18 09:45:20	N
MED	4 Color TBNK + Truc T03	MED053	T48/T24	HIV	806	62.17	829	62.09	208	16.06	589	45.43	851	62.02	99	7.23	382	27.82	2016-05-16 09:07:00	2016-05-18 09:45:00	2016-05-19 10:46:37	2016-05-18 09:45:00	2016-05-19 10:47:48	N
MED	4 Color TBNK + Truc T03	MED053	T51/T26	HIV	875	61.74	844	61.5	250	17.66	618	43.58	813	61.26	100	7.51	380	28.65	2016-05-16 09:07:00	2016-05-18 12:52:00	2016-05-19 15:17:44	2016-05-18 12:52:00	2016-05-19 15:18:55	N
MED	4 Color TBNK + Truc T03	MED054	T0/T0	HIV	2484	82.92	2401	83.38	983	32.83	1447	48.29	2319	83.84	229	8.27	202	7.29	2016-05-16 09:30:00	2016-05-16 12:44:00	2016-05-16 15:09:48	2016-05-16 12:44:00	2016-05-16 15:11:15	N
MED	4 Color TBNK + Truc T03	MED054	T24/T24	HIV	2378	82.95	2390	83.08	924	32.23	1401	48.89	2402	83.2	222	7.7	217	7.53	2016-05-16 09:30:00	2016-05-17 09:27:00	2016-05-18 09:46:35	2016-05-17 09:27:00	2016-05-18 09:47:39	N
MED	4 Color TBNK + Truc T03	MED054	T48/T24	HIV	2411	84.7	2311	83.61	915	32.15	1468	51.57	2210	82.51	232	8.67	186	6.95	2016-05-16 09:30:00	2016-05-18 10:12:00	2016-05-19 11:05:32	2016-05-18 10:12:00	2016-05-19 11:06:36	N
MED	4 Color TBNK + Truc T03	MED054	T51/T26	HIV	2286	85.39	2280	84.38	851	31.8	1382	51.62	2275	83.38	219	8.03	184	6.76	2016-05-16 09:30:00	2016-05-18 13:02:00	2016-05-19 15:26:16	2016-05-18 13:02:00	2016-05-19 15:27:21	N
MED	4 Color TBNK + Truc T03	MED055	T0/T0	HIV	1585	78.67	1619	78.67	772	38.33	760	37.72	1654	78.67	244	11.62	185	8.78	2016-05-16 09:50:00	2016-05-16 14:17:00	2016-05-16 15:13:38	2016-05-16 14:17:00	2016-05-16 15:14:58	N
MED	4 Color TBNK + Truc T03	MED055	T24/T24	HIV	1576	78.18	1602	78.65	808	40.1	714	35.43	1627	79.12	219	10.65	182	8.84	2016-05-16 09:50:00	2016-05-17 09:49:00	2016-05-18 10:14:34	2016-05-17 09:49:00	2016-05-18 10:15:51	N
MED	4 Color TBNK + Truc T03	MED055	T48/T24	HIV	1722	78.14	1649	78.72	851	38.63	800	36.33	1576	79.3	211	10.63	162	8.17	2016-05-16 09:50:00	2016-05-18 10:53:00	2016-05-19 11:19:50	2016-05-18 10:53:00	2016-05-19 11:21:07	N
MED	4 Color TBNK + Truc T03	MED055	T51/T26	HIV	1669	79.17	1591	78.74	813	38.55	817	38.73	1513	78.31	209	10.8	172	8.89	2016-05-16 09:50:00	2016-05-18 13:05:00	2016-05-19 15:28:34	2016-05-18 13:05:00	2016-05-19 15:29:53	N
MED	4 Color TBNK + Truc T03	MED056	T0/T0	HIV	1331	79.23	1302	80.07	701	41.72	627	37.3	1274	80.91	42	2.67	242	15.34	2016-05-16 10:06:00	2016-05-16 14:24:00	2016-05-16 15:50:03	2016-05-16 14:24:00	2016-05-16 15:51:22	N
MED	4 Color TBNK + Truc T03	MED056	T24/T24	HIV	1264	79.34	1238	80.02	666	41.84	583	36.6	1213	80.71	37	2.48	241	16.06	2016-05-16 10:06:00	2016-05-17 10:00:00	2016-05-18 10:17:15	2016-05-17 10:00:00	2016-05-18 10:18:57	N
MED	4 Color TBNK + Truc T03	MED056	T48/T24	HIV	1236	80.16	1269	80.08	642	41.67	573	37.18	1303	80	42	2.56	266	16.32	2016-05-16 10:06:00	2016-05-18 11:01:00	2016-05-19 11:22:31	2016-05-18 11:01:00	2016-05-19 11:24:13	N
MED	4 Color TBNK + Truc T03	MED056	T51/T26	HIV	1301	83.42	1249	82.33	699	44.84	594	38.11	1198	81.25	52	3.5	207	14.03	2016-05-16 10:06:00	2016-05-18 13:15:00	2016-05-19 15:39:00	2016-05-18 13:15:00	2016-05-19 15:40:19	N
MED	4 Color TBNK + Truc T03	MED057	T0/T0	HIV	1543	68.79	1540	69.3	811	36.16	682	30.39	1536	69.81	222	10.1	410	18.62	2016-05-16 10:36:00	2016-05-16 16:31:00	2016-05-16 18:14:49	2016-05-16 16:31:00	2016-05-16 18:16:01	N
MED	4 Color TBNK + Truc T03	MED057	T24/T24	HIV	1423	68.82	1468	69.12	755	36.5	614	29.69	1514	69.42	230	10.54	399	18.3	2016-05-16 10:36:00	2016-05-17 11:18:00	2016-05-18 11:06:03	2016-05-17 11:18:00	2016-05-18 11:07:12	N
MED	4 Color TBNK + Truc T03	MED057	T48/T24	HIV	1430	69.03	1440	69.23	760	36.71	641	30.94	1449	69.43	198	9.49	399	19.11	2016-05-16 10:36:00	2016-05-18 11:06:00	2016-05-19 11:58:15	2016-05-18 11:06:00	2016-05-19 11:59:25	N
MED	4 Color TBNK + Truc T03	MED057	T51/T26	HIV	1439	69.8	1488	69.02	749	36.3	652	31.62	1536	68.25	193	8.56	435	19.31	2016-05-16 10:36:00	2016-05-18 14:14:00	2016-05-19 16:35:01	2016-05-18 14:14:00	2016-05-19 16:36:10	N
MED	4 Color TBNK + Truc T03	MED058	T0/T0	HIV	1535	6.15	1569	6.28	495	1.98	1025	4.11	1603	6.41	22922	91.62	369	1.47	2016-05-16 11:02:00	2016-05-16 17:05:00	2016-05-16 18:18:34	2016-05-16 17:05:00	2016-05-16 18:19:54	N
MED	4 Color TBNK + Truc T03	MED058	T24/T24	HIV	1590	6.24	1552	6.2	515	2.02	1068	4.19	1513	6.16	22082	89.86	351	1.43	2016-05-16 11:02:00	2016-05-17 11:46:00	2016-05-18 11:08:27	2016-05-17 11:46:00	2016-05-18 11:09:25	N
MED	4 Color TBNK + Truc T03	MED058	T48/T24	HIV	1468	6.06	1478	6.19	510	2.11	947	3.91	1489	6.32	20973	89	350	1.48	2016-05-16 11:02:00	2016-05-18 11:10:00	2016-05-19 12:00:40	2016-05-18 11:10:00	2016-05-19 12:01:38	N
MED	4 Color TBNK + Truc T03	MED058	T51/T26	HIV	1437	6.16	1456	6.23	468	2.01	970	4.15	1474	6.31	21007	89.85	358	1.53	2016-05-16 11:02:00	2016-05-18 14:18:00	2016-05-19 16:37:25	2016-05-18 14:18:00	2016-05-19 16:38:23	N
MED	4 Color TBNK + Truc T03	MED059	T0/T0	HIV	2474	60.46	2463	61.16	1115	27.24	1330	32.51	2452	61.87	1199	30.24	209	5.27	2016-05-16 11:44:00	2016-05-16 17:09:00	2016-05-16 18:22:04	2016-05-16 17:09:00	2016-05-16 18:23:04	N
MED	4 Color TBNK + Truc T03	MED059	T24/T24	HIV	2424	60.87	2429	61.55	1064	26.71	1318	33.09	2434	62.24	1191	30.46	227	5.81	2016-05-16 11:44:00	2016-05-17 11:50:00	2016-05-18 11:10:49	2016-05-17 11:50:00	2016-05-18 11:11:47	N
MED	4 Color TBNK + Truc T03	MED059	T48/T24	HIV	2460	60.24	2433	60.87	1059	25.94	1346	32.96	2406	61.49	1233	31.52	230	5.88	2016-05-16 11:44:00	2016-05-18 12:08:00	2016-05-19 12:16:16	2016-05-18 12:08:00	2016-05-19 12:17:16	N
MED	4 Color TBNK + Truc T03	MED059	T51/T26	HIV	2406	62.24	2385	61.83	1080	27.95	1329	34.4	2365	61.42	1193	30.98	221	5.75	2016-05-16 11:44:00	2016-05-18 14:37:00	2016-05-19 17:03:42	2016-05-18 14:37:00	2016-05-19 17:04:40	N
MED	4 Color TBNK + Truc T03	MED060	T0/T0	HIV	602	57.26	602	57.12	42	4.01	507	48.23	602	56.98	70	6.62	371	35.13	2016-05-16 12:06:00	2016-05-16 17:33:00	2016-05-16 18:25:39	2016-05-16 17:33:00	2016-05-16 18:27:05	N
MED	4 Color TBNK + Truc T03	MED060	T24/T24	HIV	581	58.34	598	58.75	37	3.67	495	49.64	615	59.16	50	4.81	355	34.21	2016-05-16 12:06:00	2016-05-17 12:14:00	2016-05-18 11:44:37	2016-05-17 12:14:00	2016-05-18 11:46:04	N
MED	4 Color TBNK + Truc T03	MED060	T48/T24	HIV	580	56.76	581	57.22	37	3.66	496	48.57	582	57.69	52	5.15	350	34.72	2016-05-16 12:06:00	2016-05-18 12:12:00	2016-05-19 12:18:20	2016-05-18 12:12:00	2016-05-19 12:19:47	N
MED	4 Color TBNK + Truc T03	MED060	T51/T26	HIV	585	58.22	581	57.77	41	4.03	498	49.53	578	57.31	54	5.4	345	34.25	2016-05-16 12:06:00	2016-05-18 14:41:00	2016-05-19 17:05:46	2016-05-18 14:41:00	2016-05-19 17:07:15	N
MED	4 Color TBNK + Truc T03	MED061	T0/T0	HIV	1618	72.01	1622	72.36	493	21.93	1028	45.75	1626	72.7	325	14.54	258	11.53	2016-05-16 12:45:00	2016-05-16 17:43:00	2016-05-16 18:30:40	2016-05-16 17:43:00	2016-05-16 18:31:44	N
MED	4 Color TBNK + Truc T03	MED061	T24/T24	HIV	1521	70.8	1529	71.61	448	20.85	999	46.48	1537	72.43	318	15	232	10.92	2016-05-16 12:45:00	2016-05-17 13:36:00	2016-05-18 14:39:03	2016-05-17 13:36:00	2016-05-18 14:40:09	N
MED	4 Color TBNK + Truc T03	MED061	T48/T24	HIV	1628	71.27	1591	71.49	473	20.72	1065	46.63	1554	71.71	330	15.22	235	10.84	2016-05-16 12:45:00	2016-05-18 12:21:00	2016-05-19 12:21:45	2016-05-18 12:21:00	2016-05-19 12:22:48	N
MED	4 Color TBNK + Truc T03	MED061	T51/T26	HIV	1609	71.5	1610	72.37	501	22.25	1022	45.43	1610	73.24	310	14.1	227	10.32	2016-05-16 12:45:00	2016-05-18 15:33:00	2016-05-19 17:53:59	2016-05-18 15:33:00	2016-05-19 17:55:04	N
MED	4 Color TBNK + Truc T03	MED062	T0/T0	HIV	1929	87.93	1945	88.18	724	33.01	1157	52.72	1961	88.43	169	7.63	47	2.14	2016-05-17 09:19:00	2016-05-17 15:00:00	2016-05-17 16:44:58	2016-05-17 15:00:00	2016-05-17 16:46:07	N
MED	4 Color TBNK + Truc T03	MED062	T24/T24	HIV	1707	87.78	1757	87.8	627	32.27	1035	53.24	1807	87.82	146	7.1	63	3.08	2016-05-17 09:19:00	2016-05-18 09:47:00	2016-05-19 10:01:02	2016-05-18 09:47:00	2016-05-19 10:02:10	N
MED	4 Color TBNK + Truc T03	MED062	T48/T24	HIV	1760	88.19	1687	88.19	632	31.67	1103	55.29	1613	88.2	135	7.4	49	2.66	2016-05-17 09:19:00	2016-05-19 09:40:00	2016-05-20 09:43:37	2016-05-19 09:40:00	2016-05-20 09:44:44	N
MED	4 Color TBNK + Truc T03	MED062	T51/T26	HIV	1692	90.13	1698	89.35	625	33.31	1052	56.04	1704	88.57	135	7	44	2.27	2016-05-17 09:19:00	2016-05-19 12:26:00	2016-05-20 14:43:21	2016-05-19 12:26:00	2016-05-20 14:44:29	N
MED	4 Color TBNK + Truc T03	MED063	T0/T0	HIV	1092	72.73	1090	71.95	686	45.7	389	25.9	1088	71.16	114	7.46	312	20.38	2016-05-17 09:35:00	2016-05-17 15:07:00	2016-05-17 16:48:36	2016-05-17 15:07:00	2016-05-17 16:50:10	N
MED	4 Color TBNK + Truc T03	MED063	T24/T24	HIV	1149	68.75	1109	68.72	704	42.11	438	26.2	1070	68.69	118	7.57	328	21.09	2016-05-17 09:35:00	2016-05-18 09:55:00	2016-05-19 10:03:22	2016-05-18 09:55:00	2016-05-19 10:04:31	N
MED	4 Color TBNK + Truc T03	MED063	T48/T24	HIV	1009	69.98	1060	70.5	601	41.67	399	27.66	1112	71.02	108	6.89	317	20.23	2016-05-17 09:35:00	2016-05-19 09:43:00	2016-05-20 09:45:56	2016-05-19 09:43:00	2016-05-20 09:47:09	N
MED	4 Color TBNK + Truc T03	MED063	T51/T26	HIV	1007	70.9	1050	72.15	616	43.39	383	26.97	1093	73.4	115	7.74	263	17.66	2016-05-17 09:35:00	2016-05-19 12:29:00	2016-05-20 14:45:44	2016-05-19 12:29:00	2016-05-20 14:46:56	N
MED	4 Color TBNK + Truc T03	MED064	T0/T0	HIV	2544	82.53	2488	82.47	508	16.47	1919	62.27	2432	82.41	187	6.33	293	9.94	2016-05-17 09:46:00	2016-05-17 15:15:00	2016-05-17 16:58:01	2016-05-17 15:15:00	2016-05-17 16:59:08	N
MED	4 Color TBNK + Truc T03	MED064	T24/T24	HIV	2604	83.06	2562	83.72	526	16.77	1974	62.98	2520	84.39	148	4.97	297	9.95	2016-05-17 09:46:00	2016-05-18 10:02:00	2016-05-19 10:06:10	2016-05-18 10:02:00	2016-05-19 10:07:17	N
MED	4 Color TBNK + Truc T03	MED064	T48/T24	HIV	2400	86.79	2314	87.2	500	18.07	1830	66.18	2228	87.62	61	2.38	233	9.16	2016-05-17 09:46:00	2016-05-19 09:50:00	2016-05-20 09:48:47	2016-05-19 09:50:00	2016-05-20 09:49:55	N
MED	4 Color TBNK + Truc T03	MED064	T51/T26	HIV	2173	88.42	2194	88.36	456	18.56	1658	67.48	2215	88.29	55	2.2	207	8.24	2016-05-17 09:46:00	2016-05-19 12:38:00	2016-05-20 15:08:18	2016-05-19 12:38:00	2016-05-20 15:09:26	N
MED	4 Color TBNK + Truc T03	MED065	T0/T0	HIV	1820	84.63	1838	85.09	1256	58.42	538	25.01	1856	85.55	132	6.08	172	7.92	2016-05-17 09:58:00	2016-05-17 15:27:00	2016-05-17 17:01:35	2016-05-17 15:27:00	2016-05-17 17:02:56	N
MED	4 Color TBNK + Truc T03	MED065	T24/T24	HIV	1895	84.86	1846	84.76	1306	58.45	546	24.45	1797	84.67	148	6.97	162	7.65	2016-05-17 09:58:00	2016-05-18 10:16:00	2016-05-19 10:54:30	2016-05-18 10:16:00	2016-05-19 10:55:31	N
MED	4 Color TBNK + Truc T03	MED065	T48/T24	HIV	1895	86.34	1877	85.78	1287	58.65	577	26.29	1859	85.22	128	5.85	163	7.49	2016-05-17 09:58:00	2016-05-19 09:53:00	2016-05-20 09:51:10	2016-05-19 09:53:00	2016-05-20 09:52:10	N
MED	4 Color TBNK + Truc T03	MED065	T51/T26	HIV	1702	86.15	1702	87.09	1152	58.29	517	26.14	1702	88.03	99	5.13	114	5.89	2016-05-17 09:58:00	2016-05-19 12:40:00	2016-05-20 15:03:20	2016-05-19 12:40:00	2016-05-20 15:04:21	N
MED	4 Color TBNK + Truc T03	MED066	T0/T0	HIV	1246	73.09	1233	73.57	194	11.38	1009	59.16	1220	74.04	269	16.34	89	5.41	2016-05-17 11:20:00	2016-05-17 15:52:00	2016-05-17 17:25:43	2016-05-17 15:52:00	2016-05-17 17:27:00	N
MED	4 Color TBNK + Truc T03	MED066	T24/T24	HIV	1231	74.35	1204	73.3	187	11.28	1006	60.75	1178	72.25	264	16.18	136	8.34	2016-05-17 11:20:00	2016-05-18 10:39:00	2016-05-19 10:20:33	2016-05-18 10:39:00	2016-05-19 10:21:52	N
MED	4 Color TBNK + Truc T03	MED066	T48/T24	HIV	1203	75.14	1208	75.42	187	11.68	974	60.8	1213	75.7	220	13.75	116	7.27	2016-05-17 11:20:00	2016-05-19 11:16:00	2016-05-20 10:44:21	2016-05-19 11:16:00	2016-05-20 10:45:39	N
MED	4 Color TBNK + Truc T03	MED066	T51/T26	HIV	1192	74.35	1154	75.42	185	11.55	969	60.48	1116	76.49	193	13.24	104	7.11	2016-05-17 11:20:00	2016-05-19 14:25:00	2016-05-20 16:58:33	2016-05-19 14:25:00	2016-05-20 16:59:53	N
MED	4 Color TBNK + Truc T03	MED067	T0/T0	HIV	2689	69.63	2699	69.66	1022	26.45	1675	43.36	2708	69.7	958	24.67	201	5.16	2016-05-23 09:18:00	2016-05-23 14:48:00	2016-05-23 16:37:40	2016-05-23 14:48:00	2016-05-23 16:38:41	N
MED	4 Color TBNK + Truc T03	MED067	T24/T24	HIV	2684	69	2601	69.26	1038	26.69	1672	42.99	2519	69.53	881	24.31	188	5.18	2016-05-23 09:18:00	2016-05-24 09:08:00	2016-05-25 09:52:18	2016-05-24 09:08:00	2016-05-25 09:53:17	N
MED	4 Color TBNK + Truc T03	MED067	T48/T24	HIV	2700	70.33	2697	69.89	1022	26.61	1681	43.77	2695	69.45	929	23.95	215	5.53	2016-05-23 09:18:00	2016-05-25 09:25:00	2016-05-26 09:54:50	2016-05-25 09:25:00	2016-05-26 09:55:49	N
MED	4 Color TBNK + Truc T03	MED067	T51/T26	HIV	2503	68.44	2632	68.99	950	25.98	1561	42.68	2761	69.54	944	23.77	222	5.6	2016-05-23 09:18:00	2016-05-25 12:48:00	2016-05-26 15:08:04	2016-05-25 12:48:00	2016-05-26 15:09:05	N
MED	4 Color TBNK + Truc T03	MED068	T0/T0	HIV	1607	69.07	1679	69.56	906	38.92	668	28.73	1750	70.06	235	9.39	489	19.56	2016-05-23 09:38:00	2016-05-23 14:52:00	2016-05-23 16:58:11	2016-05-23 14:52:00	2016-05-23 16:59:19	N
MED	4 Color TBNK + Truc T03	MED068	T24/T24	HIV	1637	70.07	1605	69.92	920	39.36	684	29.28	1573	69.76	240	10.64	424	18.81	2016-05-23 09:38:00	2016-05-24 09:25:00	2016-05-25 09:57:33	2016-05-24 09:25:00	2016-05-25 09:58:41	N
MED	4 Color TBNK + Truc T03	MED068	T48/T24	HIV	1645	68.88	1625	69.64	933	39.08	673	28.18	1606	70.4	250	10.95	414	18.15	2016-05-23 09:38:00	2016-05-25 09:30:00	2016-05-26 09:58:59	2016-05-25 09:30:00	2016-05-26 10:00:07	N
MED	4 Color TBNK + Truc T03	MED068	T51/T26	HIV	1565	71.07	1583	70.66	847	38.48	679	30.83	1601	70.25	224	9.83	426	18.7	2016-05-23 09:38:00	2016-05-25 12:50:00	2016-05-26 15:12:01	2016-05-25 12:50:00	2016-05-26 15:13:09	N
MED	4 Color TBNK + Truc T03	MED069	T0/T0	HIV	3140	88.67	3206	88.49	504	14.24	2606	73.59	3271	88.3	354	9.55	69	1.87	2016-05-23 09:46:00	2016-05-23 15:02:00	2016-05-23 17:08:22	2016-05-23 15:02:00	2016-05-23 17:09:22	N
MED	4 Color TBNK + Truc T03	MED069	T24/T24	HIV	3016	86.34	3047	86.55	527	15.09	2452	70.2	3078	86.77	343	9.68	112	3.15	2016-05-23 09:46:00	2016-05-24 09:28:00	2016-05-25 10:01:32	2016-05-24 09:28:00	2016-05-25 10:02:30	N
MED	4 Color TBNK + Truc T03	MED069	T48/T24	HIV	3106	87.77	3093	87.57	525	14.84	2563	72.41	3079	87.36	342	9.72	90	2.57	2016-05-23 09:46:00	2016-05-25 09:35:00	2016-05-26 10:03:24	2016-05-25 09:35:00	2016-05-26 10:04:24	N
MED	4 Color TBNK + Truc T03	MED069	T51/T26	HIV	3029	87.13	3022	87.42	524	15.08	2483	71.42	3014	87.71	330	9.6	75	2.18	2016-05-23 09:46:00	2016-05-25 12:59:00	2016-05-26 15:16:12	2016-05-25 12:59:00	2016-05-26 15:17:13	N
MED	4 Color TBNK + Truc T03	MED070	T0/T0	HIV	913	62.64	953	63.78	530	36.36	369	25.32	993	64.92	283	18.5	243	15.92	2016-05-23 09:56:00	2016-05-23 15:12:00	2016-05-23 17:15:16	2016-05-23 15:12:00	2016-05-23 17:16:30	N
MED	4 Color TBNK + Truc T03	MED070	T24/T24	HIV	910	63.78	908	63.95	543	38.07	350	24.54	906	64.12	258	18.24	235	16.6	2016-05-23 09:56:00	2016-05-24 09:31:00	2016-05-25 10:05:20	2016-05-24 09:31:00	2016-05-25 10:06:33	N
MED	4 Color TBNK + Truc T03	MED070	T48/T24	HIV	920	66.34	901	66.35	544	39.25	365	26.31	881	66.36	246	18.51	187	14.09	2016-05-23 09:56:00	2016-05-25 09:38:00	2016-05-26 10:08:16	2016-05-25 09:38:00	2016-05-26 10:09:32	N
MED	4 Color TBNK + Truc T03	MED070	T51/T26	HIV	888	64.24	917	63.47	534	38.6	349	25.26	946	62.7	282	18.67	251	16.65	2016-05-23 09:56:00	2016-05-25 13:02:00	2016-05-26 15:20:03	2016-05-25 13:02:00	2016-05-26 15:21:20	N
MED	4 Color TBNK + Truc T03	MED071	T0/T0	HIV	1736	80.34	1793	80.41	961	44.48	701	32.45	1850	80.47	318	13.82	126	5.49	2016-05-23 10:08:00	2016-05-23 15:26:00	2016-05-23 17:24:43	2016-05-23 15:26:00	2016-05-23 17:25:48	N
MED	4 Color TBNK + Truc T03	MED071	T24/T24	HIV	1785	81.71	1725	80.46	1019	46.65	704	32.22	1666	79.21	293	13.95	136	6.47	2016-05-23 10:08:00	2016-05-24 09:50:00	2016-05-25 10:09:48	2016-05-24 09:50:00	2016-05-25 10:10:53	N
MED	4 Color TBNK + Truc T03	MED071	T48/T24	HIV	1768	79.44	1710	79.37	975	43.83	722	32.44	1653	79.29	308	14.76	115	5.5	2016-05-23 10:08:00	2016-05-25 09:41:00	2016-05-26 10:12:32	2016-05-25 09:41:00	2016-05-26 10:13:36	N
MED	4 Color TBNK + Truc T03	MED071	T51/T26	HIV	1676	79.84	1679	80.09	920	43.81	700	33.35	1682	80.34	296	14.15	101	4.81	2016-05-23 10:08:00	2016-05-25 13:20:00	2016-05-26 15:36:51	2016-05-25 13:20:00	2016-05-26 15:37:57	N
MED	4 Color TBNK + Truc T03	MED072	T0/T0	HIV	2196	79.09	2299	77.95	1017	36.63	1166	41.99	2402	76.81	331	10.57	379	12.12	2016-05-23 10:20:00	2016-05-23 15:32:00	2016-05-23 17:32:01	2016-05-23 15:32:00	2016-05-23 17:33:08	N
MED	4 Color TBNK + Truc T03	MED072	T24/T24	HIV	2244	77.55	2291	77.67	1052	36.35	1168	40.38	2339	77.78	299	9.93	358	11.91	2016-05-23 10:20:00	2016-05-24 09:55:00	2016-05-25 10:13:40	2016-05-24 09:55:00	2016-05-25 10:14:45	N
MED	4 Color TBNK + Truc T03	MED072	T48/T24	HIV	2251	78.09	2323	78.04	1035	35.92	1188	41.2	2394	77.99	310	10.09	350	11.41	2016-05-23 10:20:00	2016-05-25 09:44:00	2016-05-26 10:16:58	2016-05-25 09:44:00	2016-05-26 10:18:02	N
MED	4 Color TBNK + Truc T03	MED072	T51/T26	HIV	2297	78.73	2254	78.6	1089	37.34	1184	40.59	2210	78.46	271	9.63	322	11.45	2016-05-23 10:20:00	2016-05-25 13:24:00	2016-05-26 15:41:27	2016-05-25 13:24:00	2016-05-26 15:42:31	N
MED	4 Color TBNK + Truc T03	MED073	T0/T0	HIV	2037	72.86	2042	73.02	335	11.98	1535	54.9	2047	73.19	336	12.02	373	13.35	2016-05-23 10:40:00	2016-05-23 15:40:00	2016-05-23 18:06:52	2016-05-23 15:40:00	2016-05-23 18:08:02	N
MED	4 Color TBNK + Truc T03	MED073	T24/T24	HIV	2082	73.82	2086	73.11	312	11.08	1602	56.82	2089	72.39	348	12.06	418	14.5	2016-05-23 10:40:00	2016-05-24 10:02:00	2016-05-25 10:18:17	2016-05-24 10:02:00	2016-05-25 10:19:27	N
MED	4 Color TBNK + Truc T03	MED073	T48/T24	HIV	1969	75.54	1951	75.05	319	12.23	1502	57.63	1932	74.57	269	10.37	377	14.55	2016-05-23 10:40:00	2016-05-25 10:35:00	2016-05-26 10:21:22	2016-05-25 10:35:00	2016-05-26 10:22:32	N
MED	4 Color TBNK + Truc T03	MED073	T51/T26	HIV	1895	72.28	1864	72.89	309	11.8	1444	55.09	1833	73.5	265	10.64	374	15.02	2016-05-23 10:40:00	2016-05-25 13:26:00	2016-05-26 15:49:49	2016-05-25 13:26:00	2016-05-26 15:51:01	N
MED	4 Color TBNK + Truc T03	MED074	T0/T0	HIV	3035	68.71	3092	70	301	6.82	2656	60.13	3150	71.3	878	19.88	315	7.12	2016-05-31 09:12:00	2016-05-31 15:18:00	2016-05-31 17:54:26	2016-05-31 15:18:00	2016-05-31 17:55:46	N
MED	4 Color TBNK + Truc T03	MED074	T24/T24	HIV	3216	73.44	3078	73.44	323	7.38	2822	64.43	2940	73.45	699	17.46	307	7.67	2016-05-31 09:12:00	2016-06-01 10:16:00	2016-06-02 10:43:05	2016-06-01 10:16:00	2016-06-02 10:44:02	N
MED	4 Color TBNK + Truc T03	MED074	T48/T24	HIV	3120	74.64	2976	74.35	316	7.57	2725	65.2	2832	74.07	605	15.81	327	8.55	2016-05-31 09:12:00	2016-06-02 09:37:00	2016-06-03 10:43:16	2016-06-02 09:37:00	2016-06-03 10:44:15	N
MED	4 Color TBNK + Truc T03	MED074	T51/T26	HIV	3152	72.85	3061	72.31	331	7.65	2719	62.84	2971	71.78	709	17.13	309	7.46	2016-05-31 09:12:00	2016-06-02 13:06:00	2016-06-03 15:31:40	2016-06-02 13:06:00	2016-06-03 15:32:40	N
MED	4 Color TBNK + Truc T03	MED075	T0/T0	HIV	1477	56.98	1492	57.35	550	21.23	896	34.56	1507	57.72	550	21.07	518	19.82	2016-05-31 10:12:00	2016-05-31 15:22:00	2016-05-31 17:57:57	2016-05-31 15:22:00	2016-05-31 17:58:58	N
MED	4 Color TBNK + Truc T03	MED075	T24/T24	HIV	1496	55.92	1489	55.99	604	22.58	845	31.57	1481	56.06	559	21.15	563	21.3	2016-05-31 10:12:00	2016-06-01 10:20:00	2016-06-02 10:45:07	2016-06-01 10:20:00	2016-06-02 10:46:08	N
MED	4 Color TBNK + Truc T03	MED075	T48/T24	HIV	1451	56.91	1513	57.25	551	21.62	856	33.58	1575	57.6	552	20.2	545	19.95	2016-05-31 10:12:00	2016-06-02 09:48:00	2016-06-03 10:45:20	2016-06-02 09:48:00	2016-06-03 10:46:21	N
MED	4 Color TBNK + Truc T03	MED075	T51/T26	HIV	1489	57.16	1472	56.59	591	22.67	873	33.53	1455	56.02	573	22.08	509	19.6	2016-05-31 10:12:00	2016-06-02 13:28:00	2016-06-03 15:47:29	2016-06-02 13:28:00	2016-06-03 15:48:29	N
MED	4 Color TBNK + Truc T03	MED076	T0/T0	HIV	2728	81.67	2708	81.2	2046	61.24	664	19.89	2688	80.73	379	11.38	243	7.31	2016-05-31 08:32:00	2016-05-31 14:38:00	2016-05-31 17:51:10	2016-05-31 14:38:00	2016-05-31 17:52:11	N
MED	4 Color TBNK + Truc T03	MED076	T24/T24	HIV	2708	80.54	2691	80.9	2051	61	643	19.11	2675	81.25	352	10.68	245	7.43	2016-05-31 08:32:00	2016-06-01 09:34:00	2016-06-02 10:34:23	2016-06-01 09:34:00	2016-06-02 10:35:22	N
MED	4 Color TBNK + Truc T03	MED076	T48/T24	HIV	2795	81.37	2696	80.9	2140	62.32	649	18.91	2596	80.42	343	10.64	244	7.57	2016-05-31 08:32:00	2016-06-02 09:32:00	2016-06-03 10:24:37	2016-06-02 09:32:00	2016-06-03 10:25:37	N
MED	4 Color TBNK + Truc T03	MED076	T51/T26	HIV	2784	81.27	2652	81.01	2129	62.15	646	18.87	2519	80.75	358	11.46	203	6.52	2016-05-31 08:32:00	2016-06-02 12:43:00	2016-06-03 15:17:27	2016-06-02 12:43:00	2016-06-03 15:18:29	N
MED	4 Color TBNK + Truc T03	MED077	T0/T0	HIV	1948	81.94	1927	81.6	1164	48.98	763	32.08	1907	81.26	254	10.81	169	7.21	2016-05-31 11:06:00	2016-05-31 17:06:00	2016-05-31 18:01:34	2016-05-31 17:06:00	2016-05-31 18:02:39	N
MED	4 Color TBNK + Truc T03	MED077	T24/T24	HIV	1963	82.97	1982	82.56	1206	50.97	724	30.61	2001	82.15	227	9.3	184	7.56	2016-05-31 11:06:00	2016-06-01 10:57:00	2016-06-02 10:47:37	2016-06-01 10:57:00	2016-06-02 10:48:41	N
MED	4 Color TBNK + Truc T03	MED077	T48/T24	HIV	1947	82.42	1958	82.31	1216	51.44	721	30.51	1968	82.2	209	8.73	177	7.38	2016-05-31 11:06:00	2016-06-02 10:23:00	2016-06-03 10:57:59	2016-06-02 10:23:00	2016-06-03 10:59:05	N
MED	4 Color TBNK + Truc T03	MED077	T51/T26	HIV	1943	82.95	1859	82.78	1176	50.22	755	32.25	1775	82.61	222	10.34	138	6.42	2016-05-31 11:06:00	2016-06-02 13:32:00	2016-06-03 16:02:42	2016-06-02 13:32:00	2016-06-03 16:03:48	N
MED	4 Color TBNK + Truc T03	MED078	T0/T0	HIV	1763	86.24	1727	86.22	372	18.21	1364	66.73	1692	86.2	16	0.84	233	11.87	2016-05-31 11:44:00	2016-05-31 17:30:00	2016-05-31 18:05:25	2016-05-31 17:30:00	2016-05-31 18:06:39	N
MED	4 Color TBNK + Truc T03	MED078	T24/T24	HIV	1713	87.9	1714	87.34	358	18.35	1329	68.2	1714	86.78	21	1.07	218	11.02	2016-05-31 11:44:00	2016-06-01 11:18:00	2016-06-02 10:49:53	2016-06-01 11:18:00	2016-06-02 10:51:08	N
MED	4 Color TBNK + Truc T03	MED078	T48/T24	HIV	1738	86.75	1782	87.25	349	17.42	1366	68.2	1827	87.76	14	0.69	213	10.25	2016-05-31 11:44:00	2016-06-02 12:53:00	2016-06-03 13:14:23	2016-06-02 12:53:00	2016-06-03 13:15:36	N
MED	4 Color TBNK + Truc T03	MED078	T51/T26	HIV	1829	85.19	1746	85.17	382	17.8	1425	66.35	1663	85.15	17	0.88	216	11.05	2016-05-31 11:44:00	2016-06-02 14:00:00	2016-06-03 16:21:41	2016-06-02 14:00:00	2016-06-03 16:23:00	N
MED	4 Color TBNK + Truc T03	MED079	T0/T0	HIV	1169	51.05	1157	51.43	353	15.4	750	32.76	1144	51.82	373	16.88	663	30.02	2016-06-01 11:28:00	2016-06-01 15:42:00	2016-06-01 17:04:00	2016-06-01 15:42:00	2016-06-01 17:05:08	N
MED	4 Color TBNK + Truc T03	MED079	T24/T24	HIV	1146	50.58	1124	50.85	342	15.1	760	33.54	1102	51.13	340	15.77	685	31.77	2016-06-01 11:28:00	2016-06-02 11:17:00	2016-06-03 11:19:51	2016-06-02 11:17:00	2016-06-03 11:20:57	N
MED	4 Color TBNK + Truc T03	MED079	T48/T24	HIV	1179	50.75	1124	50.76	368	15.83	750	32.3	1070	50.77	312	14.83	679	32.22	2016-06-01 11:28:00	2016-06-03 10:49:00	2016-06-04 10:31:44	2016-06-03 10:49:00	2016-06-04 10:32:50	N
MED	4 Color TBNK + Truc T03	MED079	T51/T26	HIV	1064	50.02	1034	50.14	302	14.18	716	33.65	1004	50.25	328	16.4	638	31.94	2016-06-01 11:28:00	2016-06-03 14:26:00	2016-06-04 16:37:11	2016-06-03 14:26:00	2016-06-04 16:38:18	N
MED	4 Color TBNK + Truc T03	MED080	T0/T0	HIV	1588	73.77	1616	74.28	1142	53.03	418	19.42	1643	74.8	305	13.88	235	10.7	2016-06-01 11:40:00	2016-06-01 15:51:00	2016-06-01 17:07:36	2016-06-01 15:51:00	2016-06-01 17:09:07	N
MED	4 Color TBNK + Truc T03	MED080	T24/T24	HIV	1612	75.03	1604	74.9	1163	54.12	408	19	1597	74.77	305	14.28	223	10.43	2016-06-01 11:40:00	2016-06-02 11:24:00	2016-06-03 11:22:10	2016-06-02 11:24:00	2016-06-03 11:23:17	N
MED	4 Color TBNK + Truc T03	MED080	T48/T24	HIV	1603	75.79	1615	76.08	1181	55.84	394	18.61	1628	76.38	300	14.05	190	8.9	2016-06-01 11:40:00	2016-06-03 10:58:00	2016-06-04 10:34:02	2016-06-03 10:58:00	2016-06-04 10:35:09	N
MED	4 Color TBNK + Truc T03	MED080	T51/T26	HIV	1508	77.03	1562	76.43	1081	55.21	400	20.41	1616	75.82	314	14.75	192	8.99	2016-06-01 11:40:00	2016-06-03 14:28:00	2016-06-04 16:39:32	2016-06-03 14:28:00	2016-06-04 16:40:41	N
MED	4 Color TBNK + Truc T03	MED081	T0/T0	HIV	1635	73.01	1647	72.62	1177	52.54	423	18.89	1660	72.23	347	15.1	278	12.1	2016-06-01 11:54:00	2016-06-01 16:00:00	2016-06-01 17:49:39	2016-06-01 16:00:00	2016-06-01 17:50:48	N
MED	4 Color TBNK + Truc T03	MED081	T24/T24	HIV	1194	52.77	1171	52.88	570	25.2	448	19.81	1149	52.98	337	15.53	632	29.13	2016-06-01 11:54:00	2016-06-02 11:31:00	2016-06-03 11:36:34	2016-06-02 11:31:00	2016-06-03 11:37:35	N
MED	4 Color TBNK + Truc T03	MED081	T48/T24	HIV	1206	56.66	1194	56.11	556	26.1	489	22.97	1183	55.56	351	16.47	493	23.14	2016-06-01 11:54:00	2016-06-03 11:10:00	2016-06-04 10:36:43	2016-06-03 11:10:00	2016-06-04 10:37:45	N
MED	4 Color TBNK + Truc T03	MED081	T51/T26	HIV	1320	58.43	1305	58.75	634	28.08	508	22.49	1291	59.06	356	16.29	491	22.45	2016-06-01 11:54:00	2016-06-03 14:31:00	2016-06-04 16:42:17	2016-06-03 14:31:00	2016-06-04 16:43:19	N
MED	4 Color TBNK + Truc T03	MED082	T0/T0	HIV	2170	75.43	2102	76.16	749	26.05	1352	47.02	2034	76.9	402	15.19	200	7.56	2016-06-01 12:45:00	2016-06-01 16:13:00	2016-06-01 17:15:15	2016-06-01 16:13:00	2016-06-01 17:16:26	N
MED	4 Color TBNK + Truc T03	MED082	T24/T24	HIV	2182	75.44	2208	75.68	766	26.5	1360	47.01	2234	75.92	453	15.4	236	8	2016-06-01 12:45:00	2016-06-02 12:45:00	2016-06-03 12:44:29	2016-06-02 12:45:00	2016-06-03 12:45:40	N
MED	4 Color TBNK + Truc T03	MED082	T48/T24	HIV	2299	75.99	2221	76.47	800	26.44	1440	47.59	2143	76.94	410	14.72	221	7.94	2016-06-01 12:45:00	2016-06-03 13:20:00	2016-06-04 12:43:08	2016-06-03 13:20:00	2016-06-04 12:44:19	N
MED	4 Color TBNK + Truc T03	MED082	T51/T26	HIV	2036	75.12	2111	75.32	733	27.06	1254	46.26	2185	75.52	433	14.98	255	8.82	2016-06-01 12:45:00	2016-06-03 15:34:00	2016-06-04 17:53:19	2016-06-03 15:34:00	2016-06-04 17:54:30	N
MED	4 Color TBNK + Truc T03	MED083	T0/T0	HIV	1539	70.95	1528	71.51	1016	46.85	510	23.52	1518	72.07	272	12.94	302	14.36	2016-06-01 13:08:00	2016-06-01 16:23:00	2016-06-01 18:00:29	2016-06-01 16:23:00	2016-06-01 18:01:31	N
MED	4 Color TBNK + Truc T03	MED083	T24/T24	HIV	1533	74.08	1467	72.74	998	48.24	537	25.96	1402	71.4	233	11.85	298	15.2	2016-06-01 13:08:00	2016-06-02 12:53:00	2016-06-03 12:46:57	2016-06-02 12:53:00	2016-06-03 12:48:01	N
MED	4 Color TBNK + Truc T03	MED083	T48/T24	HIV	1478	74.78	1437	73.74	969	49.02	499	25.22	1395	72.7	249	12.95	255	13.27	2016-06-01 13:08:00	2016-06-03 13:23:00	2016-06-04 12:45:37	2016-06-03 13:23:00	2016-06-04 12:46:42	N
MED	4 Color TBNK + Truc T03	MED083	T51/T26	HIV	1436	75.35	1424	75.05	935	49.04	493	25.84	1412	74.75	228	12.09	225	11.93	2016-06-01 13:08:00	2016-06-03 15:37:00	2016-06-04 18:06:49	2016-06-03 15:37:00	2016-06-04 18:07:57	N
MED	4 Color TBNK + Truc T03	MED084	T0/T0	HIV	1558	67.05	1521	67.38	963	41.42	553	23.8	1483	67.71	182	8.32	509	23.25	2016-06-01 13:30:00	2016-06-01 16:36:00	2016-06-01 18:03:50	2016-06-01 16:36:00	2016-06-01 18:05:14	N
MED	4 Color TBNK + Truc T03	MED084	T24/T24	HIV	1545	66.4	1535	66.93	934	40.13	582	25.02	1525	67.47	187	8.29	535	23.69	2016-06-01 13:30:00	2016-06-02 13:05:00	2016-06-03 12:49:32	2016-06-02 13:05:00	2016-06-03 12:50:35	N
MED	4 Color TBNK + Truc T03	MED084	T48/T24	HIV	1425	70.91	1457	69.46	890	44.31	499	24.83	1489	68.01	189	8.63	499	22.81	2016-06-01 13:30:00	2016-06-03 13:25:00	2016-06-04 12:48:15	2016-06-03 13:25:00	2016-06-04 12:49:19	N
MED	4 Color TBNK + Truc T03	MED084	T51/T26	HIV	1403	66.73	1471	67.82	840	39.96	518	24.62	1539	68.92	181	8.11	501	22.45	2016-06-01 13:30:00	2016-06-03 15:47:00	2016-06-04 18:11:49	2016-06-03 15:47:00	2016-06-04 18:12:53	N
MED	4 Color TBNK + Truc T03	MED085	T0/T0	Normal	2214	69.59	2128	70.19	1504	47.26	615	19.34	2043	70.79	447	15.48	383	13.27	2016-06-06 08:00:00	2016-06-06 13:16:00	2016-06-06 16:38:54	2016-06-06 13:16:00	2016-06-06 16:39:59	N
MED	4 Color TBNK + Truc T03	MED085	T24/T24	Normal	2038	69.1	2057	69.69	1400	47.47	563	19.09	2077	70.27	445	15.06	414	14	2016-06-06 08:00:00	2016-06-07 07:55:00	2016-06-08 08:52:04	2016-06-07 07:55:00	2016-06-08 08:53:09	N
MED	4 Color TBNK + Truc T03	MED085	T48/T24	Normal	2145	70.28	2117	69.67	1436	47.07	611	20.02	2089	69.06	451	14.92	432	14.27	2016-06-06 08:00:00	2016-06-08 08:03:00	2016-06-09 08:54:21	2016-06-08 08:03:00	2016-06-09 08:55:25	N
MED	4 Color TBNK + Truc T03	MED085	T51/T26	Normal	2131	70.52	2131	70.27	1414	46.8	622	20.59	2130	70.01	462	15.17	414	13.6	2016-06-06 08:00:00	2016-06-08 10:51:00	2016-06-09 13:08:46	2016-06-08 10:51:00	2016-06-09 13:09:50	N
MED	4 Color TBNK + Truc T03	MED086	T0/T0	Normal	1403	82.9	1340	82.54	952	56.23	417	24.63	1277	82.19	197	12.64	74	4.79	2016-06-06 08:06:00	2016-06-06 13:40:00	2016-06-06 16:42:20	2016-06-06 13:40:00	2016-06-06 16:43:54	N
MED	4 Color TBNK + Truc T03	MED086	T24/T24	Normal	1399	82.12	1414	81.71	954	56	429	25.18	1430	81.3	214	12.14	87	4.94	2016-06-06 08:06:00	2016-06-07 08:11:00	2016-06-08 09:04:50	2016-06-07 08:11:00	2016-06-08 09:06:01	N
MED	4 Color TBNK + Truc T03	MED086	T48/T24	Normal	1340	82.4	1341	82.65	934	57.45	385	23.69	1342	82.91	197	12.2	69	4.29	2016-06-06 08:06:00	2016-06-08 08:09:00	2016-06-09 09:05:16	2016-06-08 08:09:00	2016-06-09 09:06:27	N
MED	4 Color TBNK + Truc T03	MED086	T51/T26	Normal	1376	81.52	1338	81.15	951	56.36	408	24.17	1301	80.79	202	12.53	72	4.47	2016-06-06 08:06:00	2016-06-08 10:55:00	2016-06-09 13:16:33	2016-06-08 10:55:00	2016-06-09 13:17:44	N
MED	4 Color TBNK + Truc T03	MED087	T0/T0	Normal	1257	61.14	1301	60.63	858	41.73	348	16.95	1345	60.13	368	16.46	503	22.46	2016-06-06 08:22:00	2016-06-06 13:44:00	2016-06-06 16:46:32	2016-06-06 13:44:00	2016-06-06 16:47:40	N
MED	4 Color TBNK + Truc T03	MED087	T24/T24	Normal	1329	61.32	1303	62.03	929	42.85	370	17.07	1277	62.75	304	14.93	446	21.94	2016-06-06 08:22:00	2016-06-07 08:18:00	2016-06-08 09:07:16	2016-06-07 08:18:00	2016-06-08 09:08:22	N
MED	4 Color TBNK + Truc T03	MED087	T48/T24	Normal	1292	60.94	1276	60.96	890	41.98	361	17.01	1260	60.98	368	17.83	429	20.74	2016-06-06 08:22:00	2016-06-08 08:32:00	2016-06-09 09:36:52	2016-06-08 08:32:00	2016-06-09 09:37:57	N
MED	4 Color TBNK + Truc T03	MED087	T51/T26	Normal	1314	61.15	1268	61.27	920	42.83	352	16.4	1222	61.39	339	17.05	417	20.92	2016-06-06 08:22:00	2016-06-08 11:16:00	2016-06-09 13:31:49	2016-06-08 11:16:00	2016-06-09 13:32:56	N
MED	4 Color TBNK + Truc T03	MED088	T0/T0	Normal	1557	76.39	1517	75.8	930	45.62	609	29.88	1476	75.21	322	16.41	151	7.7	2016-06-06 08:28:00	2016-06-06 14:16:00	2016-06-06 16:50:27	2016-06-06 14:16:00	2016-06-06 16:51:35	N
MED	4 Color TBNK + Truc T03	MED088	T24/T24	Normal	1613	76.25	1603	76.12	996	47.08	598	28.24	1593	76	321	15.34	171	8.15	2016-06-06 08:28:00	2016-06-07 08:34:00	2016-06-08 09:26:44	2016-06-07 08:34:00	2016-06-08 09:27:48	N
MED	4 Color TBNK + Truc T03	MED088	T48/T24	Normal	1587	76.26	1561	76.45	913	43.88	655	31.45	1534	76.63	301	15.02	158	7.89	2016-06-06 08:28:00	2016-06-08 08:37:00	2016-06-09 09:46:42	2016-06-08 08:37:00	2016-06-09 09:47:47	N
MED	4 Color TBNK + Truc T03	MED088	T51/T26	Normal	1495	74.95	1499	75.17	892	44.72	602	30.19	1503	75.38	302	15.16	166	8.31	2016-06-06 08:28:00	2016-06-08 11:19:00	2016-06-09 13:42:00	2016-06-08 11:19:00	2016-06-09 13:43:06	N
MED	4 Color TBNK + Truc T03	MED089	T0/T0	Normal	1009	60.93	980	61.77	805	48.64	186	11.21	952	62.62	184	12.1	362	23.79	2016-06-06 08:40:00	2016-06-06 14:27:00	2016-06-06 17:02:44	2016-06-06 14:27:00	2016-06-06 17:03:57	N
MED	4 Color TBNK + Truc T03	MED089	T24/T24	Normal	944	60.99	927	59.95	753	48.64	175	11.31	910	58.91	225	14.54	391	25.32	2016-06-06 08:40:00	2016-06-07 08:50:00	2016-06-08 09:29:00	2016-06-07 08:50:00	2016-06-08 09:30:09	N
MED	4 Color TBNK + Truc T03	MED089	T48/T24	Normal	975	60.97	963	60.95	798	49.94	166	10.36	952	60.94	217	13.92	372	23.79	2016-06-06 08:40:00	2016-06-08 08:54:00	2016-06-09 10:05:29	2016-06-08 08:54:00	2016-06-09 10:06:37	N
MED	4 Color TBNK + Truc T03	MED089	T51/T26	Normal	947	60.83	965	61	775	49.76	165	10.6	948	61.17	193	11.97	405	25.21	2016-06-06 08:40:00	2016-06-08 11:39:00	2016-06-09 13:57:16	2016-06-08 11:39:00	2016-06-09 13:58:27	N
MED	4 Color TBNK + Truc T03	MED090	T0/T0	Normal	1518	79.85	1471	79.15	979	51.53	475	25.01	1424	78.45	178	9.8	204	11.23	2016-06-06 08:52:00	2016-06-06 14:40:00	2016-06-06 17:06:30	2016-06-06 14:40:00	2016-06-06 17:07:57	N
MED	4 Color TBNK + Truc T03	MED090	T24/T24	Normal	1297	76.52	1302	77.11	860	50.73	397	23.4	1308	77.71	172	10.23	190	11.31	2016-06-06 08:52:00	2016-06-07 09:03:00	2016-06-08 09:31:46	2016-06-07 09:03:00	2016-06-08 09:32:53	N
MED	4 Color TBNK + Truc T03	MED090	T48/T24	Normal	1386	78.35	1399	78	899	50.8	454	25.66	1411	77.65	185	10.18	206	11.31	2016-06-06 08:52:00	2016-06-08 09:00:00	2016-06-09 10:11:32	2016-06-08 09:00:00	2016-06-09 10:12:38	N
MED	4 Color TBNK + Truc T03	MED090	T51/T26	Normal	1375	77.18	1407	77.46	892	50.08	460	25.79	1439	77.75	193	10.45	188	10.14	2016-06-06 08:52:00	2016-06-08 11:41:00	2016-06-09 13:59:44	2016-06-08 11:41:00	2016-06-09 14:00:51	N
MED	4 Color TBNK + Truc T03	MED091	T0/T0	Normal	1564	76.04	1544	75.98	1049	51.02	463	22.53	1524	75.92	134	6.7	337	16.79	2016-06-06 09:08:00	2016-06-06 13:55:00	2016-06-06 15:32:49	2016-06-06 13:55:00	2016-06-06 15:33:53	N
MED	4 Color TBNK + Truc T03	MED091	T24/T24	Normal	1514	74.88	1511	75.56	1003	49.61	447	22.12	1508	76.25	142	7.2	310	15.67	2016-06-06 09:08:00	2016-06-07 09:48:00	2016-06-08 10:02:23	2016-06-07 09:48:00	2016-06-08 10:03:27	N
MED	4 Color TBNK + Truc T03	MED091	T48/T24	Normal	1477	75.28	1555	76.02	997	50.79	432	22.04	1633	76.76	147	6.91	324	15.23	2016-06-06 09:08:00	2016-06-08 09:43:00	2016-06-09 10:35:57	2016-06-08 09:43:00	2016-06-09 10:37:00	N
MED	4 Color TBNK + Truc T03	MED091	T51/T26	Normal	1437	78.25	1512	77.71	956	52.03	437	23.81	1586	77.17	146	7.11	297	14.46	2016-06-06 09:08:00	2016-06-08 12:35:00	2016-06-09 15:04:05	2016-06-08 12:35:00	2016-06-09 15:05:09	N
MED	4 Color TBNK + Truc T03	MED092	T0/T0	Normal	1468	79.93	1436	80.11	874	47.57	463	25.21	1404	80.28	207	11.83	130	7.45	2016-06-06 09:16:00	2016-06-06 14:05:00	2016-06-06 15:36:15	2016-06-06 14:05:00	2016-06-06 15:37:44	N
MED	4 Color TBNK + Truc T03	MED092	T24/T24	Normal	1415	78.73	1433	79.91	853	47.46	431	23.99	1452	81.09	204	11.4	122	6.84	2016-06-06 09:16:00	2016-06-07 09:59:00	2016-06-08 10:04:37	2016-06-07 09:59:00	2016-06-08 10:05:43	N
MED	4 Color TBNK + Truc T03	MED092	T48/T24	Normal	1407	79.64	1402	78.87	849	48.09	435	24.64	1397	78.09	227	12.69	138	7.73	2016-06-06 09:16:00	2016-06-08 09:45:00	2016-06-09 10:38:10	2016-06-08 09:45:00	2016-06-09 10:39:16	N
MED	4 Color TBNK + Truc T03	MED092	T51/T26	Normal	1367	77.93	1372	78.54	831	47.35	429	24.47	1377	79.14	203	11.64	127	7.32	2016-06-06 09:16:00	2016-06-08 12:38:00	2016-06-09 15:06:19	2016-06-08 12:38:00	2016-06-09 15:07:26	N
MED	4 Color TBNK + Truc T03	MED093	T0/T0	Normal	2220	79.27	2166	78.73	1907	68.09	302	10.78	2112	78.19	199	7.35	373	13.8	2016-06-06 09:55:00	2016-06-06 14:19:00	2016-06-06 15:40:09	2016-06-06 14:19:00	2016-06-06 15:41:09	N
MED	4 Color TBNK + Truc T03	MED093	T24/T24	Normal	2160	78.38	2100	78.84	1821	66.06	305	11.05	2039	79.31	193	7.51	311	12.08	2016-06-06 09:55:00	2016-06-07 10:11:00	2016-06-08 10:07:17	2016-06-07 10:11:00	2016-06-08 10:08:16	N
MED	4 Color TBNK + Truc T03	MED093	T48/T24	Normal	2056	77.71	2102	78.7	1752	66.22	278	10.51	2148	79.69	182	6.75	324	12.03	2016-06-06 09:55:00	2016-06-08 09:48:00	2016-06-09 10:51:22	2016-06-08 09:48:00	2016-06-09 10:52:20	N
MED	4 Color TBNK + Truc T03	MED093	T51/T26	Normal	2115	77.6	2060	78.06	1774	65.09	308	11.29	2006	78.53	197	7.73	292	11.45	2016-06-06 09:55:00	2016-06-08 12:40:00	2016-06-09 15:09:02	2016-06-08 12:40:00	2016-06-09 15:10:01	N
MED	4 Color TBNK + Truc T03	MED094	T0/T0	Normal	1259	72.38	1224	71.85	739	42.48	472	27.15	1190	71.32	245	14.66	224	13.4	2016-06-07 07:54:00	2016-06-07 12:27:00	2016-06-07 14:20:30	2016-06-07 12:27:00	2016-06-07 14:21:41	N
MED	4 Color TBNK + Truc T03	MED094	T24/T24	Normal	1118	71.56	1169	71.81	662	42.37	399	25.54	1219	72.05	226	13.39	235	13.9	2016-06-07 07:54:00	2016-06-08 08:32:00	2016-06-09 08:38:40	2016-06-08 08:32:00	2016-06-09 08:39:46	N
MED	4 Color TBNK + Truc T03	MED094	T48/T24	Normal	1128	69.28	1181	70.14	654	40.15	423	25.97	1233	71.01	258	14.85	229	13.19	2016-06-07 07:54:00	2016-06-09 08:44:00	2016-06-10 09:46:32	2016-06-09 08:44:00	2016-06-10 09:47:41	N
MED	4 Color TBNK + Truc T03	MED094	T51/T26	Normal	1147	71.27	1139	71.2	676	41.99	423	26.28	1130	71.13	234	14.74	215	13.54	2016-06-07 07:54:00	2016-06-09 11:16:00	2016-06-10 13:34:32	2016-06-09 11:16:00	2016-06-10 13:35:42	N
MED	4 Color TBNK + Truc T03	MED095	T0/T0	Normal	1514	69.84	1530	69.97	712	32.85	728	33.59	1545	70.1	273	12.36	381	17.29	2016-06-07 08:05:00	2016-06-07 12:31:00	2016-06-07 14:24:13	2016-06-07 12:31:00	2016-06-07 14:25:39	N
MED	4 Color TBNK + Truc T03	MED095	T24/T24	Normal	1462	71.24	1466	71.45	741	36.09	638	31.06	1469	71.65	212	10.33	363	17.69	2016-06-07 08:05:00	2016-06-08 08:40:00	2016-06-09 09:20:15	2016-06-08 08:40:00	2016-06-09 09:21:18	N
MED	4 Color TBNK + Truc T03	MED095	T48/T24	Normal	1492	71.61	1458	71.04	744	35.71	669	32.13	1424	70.46	221	10.93	362	17.92	2016-06-07 08:05:00	2016-06-09 08:47:00	2016-06-10 09:51:15	2016-06-09 08:47:00	2016-06-10 09:52:18	N
MED	4 Color TBNK + Truc T03	MED095	T51/T26	Normal	1608	73.77	1535	73.31	796	36.53	713	32.72	1462	72.85	221	10.99	317	15.79	2016-06-07 08:05:00	2016-06-09 11:19:00	2016-06-10 15:23:28	2016-06-09 11:19:00	2016-06-10 15:24:32	N
MED	4 Color TBNK + Truc T03	MED096	T0/T0	Normal	938	73.23	951	73.03	525	41	372	29.01	964	72.83	237	17.93	120	9.08	2016-06-07 08:14:00	2016-06-07 12:35:00	2016-06-07 14:35:30	2016-06-07 12:35:00	2016-06-07 14:36:45	N
MED	4 Color TBNK + Truc T03	MED096	T24/T24	Normal	1029	74.92	1018	74.81	578	42.09	398	29	1006	74.7	224	16.61	110	8.17	2016-06-07 08:14:00	2016-06-08 08:54:00	2016-06-09 09:29:34	2016-06-08 08:54:00	2016-06-09 09:30:47	N
MED	4 Color TBNK + Truc T03	MED096	T48/T24	Normal	954	76.8	965	75.74	523	42.08	388	31.2	976	74.68	215	16.47	110	8.45	2016-06-07 08:14:00	2016-06-09 08:56:00	2016-06-10 09:55:06	2016-06-09 08:56:00	2016-06-10 09:56:21	N
MED	4 Color TBNK + Truc T03	MED096	T51/T26	Normal	989	75.46	954	75.05	554	42.25	403	30.78	920	74.65	204	16.59	102	8.32	2016-06-07 08:14:00	2016-06-09 11:22:00	2016-06-10 15:32:21	2016-06-09 11:22:00	2016-06-10 15:33:34	N
MED	4 Color TBNK + Truc T03	MED097	T0/T0	Normal	1006	52.77	1013	51.98	720	37.77	186	9.75	1020	51.19	220	11.06	736	36.94	2016-06-07 08:23:00	2016-06-07 13:05:00	2016-06-07 14:39:26	2016-06-07 13:05:00	2016-06-07 14:40:56	N
MED	4 Color TBNK + Truc T03	MED097	T24/T24	Normal	983	53.89	988	53.5	698	38.24	172	9.43	993	53.12	201	10.73	668	35.71	2016-06-07 08:23:00	2016-06-08 09:01:00	2016-06-09 09:40:55	2016-06-08 09:01:00	2016-06-09 09:42:03	N
MED	4 Color TBNK + Truc T03	MED097	T48/T24	Normal	1050	53.56	1021	53.1	744	37.95	195	9.92	991	52.64	208	11.02	673	35.73	2016-06-07 08:23:00	2016-06-09 08:58:00	2016-06-10 09:59:16	2016-06-09 08:58:00	2016-06-10 10:00:24	N
MED	4 Color TBNK + Truc T03	MED097	T51/T26	Normal	954	53.97	994	53.91	688	38.94	172	9.73	1035	53.85	219	11.41	660	34.32	2016-06-07 08:23:00	2016-06-09 11:24:00	2016-06-10 15:39:17	2016-06-09 11:24:00	2016-06-10 15:40:25	N
MED	4 Color TBNK + Truc T03	MED098	T0/T0	Normal	1498	69.06	1495	68.47	1193	55.02	270	12.45	1491	67.87	280	12.76	419	19.06	2016-06-07 08:31:00	2016-06-07 13:08:00	2016-06-07 14:51:37	2016-06-07 13:08:00	2016-06-07 14:52:42	N
MED	4 Color TBNK + Truc T03	MED098	T24/T24	Normal	1479	68.54	1552	67.87	1159	53.69	286	13.23	1625	67.19	316	13.07	450	18.62	2016-06-07 08:31:00	2016-06-08 09:09:00	2016-06-09 09:48:58	2016-06-08 09:09:00	2016-06-09 09:50:01	N
MED	4 Color TBNK + Truc T03	MED098	T51/T26	Normal	1421	65.85	1470	66.51	1134	52.54	260	12.06	1519	67.17	294	12.99	443	19.6	2016-06-07 08:31:00	2016-06-09 11:45:00	2016-06-10 15:44:10	2016-06-09 11:45:00	2016-06-10 15:45:13	N
MED	4 Color TBNK + Truc T03	MED099	T0/T0	Normal	1308	74.31	1257	74.46	1035	58.82	249	14.14	1205	74.62	255	15.81	146	9.07	2016-06-07 08:45:00	2016-06-07 13:12:00	2016-06-07 14:55:03	2016-06-07 13:12:00	2016-06-07 14:56:31	N
MED	4 Color TBNK + Truc T03	MED099	T24/T24	Normal	1324	75.96	1325	75.31	1032	59.23	258	14.82	1326	74.66	300	16.91	137	7.71	2016-06-07 08:45:00	2016-06-08 09:33:00	2016-06-09 10:16:20	2016-06-08 09:33:00	2016-06-09 10:17:27	N
MED	4 Color TBNK + Truc T03	MED099	T51/T26	Normal	1256	74.35	1291	74.41	978	57.85	246	14.58	1326	74.47	294	16.48	151	8.5	2016-06-07 08:45:00	2016-06-09 11:48:00	2016-06-10 15:49:26	2016-06-09 11:48:00	2016-06-10 15:50:33	N
MED	4 Color TBNK + Truc T03	MED100	T0/T0	Normal	1492	59.3	1530	60.58	892	35.46	552	21.94	1568	61.86	599	23.62	353	13.92	2016-06-07 09:11:00	2016-06-07 13:16:00	2016-06-07 15:16:25	2016-06-07 13:16:00	2016-06-07 15:17:26	N
MED	4 Color TBNK + Truc T03	MED100	T24/T24	Normal	1608	62.66	1551	62.91	934	36.42	602	23.46	1493	63.17	543	22.98	318	13.46	2016-06-07 09:11:00	2016-06-08 09:36:00	2016-06-09 10:18:40	2016-06-08 09:36:00	2016-06-09 10:19:39	N
MED	4 Color TBNK + Truc T03	MED100	T51/T26	Normal	1459	60.52	1529	61.73	855	35.45	555	23	1598	62.94	603	23.76	323	12.73	2016-06-07 09:11:00	2016-06-09 11:51:00	2016-06-10 15:59:55	2016-06-09 11:51:00	2016-06-10 16:00:54	N
MED	4 Color TBNK + Truc T03	MED101	T0/T0	HIV	1771	75.34	1743	76.29	1240	52.76	532	22.66	1716	77.24	443	19.94	55	2.47	2016-06-20 09:08:00	2016-06-20 13:13:00	2016-06-20 15:02:35	2016-06-20 13:13:00	2016-06-20 15:03:37	N
MED	4 Color TBNK + Truc T03	MED101	T24/T24	HIV	1726	77.06	1668	76.58	1193	53.25	545	24.35	1610	76.1	426	20.16	58	2.76	2016-06-20 09:08:00	2016-06-21 09:41:00	2016-06-22 09:50:18	2016-06-21 09:41:00	2016-06-22 09:51:20	N
MED	4 Color TBNK + Truc T03	MED101	T48/T24	HIV	1649	76.5	1599	76.68	1121	51.99	538	24.95	1549	76.86	398	19.76	54	2.7	2016-06-20 09:08:00	2016-06-22 09:38:00	2016-06-23 09:46:21	2016-06-22 09:38:00	2016-06-23 09:47:24	N
MED	4 Color TBNK + Truc T03	MED101	T51/T26	HIV	1686	75.28	1620	75.57	1183	52.81	509	22.75	1555	75.86	431	21.05	52	2.56	2016-06-20 09:08:00	2016-06-22 11:49:00	2016-06-23 13:26:12	2016-06-22 11:49:00	2016-06-23 13:27:15	N
MED	4 Color TBNK + Truc T03	MED102	T0/T0	HIV	1870	73.08	1833	72.4	1141	44.6	738	28.84	1796	71.72	504	20.1	195	7.78	2016-06-20 09:25:00	2016-06-20 13:44:00	2016-06-20 15:05:57	2016-06-20 13:44:00	2016-06-20 15:07:19	N
MED	4 Color TBNK + Truc T03	MED102	T24/T24	HIV	1794	70.67	1835	71.73	1123	44.22	689	27.13	1875	72.78	516	20.01	178	6.91	2016-06-20 09:25:00	2016-06-21 10:06:00	2016-06-22 09:52:29	2016-06-21 10:06:00	2016-06-22 09:53:30	N
MED	4 Color TBNK + Truc T03	MED102	T48/T24	HIV	1778	71.48	1803	72.23	1121	45.07	684	27.5	1828	72.99	494	19.74	170	6.78	2016-06-20 09:25:00	2016-06-22 09:42:00	2016-06-23 09:58:48	2016-06-22 09:42:00	2016-06-23 09:59:48	N
MED	4 Color TBNK + Truc T03	MED102	T51/T26	HIV	1862	72.05	1858	71.92	1159	44.84	713	27.6	1855	71.78	517	20.02	187	7.23	2016-06-20 09:25:00	2016-06-22 11:53:00	2016-06-23 13:33:18	2016-06-22 11:53:00	2016-06-23 13:34:19	N
MED	4 Color TBNK + Truc T03	MED103	T0/T0	HIV	2894	68.69	2861	69.08	1780	42.25	1073	25.46	2829	69.46	599	14.71	625	15.35	2016-06-20 09:38:00	2016-06-20 13:48:00	2016-06-20 15:09:35	2016-06-20 13:48:00	2016-06-20 15:10:34	N
MED	4 Color TBNK + Truc T03	MED103	T24/T24	HIV	2871	69.56	2848	69.26	1819	44.08	1023	24.78	2826	68.97	646	15.77	597	14.58	2016-06-20 09:38:00	2016-06-21 10:10:00	2016-06-22 10:21:12	2016-06-21 10:10:00	2016-06-22 10:22:11	N
MED	4 Color TBNK + Truc T03	MED103	T48/T24	HIV	2704	69.84	2660	69.28	1714	44.27	985	25.44	2616	68.73	593	15.57	562	14.76	2016-06-20 09:38:00	2016-06-22 09:49:00	2016-06-23 09:51:49	2016-06-22 09:49:00	2016-06-23 09:52:48	N
MED	4 Color TBNK + Truc T03	MED103	T51/T26	HIV	2718	70.31	2686	69.9	1682	43.5	1027	26.58	2654	69.5	581	15.21	534	13.98	2016-06-20 09:38:00	2016-06-22 12:03:00	2016-06-23 13:58:46	2016-06-22 12:03:00	2016-06-23 13:59:46	N
MED	4 Color TBNK + Truc T03	MED104	T0/T0	HIV	2140	78.31	2104	77.68	558	20.41	1572	57.54	2069	77.04	444	16.52	158	5.9	2016-06-20 09:51:00	2016-06-20 14:38:00	2016-06-20 15:49:53	2016-06-20 14:38:00	2016-06-20 15:50:56	N
MED	4 Color TBNK + Truc T03	MED104	T24/T24	HIV	2092	80.34	2050	80.27	555	21.3	1531	58.78	2007	80.2	334	13.36	145	5.78	2016-06-20 09:51:00	2016-06-21 10:05:00	2016-06-22 10:35:39	2016-06-21 10:05:00	2016-06-22 10:36:41	N
MED	4 Color TBNK + Truc T03	MED104	T48/T24	HIV	1972	80.27	1996	79.98	551	22.42	1425	58	2020	79.7	340	13.42	154	6.09	2016-06-20 09:51:00	2016-06-22 10:25:00	2016-06-23 10:37:19	2016-06-22 10:25:00	2016-06-23 10:38:20	N
MED	4 Color TBNK + Truc T03	MED104	T51/T26	HIV	2084	80.37	2079	80.07	546	21.06	1542	59.46	2074	79.78	360	13.84	143	5.49	2016-06-20 09:51:00	2016-06-22 12:20:00	2016-06-23 14:23:34	2016-06-22 12:20:00	2016-06-23 14:24:37	N
MED	4 Color TBNK + Truc T03	MED105	T0/T0	HIV	839	70.74	836	71.69	458	38.67	351	29.61	833	72.64	135	11.79	169	14.72	2016-06-20 10:54:00	2016-06-20 14:45:00	2016-06-20 15:53:13	2016-06-20 14:45:00	2016-06-20 15:54:54	N
MED	4 Color TBNK + Truc T03	MED105	T24/T24	HIV	816	74.74	798	74.4	435	39.83	349	31.95	780	74.07	88	8.35	172	16.38	2016-06-20 10:54:00	2016-06-21 10:16:00	2016-06-22 10:37:49	2016-06-21 10:16:00	2016-06-22 10:39:13	N
MED	4 Color TBNK + Truc T03	MED105	T48/T24	HIV	783	78.07	783	77.52	399	39.76	355	35.4	782	76.97	79	7.77	143	14.06	2016-06-20 10:54:00	2016-06-22 10:30:00	2016-06-23 10:39:29	2016-06-22 10:30:00	2016-06-23 10:40:54	N
MED	4 Color TBNK + Truc T03	MED105	T51/T26	HIV	797	74.98	781	75.25	436	41.01	332	31.21	764	75.51	76	7.5	152	15.01	2016-06-20 10:54:00	2016-06-22 13:30:00	2016-06-23 14:58:22	2016-06-22 13:30:00	2016-06-23 14:59:48	N
MED	4 Color TBNK + Truc T03	MED106	T0/T0	HIV	1791	79.67	1714	79.46	949	42.23	806	35.87	1637	79.25	131	6.34	279	13.53	2016-06-20 11:06:00	2016-06-20 14:51:00	2016-06-20 15:57:43	2016-06-20 14:51:00	2016-06-20 15:58:47	N
MED	4 Color TBNK + Truc T03	MED106	T24/T24	HIV	1520	80.34	1533	80.39	807	42.68	690	36.46	1547	80.44	118	6.16	248	12.88	2016-06-20 11:06:00	2016-06-21 10:29:00	2016-06-22 10:41:02	2016-06-21 10:29:00	2016-06-22 10:42:04	N
MED	4 Color TBNK + Truc T03	MED106	T48/T24	HIV	1605	79.86	1593	79.82	835	41.52	739	36.78	1581	79.78	108	5.44	275	13.89	2016-06-20 11:06:00	2016-06-22 10:38:00	2016-06-23 10:42:47	2016-06-22 10:38:00	2016-06-23 10:43:48	N
MED	4 Color TBNK + Truc T03	MED106	T51/T26	HIV	1509	81.19	1514	80.88	817	43.95	663	35.68	1519	80.58	98	5.19	242	12.85	2016-06-20 11:06:00	2016-06-22 13:34:00	2016-06-23 14:29:08	2016-06-22 13:34:00	2016-06-23 14:30:10	N
MED	4 Color TBNK + Truc T03	MED107	T0/T0	HIV	1133	46.11	1082	45.59	326	13.27	749	30.49	1031	45.07	344	15.02	890	38.93	2016-06-27 09:07:00	2016-06-27 13:56:00	2016-06-27 14:55:18	2016-06-27 13:56:00	2016-06-27 14:56:23	N
MED	4 Color TBNK + Truc T03	MED107	T24/T24	HIV	1165	46.49	1113	46.11	346	13.8	763	30.47	1061	45.74	386	16.62	835	35.99	2016-06-27 09:07:00	2016-06-28 09:46:00	2016-06-29 09:46:09	2016-06-28 09:46:00	2016-06-29 09:47:13	N
MED	4 Color TBNK + Truc T03	MED107	T48/T24	HIV	1053	46.15	1058	45.55	297	13	714	31.3	1063	44.96	352	14.87	897	37.96	2016-06-27 09:07:00	2016-06-29 09:34:00	2016-06-30 09:58:21	2016-06-29 09:34:00	2016-06-30 09:59:25	N
MED	4 Color TBNK + Truc T03	MED107	T51/T26	HIV	1001	45.18	1039	46.6	269	12.15	671	30.28	1077	48.01	341	15.21	780	34.77	2016-06-27 09:07:00	2016-06-29 11:41:00	2016-06-30 13:31:36	2016-06-29 11:41:00	2016-06-30 13:32:42	N
MED	4 Color TBNK + Truc T03	MED108	T0/T0	HIV	3458	88.11	3508	87.99	328	8.36	3048	77.65	3557	87.86	179	4.42	295	7.29	2016-06-27 09:12:00	2016-06-27 14:01:00	2016-06-27 14:58:45	2016-06-27 14:01:00	2016-06-27 15:00:04	N
MED	4 Color TBNK + Truc T03	MED108	T24/T24	HIV	3326	87.39	3375	87.35	339	8.9	2917	76.64	3424	87.32	177	4.51	299	7.63	2016-06-27 09:12:00	2016-06-28 09:51:00	2016-06-29 09:48:23	2016-06-28 09:51:00	2016-06-29 09:49:19	N
MED	4 Color TBNK + Truc T03	MED108	T48/T24	HIV	3367	87.26	3484	86.72	362	9.37	2946	76.34	3601	86.18	176	4.21	331	7.92	2016-06-27 09:12:00	2016-06-29 09:38:00	2016-06-30 10:00:35	2016-06-29 09:38:00	2016-06-30 10:01:32	N
MED	4 Color TBNK + Truc T03	MED108	T51/T26	HIV	3582	87.15	3434	87.63	382	9.29	3147	76.55	3286	88.11	156	4.18	250	6.71	2016-06-27 09:12:00	2016-06-29 11:46:00	2016-06-30 13:18:44	2016-06-29 11:46:00	2016-06-30 13:19:43	N
MED	4 Color TBNK + Truc T03	MED109	T0/T0	HIV	2625	86.13	2635	86.44	1150	37.72	1478	48.48	2645	86.74	281	9.22	116	3.79	2016-06-27 09:14:00	2016-06-27 14:07:00	2016-06-27 15:02:13	2016-06-27 14:07:00	2016-06-27 15:03:21	N
MED	4 Color TBNK + Truc T03	MED109	T24/T24	HIV	2637	85.98	2642	85.94	1182	38.55	1463	47.7	2646	85.9	300	9.73	126	4.08	2016-06-27 09:14:00	2016-06-28 09:57:00	2016-06-29 09:50:45	2016-06-28 09:57:00	2016-06-29 09:51:50	N
MED	4 Color TBNK + Truc T03	MED109	T48/T24	HIV	2664	85.54	2660	86.01	1231	39.53	1459	46.84	2657	86.48	282	9.19	114	3.7	2016-06-27 09:14:00	2016-06-29 09:42:00	2016-06-30 10:02:59	2016-06-29 09:42:00	2016-06-30 10:04:05	N
MED	4 Color TBNK + Truc T03	MED109	T51/T26	HIV	2682	84.96	2634	84.88	1156	36.61	1552	49.17	2585	84.8	292	9.57	147	4.82	2016-06-27 09:14:00	2016-06-29 11:50:00	2016-06-30 13:20:47	2016-06-29 11:50:00	2016-06-30 13:21:54	N
MED	4 Color TBNK + Truc T03	MED110	T0/T0	HIV	1666	78.05	1707	78.87	1113	52.12	528	24.73	1747	79.7	114	5.21	317	14.45	2016-06-27 09:24:00	2016-06-27 13:01:00	2016-06-27 14:13:56	2016-06-27 13:01:00	2016-06-27 14:14:57	N
MED	4 Color TBNK + Truc T03	MED110	T24/T24	HIV	1737	77.61	1752	77.78	1172	52.38	541	24.15	1766	77.94	112	4.96	354	15.64	2016-06-27 09:24:00	2016-06-28 09:54:00	2016-06-29 10:21:50	2016-06-28 09:54:00	2016-06-29 10:22:50	N
MED	4 Color TBNK + Truc T03	MED110	T48/T24	HIV	1692	78.87	1673	78.79	1155	53.84	532	24.78	1653	78.71	107	5.08	294	13.99	2016-06-27 09:24:00	2016-06-29 09:45:00	2016-06-30 10:26:47	2016-06-29 09:45:00	2016-06-30 10:27:50	N
MED	4 Color TBNK + Truc T03	MED110	T51/T26	HIV	1649	80.4	1595	79.73	1138	55.49	501	24.42	1541	79.06	96	4.92	261	13.38	2016-06-27 09:24:00	2016-06-29 12:19:00	2016-06-30 14:14:30	2016-06-29 12:19:00	2016-06-30 14:15:33	N
MED	4 Color TBNK + Truc T03	MED111	T0/T0	HIV	2976	81.05	3050	82.41	558	15.2	2291	62.4	3124	83.78	263	7.04	315	8.44	2016-06-27 09:35:00	2016-06-27 13:26:00	2016-06-27 14:17:12	2016-06-27 13:26:00	2016-06-27 14:18:33	N
MED	4 Color TBNK + Truc T03	MED111	T24/T24	HIV	3102	82.81	3060	82.91	593	15.84	2386	63.68	3018	83.01	254	6.97	325	8.94	2016-06-27 09:35:00	2016-06-28 10:27:00	2016-06-29 10:29:25	2016-06-28 10:27:00	2016-06-29 10:30:23	N
MED	4 Color TBNK + Truc T03	MED111	T48/T24	HIV	2831	82.02	2797	82.1	572	16.57	2184	63.26	2763	82.17	232	6.9	295	8.77	2016-06-27 09:35:00	2016-06-29 09:49:00	2016-06-30 10:33:41	2016-06-29 09:49:00	2016-06-30 10:34:40	N
MED	4 Color TBNK + Truc T03	MED111	T51/T26	HIV	2862	81.5	2903	81.44	594	16.93	2210	62.92	2944	81.38	231	6.38	356	9.83	2016-06-27 09:35:00	2016-06-29 12:24:00	2016-06-30 14:24:56	2016-06-29 12:24:00	2016-06-30 14:25:56	N
MED	4 Color TBNK + Truc T03	MED112	T0/T0	HIV	1489	72.31	1515	72.16	935	45.4	506	24.6	1541	72.01	390	18.22	190	8.86	2016-06-27 09:40:00	2016-06-27 13:30:00	2016-06-27 14:20:46	2016-06-27 13:30:00	2016-06-27 14:21:52	N
MED	4 Color TBNK + Truc T03	MED112	T24/T24	HIV	1597	74.4	1539	73.08	979	45.62	547	25.48	1481	71.76	387	18.75	176	8.55	2016-06-27 09:40:00	2016-06-28 10:31:00	2016-06-29 10:43:35	2016-06-28 10:31:00	2016-06-29 10:44:41	N
MED	4 Color TBNK + Truc T03	MED112	T48/T24	HIV	1468	75.15	1510	74.27	905	46.31	490	25.08	1551	73.4	380	17.99	161	7.62	2016-06-27 09:40:00	2016-06-29 09:54:00	2016-06-30 10:41:35	2016-06-29 09:54:00	2016-06-30 10:42:40	N
MED	4 Color TBNK + Truc T03	MED112	T51/T26	HIV	1602	75.05	1585	75.02	1002	46.94	539	25.24	1567	75	349	16.7	157	7.54	2016-06-27 09:40:00	2016-06-29 12:28:00	2016-06-30 14:33:59	2016-06-29 12:28:00	2016-06-30 14:35:05	N
MED	4 Color TBNK + Truc T03	MED113	T0/T0	HIV	1552	65.73	1508	65.2	333	14.12	1150	48.72	1464	64.67	720	31.79	66	2.9	2016-07-11 09:26:00	2016-07-11 14:13:00	2016-07-11 16:53:27	2016-07-11 14:13:00	2016-07-11 16:54:34	N
MED	4 Color TBNK + Truc T03	MED113	T24/T24	HIV	1433	68.19	1398	67.14	319	15.18	1060	50.45	1363	66.08	627	30.39	49	2.38	2016-07-11 09:26:00	2016-07-12 09:48:00	2016-07-13 10:24:41	2016-07-12 09:48:00	2016-07-13 10:25:47	N
MED	4 Color TBNK + Truc T03	MED113	T48/T24	HIV	1302	66.66	1318	66.01	284	14.54	982	50.28	1334	65.37	598	29.32	59	2.91	2016-07-11 09:26:00	2016-07-13 09:59:00	2016-07-14 09:53:08	2016-07-13 09:59:00	2016-07-14 09:54:14	N
MED	4 Color TBNK + Truc T03	MED113	T51/T26	HIV	1490	65.93	1456	65.49	739	32.68	727	32.18	1422	65.05	208	9.53	463	21.18	2016-07-11 09:26:00	2016-07-13 12:00:00	2016-07-14 15:12:30	2016-07-13 12:00:00	2016-07-14 15:13:37	N
MED	4 Color TBNK + Truc T03	MED114	T0/T0	HIV	1422	64.44	1435	64.07	658	29.79	725	32.84	1448	63.71	242	10.64	471	20.72	2016-07-11 09:58:00	2016-07-11 14:22:00	2016-07-11 17:23:02	2016-07-11 14:22:00	2016-07-11 17:24:08	N
MED	4 Color TBNK + Truc T03	MED114	T24/T24	HIV	1519	66.08	1499	66.27	725	31.53	761	33.1	1480	66.47	209	9.4	466	20.95	2016-07-11 09:58:00	2016-07-12 10:19:00	2016-07-13 10:29:46	2016-07-12 10:19:00	2016-07-13 10:30:50	N
MED	4 Color TBNK + Truc T03	MED114	T48/T24	HIV	1367	65.47	1404	65.43	679	32.54	679	32.54	1441	65.39	206	9.34	451	20.48	2016-07-11 09:58:00	2016-07-13 10:02:00	2016-07-14 09:55:28	2016-07-13 10:02:00	2016-07-14 09:56:33	N
MED	4 Color TBNK + Truc T03	MED114	T51/T26	HIV	1361	67.49	1385	66.52	315	15.61	982	48.67	1410	65.55	582	27.05	79	3.65	2016-07-11 09:58:00	2016-07-13 12:19:00	2016-07-14 15:16:34	2016-07-13 12:19:00	2016-07-14 15:17:41	N
MED	4 Color TBNK + Truc T03	MED115	T0/T0	Normal	200	35.92	203	36.07	16	2.96	177	31.88	206	36.21	136	23.94	214	37.61	2016-07-11 08:44:00	2016-07-11 14:41:00	2016-07-11 18:15:13	2016-07-11 14:41:00	2016-07-11 18:17:11	Y
MED	4 Color TBNK + Truc T03	MED115	T24/T24	Normal	208	37.29	205	36.2	16	2.79	188	33.55	201	35.11	132	23.07	225	39.26	2016-07-11 08:44:00	2016-07-12 09:40:00	2016-07-13 09:59:12	2016-07-12 09:40:00	2016-07-13 10:01:30	Y
MED	4 Color TBNK + Truc T03	MED115	T48/T24	Normal	183	35.32	183	34.92	16	3.15	164	31.57	184	34.53	123	23.12	210	39.41	2016-07-11 08:44:00	2016-07-13 09:46:00	2016-07-14 10:21:45	2016-07-13 09:46:00	2016-07-14 10:24:12	Y
MED	4 Color TBNK + Truc T03	MED115	T51/T26	Normal	151	32.31	158	32.82	17	3.53	136	29.1	165	33.32	118	23.74	198	39.93	2016-07-11 08:44:00	2016-07-13 11:56:00	2016-07-14 14:40:23	2016-07-13 11:56:00	2016-07-14 14:42:37	Y
MED	4 Color TBNK + Truc T03	MED116	T0/T0	Normal	515	46.34	498	46.87	54	4.85	449	40.37	481	47.4	231	22.8	289	28.49	2016-07-11 08:38:00	2016-07-11 14:52:00	2016-07-11 18:21:44	2016-07-11 14:52:00	2016-07-11 18:23:04	Y
MED	4 Color TBNK + Truc T03	MED116	T24/T24	Normal	494	46.96	511	47.81	50	4.79	435	41.36	529	48.67	235	21.59	303	27.91	2016-07-11 08:38:00	2016-07-12 09:36:00	2016-07-13 09:56:27	2016-07-12 09:36:00	2016-07-13 09:57:45	Y
MED	4 Color TBNK + Truc T03	MED116	T48/T24	Normal	478	44.09	491	44.44	55	5.06	412	37.95	504	44.79	230	20.4	341	30.31	2016-07-11 08:38:00	2016-07-13 09:43:00	2016-07-14 10:18:59	2016-07-13 09:43:00	2016-07-14 10:20:18	Y
MED	4 Color TBNK + Truc T03	MED116	T51/T26	Normal	464	43.5	463	43.7	53	4.94	409	38.36	462	43.91	232	22.07	311	29.59	2016-07-11 08:38:00	2016-07-13 11:59:00	2016-07-14 14:45:13	2016-07-13 11:59:00	2016-07-14 14:46:35	Y
MED	4 Color TBNK + Truc T03	MED117	T0/T0	Normal	597	54.33	597	54.36	41	3.69	547	49.71	597	54.4	160	14.61	323	29.46	2016-07-11 09:00:00	2016-07-11 15:13:00	2016-07-11 18:26:17	2016-07-11 15:13:00	2016-07-11 18:27:37	Y
MED	4 Color TBNK + Truc T03	MED117	T24/T24	Normal	592	54.56	610	55.2	44	4.04	535	49.32	628	55.85	158	14.08	322	28.67	2016-07-11 09:00:00	2016-07-12 10:11:00	2016-07-13 10:08:42	2016-07-12 10:11:00	2016-07-13 10:10:23	Y
MED	4 Color TBNK + Truc T03	MED117	T48/T24	Normal	552	52.33	572	53.16	42	3.94	505	47.87	592	54	172	15.67	295	26.88	2016-07-11 09:00:00	2016-07-13 09:57:00	2016-07-14 10:26:23	2016-07-13 09:57:00	2016-07-14 10:27:43	Y
MED	4 Color TBNK + Truc T03	MED117	T51/T26	Normal	578	53.38	575	53.96	44	4.08	532	49.1	572	54.53	166	15.81	294	28.01	2016-07-11 09:00:00	2016-07-13 12:04:00	2016-07-14 13:58:17	2016-07-13 12:04:00	2016-07-14 13:59:57	Y
MED	4 Color TBNK + Truc T03	MED118	T0/T0	Normal	275	36.36	268	35.95	25	3.25	209	27.63	261	35.53	128	17.46	322	43.76	2016-07-11 09:12:00	2016-07-11 15:18:00	2016-07-11 18:30:51	2016-07-11 15:18:00	2016-07-11 18:32:31	Y
MED	4 Color TBNK + Truc T03	MED118	T24/T24	Normal	268	37.1	263	36.86	25	3.45	216	29.92	258	36.62	132	18.72	297	42.3	2016-07-11 09:12:00	2016-07-12 10:16:00	2016-07-13 10:11:48	2016-07-12 10:16:00	2016-07-13 10:13:29	Y
MED	4 Color TBNK + Truc T03	MED118	T48/T24	Normal	260	38	256	36.91	26	3.84	191	27.88	253	35.82	122	17.25	300	42.47	2016-07-11 09:12:00	2016-07-13 09:59:00	2016-07-14 10:29:31	2016-07-13 09:59:00	2016-07-14 10:31:15	Y
MED	4 Color TBNK + Truc T03	MED118	T51/T26	Normal	255	37.97	262	37.71	25	3.76	205	30.53	268	37.45	125	17.47	293	40.87	2016-07-11 09:12:00	2016-07-13 12:09:00	2016-07-14 14:01:22	2016-07-13 12:09:00	2016-07-14 14:03:06	Y
MED	4 Color TBNK + Truc T03	MED119	T0/T0	Normal	160	24.55	158	24.12	8	1.19	141	21.58	156	23.69	156	23.65	331	50.25	2016-07-18 08:50:00	2016-07-18 13:43:00	2016-07-18 15:54:14	2016-07-18 13:43:00	2016-07-18 15:56:03	Y
MED	4 Color TBNK + Truc T03	MED119	T24/T24	Normal	157	24.01	155	24.01	9	1.42	132	20.31	154	24.01	153	23.82	321	49.96	2016-07-18 08:50:00	2016-07-19 09:53:00	2016-07-20 10:19:31	2016-07-19 09:53:00	2016-07-20 10:21:17	Y
MED	4 Color TBNK + Truc T03	MED119	T48/T24	Normal	157	25.82	157	26.37	9	1.45	135	22.26	156	26.93	136	23.46	273	47.08	2016-07-18 08:50:00	2016-07-20 09:50:00	2016-07-21 10:33:42	2016-07-20 09:50:00	2016-07-21 10:35:33	Y
MED	4 Color TBNK + Truc T03	MED119	T51/T26	Normal	144	23.56	143	24.81	9	1.4	127	20.71	142	26.07	125	22.92	263	48.27	2016-07-18 08:50:00	2016-07-20 12:29:00	2016-07-21 13:58:48	2016-07-20 12:29:00	2016-07-21 14:00:39	Y
MED	4 Color TBNK + Truc T03	MED120	T0/T0	HIV	2016	61.05	2035	61.51	525	15.9	1388	42.04	2053	61.98	333	10.05	890	26.88	2016-07-18 09:07:00	2016-07-18 14:26:00	2016-07-18 16:00:18	2016-07-18 14:26:00	2016-07-18 16:01:23	N
MED	4 Color TBNK + Truc T03	MED120	T24/T24	HIV	2109	63.08	2095	63.1	506	15.13	1476	44.15	2080	63.12	317	9.6	865	26.25	2016-07-18 09:07:00	2016-07-19 09:59:00	2016-07-20 10:23:13	2016-07-19 09:59:00	2016-07-20 10:24:39	N
MED	4 Color TBNK + Truc T03	MED120	T48/T24	HIV	2078	62.13	2140	62.39	530	15.84	1439	43.01	2202	62.64	359	10.21	897	25.51	2016-07-18 09:07:00	2016-07-20 09:53:00	2016-07-21 10:55:00	2016-07-20 09:53:00	2016-07-21 10:56:05	N
MED	4 Color TBNK + Truc T03	MED120	T51/T26	HIV	2101	63.21	2093	62.87	505	15.21	1473	44.31	2086	62.53	340	10.2	869	26.06	2016-07-18 09:07:00	2016-07-20 12:32:00	2016-07-21 14:09:28	2016-07-20 12:32:00	2016-07-21 14:10:33	N
MED	4 Color TBNK + Truc T03	MED121	T0/T0	HIV	2057	82.78	2152	82.58	646	25.99	1367	54.99	2246	82.37	283	10.36	185	6.8	2016-07-18 09:15:00	2016-07-18 14:30:00	2016-07-18 16:03:48	2016-07-18 14:30:00	2016-07-18 16:05:14	N
MED	4 Color TBNK + Truc T03	MED121	T24/T24	HIV	2150	82.38	2169	82.45	707	27.08	1382	52.93	2188	82.51	266	10.02	187	7.07	2016-07-18 09:15:00	2016-07-19 10:04:00	2016-07-20 10:48:39	2016-07-19 10:04:00	2016-07-20 10:49:42	N
MED	4 Color TBNK + Truc T03	MED121	T48/T24	HIV	2279	83.72	2256	83.83	694	25.5	1500	55.1	2233	83.95	252	9.49	167	6.27	2016-07-18 09:15:00	2016-07-20 09:57:00	2016-07-21 10:57:15	2016-07-20 09:57:00	2016-07-21 10:58:18	N
MED	4 Color TBNK + Truc T03	MED121	T51/T26	HIV	2139	83.37	2126	83	654	25.49	1418	55.27	2112	82.64	269	10.52	159	6.23	2016-07-18 09:15:00	2016-07-20 12:35:00	2016-07-21 14:11:44	2016-07-20 12:35:00	2016-07-21 14:12:49	N
MED	4 Color TBNK + Truc T03	MED122	T0/T0	HIV	1607	75.48	1636	76.19	924	43.4	680	31.97	1666	76.89	332	15.3	161	7.41	2016-07-18 09:28:00	2016-07-18 14:35:00	2016-07-18 16:07:37	2016-07-18 14:35:00	2016-07-18 16:08:47	N
MED	4 Color TBNK + Truc T03	MED122	T24/T24	HIV	1751	75.94	1758	76.42	974	42.23	748	32.45	1765	76.9	340	14.82	170	7.39	2016-07-18 09:28:00	2016-07-19 10:08:00	2016-07-20 10:32:05	2016-07-19 10:08:00	2016-07-20 10:33:11	N
MED	4 Color TBNK + Truc T03	MED122	T48/T24	HIV	1802	77.33	1720	76.93	1009	43.32	748	32.09	1638	76.54	325	15.19	149	6.98	2016-07-18 09:28:00	2016-07-20 10:01:00	2016-07-21 11:01:35	2016-07-20 10:01:00	2016-07-21 11:02:43	N
MED	4 Color TBNK + Truc T03	MED122	T51/T26	HIV	1635	76.48	1647	76.4	935	43.73	698	32.63	1660	76.32	328	15.1	164	7.52	2016-07-18 09:28:00	2016-07-20 12:38:00	2016-07-21 14:15:38	2016-07-20 12:38:00	2016-07-21 14:16:45	N
MED	4 Color TBNK + Truc T03	MED123	T0/T0	HIV	1918	67.76	1864	66.64	874	30.89	1057	37.36	1811	65.52	332	12.03	615	22.24	2016-07-18 09:36:00	2016-07-18 13:13:00	2016-07-18 15:08:47	2016-07-18 13:13:00	2016-07-18 15:09:55	N
MED	4 Color TBNK + Truc T03	MED123	T24/T24	HIV	1825	65.01	1770	64.54	833	29.69	1013	36.09	1715	64.07	292	10.91	645	24.11	2016-07-18 09:36:00	2016-07-19 10:15:00	2016-07-20 10:04:51	2016-07-19 10:15:00	2016-07-20 10:05:56	N
MED	4 Color TBNK + Truc T03	MED123	T48/T24	HIV	1734	66.7	1729	66.18	825	31.75	934	35.95	1723	65.66	286	10.88	565	21.53	2016-07-18 09:36:00	2016-07-20 09:55:00	2016-07-21 10:02:16	2016-07-20 09:55:00	2016-07-21 10:03:22	N
MED	4 Color TBNK + Truc T03	MED123	T51/T26	HIV	1812	65.76	1834	65.67	802	29.12	1007	36.56	1857	65.59	310	10.95	616	21.75	2016-07-18 09:36:00	2016-07-20 13:08:00	2016-07-21 15:11:06	2016-07-20 13:08:00	2016-07-21 15:12:12	N
MED	4 Color TBNK + Truc T03	MED124	T0/T0	HIV	1222	79.63	1208	78.99	371	24.21	787	51.29	1194	78.36	102	6.69	193	12.67	2016-07-18 11:04:00	2016-07-18 14:06:00	2016-07-18 15:12:22	2016-07-18 14:06:00	2016-07-18 15:14:08	N
MED	4 Color TBNK + Truc T03	MED124	T24/T24	HIV	1213	81.56	1171	80.72	324	21.8	831	55.87	1129	79.88	75	5.28	168	11.89	2016-07-18 11:04:00	2016-07-19 10:52:00	2016-07-20 11:15:13	2016-07-19 10:52:00	2016-07-20 11:16:32	N
MED	4 Color TBNK + Truc T03	MED124	T48/T24	HIV	1252	81.41	1214	80.52	392	25.5	808	52.56	1177	79.63	83	5.59	170	11.51	2016-07-18 11:04:00	2016-07-20 10:54:00	2016-07-21 11:34:50	2016-07-20 10:54:00	2016-07-21 11:36:10	N
MED	4 Color TBNK + Truc T03	MED124	T51/T26	HIV	1227	79.49	1226	79.62	362	23.43	797	51.66	1225	79.76	82	5.35	171	11.11	2016-07-18 11:04:00	2016-07-20 14:34:00	2016-07-21 16:37:08	2016-07-20 14:34:00	2016-07-21 16:38:28	N
MED	4 Color TBNK + Truc T03	MED125	T0/T0	HIV	1587	87.57	1539	86.17	430	23.71	1061	58.53	1491	84.77	161	9.14	101	5.73	2016-07-18 11:15:00	2016-07-18 14:13:00	2016-07-18 15:17:02	2016-07-18 14:13:00	2016-07-18 15:18:41	N
MED	4 Color TBNK + Truc T03	MED125	T24/T24	HIV	1541	80.92	1503	81.84	424	22.29	1027	53.96	1465	82.75	151	8.55	118	6.66	2016-07-18 11:15:00	2016-07-19 11:01:00	2016-07-20 11:17:58	2016-07-19 11:01:00	2016-07-20 11:19:33	N
MED	4 Color TBNK + Truc T03	MED125	T48/T24	HIV	1475	83.1	1521	83.76	435	24.48	964	54.3	1567	84.42	170	9.17	108	5.83	2016-07-18 11:15:00	2016-07-20 10:58:00	2016-07-21 11:37:36	2016-07-20 10:58:00	2016-07-21 11:39:12	N
MED	4 Color TBNK + Truc T03	MED125	T51/T26	HIV	1464	83.75	1453	84.62	419	23.97	966	55.28	1443	85.49	143	8.49	83	4.9	2016-07-18 11:15:00	2016-07-20 14:39:00	2016-07-21 16:39:55	2016-07-20 14:39:00	2016-07-21 16:41:31	N
MED	4 Color TBNK + Truc T03	MED130	T0/T0	HIV	1725	60.8	1676	61.21	118	4.15	1425	50.22	1626	61.62	491	18.62	492	18.65	2016-07-26 09:15:00	2016-07-26 14:56:00	2016-07-26 16:12:21	2016-07-26 14:56:00	2016-07-26 16:13:30	N
MED	4 Color TBNK + Truc T03	MED130	T24/T24	HIV	1673	62.51	1602	62.25	110	4.1	1376	51.41	1532	61.99	433	17.52	482	19.5	2016-07-26 09:15:00	2016-07-27 10:05:00	2016-07-28 10:58:02	2016-07-27 10:05:00	2016-07-28 10:59:12	N
MED	4 Color TBNK + Truc T03	MED130	T48/T24	HIV	1553	61.33	1590	62.5	111	4.4	1304	51.52	1627	63.66	422	16.5	465	18.18	2016-07-26 09:15:00	2016-07-28 10:06:00	2016-07-29 10:02:58	2016-07-28 10:06:00	2016-07-29 10:04:06	N
MED	4 Color TBNK + Truc T03	MED130	T51/T26	HIV	1755	63.24	1709	63	107	3.87	1458	52.57	1664	62.75	443	16.71	484	18.25	2016-07-26 09:15:00	2016-07-28 12:17:00	2016-07-29 14:05:19	2016-07-28 12:17:00	2016-07-29 14:06:28	N
MED	4 Color TBNK + Truc T03	MED131	T0/T0	HIV	2193	85.76	2289	85.19	645	25.23	1432	55.98	2386	84.63	133	4.7	240	8.5	2016-07-26 10:32:00	2016-07-26 15:03:00	2016-07-26 16:16:01	2016-07-26 15:03:00	2016-07-26 16:17:25	N
MED	4 Color TBNK + Truc T03	MED131	T24/T24	HIV	2209	84.5	2181	84.67	705	26.96	1400	53.57	2153	84.83	148	5.81	205	8.09	2016-07-26 10:32:00	2016-07-27 10:19:00	2016-07-28 11:14:38	2016-07-27 10:19:00	2016-07-28 11:15:39	N
MED	4 Color TBNK + Truc T03	MED131	T48/T24	HIV	2131	85.4	2230	86.11	664	26.59	1350	54.08	2328	86.81	108	4.04	196	7.3	2016-07-26 10:32:00	2016-07-28 10:15:00	2016-07-29 10:05:21	2016-07-28 10:15:00	2016-07-29 10:06:21	N
MED	4 Color TBNK + Truc T03	MED131	T51/T26	HIV	2187	87.5	2303	86.37	704	28.17	1354	54.16	2418	85.24	139	4.88	210	7.39	2016-07-26 10:32:00	2016-07-28 14:13:00	2016-07-29 16:25:30	2016-07-28 14:13:00	2016-07-29 16:26:30	N
MED	4 Color TBNK + Truc T03	MED132	T0/T0	HIV	2448	82.04	2394	81.92	596	19.97	1706	57.17	2340	81.8	388	13.56	126	4.39	2016-07-26 10:45:00	2016-07-26 15:09:00	2016-07-26 16:29:44	2016-07-26 15:09:00	2016-07-26 16:30:46	N
MED	4 Color TBNK + Truc T03	MED132	T24/T24	HIV	2547	82.2	2478	81.81	642	20.73	1717	55.39	2410	81.43	413	13.97	118	3.99	2016-07-26 10:45:00	2016-07-27 10:27:00	2016-07-28 11:29:04	2016-07-27 10:27:00	2016-07-28 11:30:05	N
MED	4 Color TBNK + Truc T03	MED132	T48/T24	HIV	2325	81.29	2389	82.07	584	20.41	1596	55.8	2452	82.84	370	12.49	116	3.91	2016-07-26 10:45:00	2016-07-28 10:18:00	2016-07-29 10:07:50	2016-07-28 10:18:00	2016-07-29 10:08:52	N
MED	4 Color TBNK + Truc T03	MED132	T51/T26	HIV	2473	82.79	2480	81.62	597	19.98	1708	57.18	2488	80.45	399	12.91	139	4.48	2016-07-26 10:45:00	2016-07-28 14:17:00	2016-07-29 16:04:53	2016-07-28 14:17:00	2016-07-29 16:05:55	N
MED	4 Color TBNK + Truc T03	MED133	T0/T0	HIV	7744	91.02	7833	90.91	641	7.53	6836	80.35	7921	90.8	561	6.43	197	2.26	2016-07-26 11:50:00	2016-07-26 15:23:00	2016-07-26 16:36:13	2016-07-26 15:23:00	2016-07-26 16:37:13	N
MED	4 Color TBNK + Truc T03	MED133	T24/T24	HIV	8439	90.7	8143	91.13	720	7.73	7459	80.18	7847	91.55	514	5.99	186	2.17	2016-07-26 11:50:00	2016-07-27 11:15:00	2016-07-28 11:36:58	2016-07-27 11:15:00	2016-07-28 11:38:00	N
MED	4 Color TBNK + Truc T03	MED133	T48/T24	HIV	6434	90.18	6612	90.55	582	8.16	5660	79.34	6790	90.92	396	5.31	176	2.36	2016-07-26 11:50:00	2016-07-28 12:07:00	2016-07-29 11:50:53	2016-07-28 12:07:00	2016-07-29 11:51:54	N
MED	4 Color TBNK + Truc T03	MED133	T51/T26	HIV	6239	90.43	6192	90.39	548	7.95	5657	82	6145	90.34	425	6.25	150	2.21	2016-07-26 11:50:00	2016-07-28 14:20:00	2016-07-29 16:07:24	2016-07-28 14:20:00	2016-07-29 16:08:24	N
MED	4 Color TBNK + Truc T03	MED150	T0/T0	HIV	2900	69.3	2946	68.87	1098	26.24	1791	42.81	2992	68.44	1002	22.92	289	6.62	2016-09-13 09:15:00	2016-09-13 13:42:00	2016-09-13 14:19:24	2016-09-13 13:42:00	2016-09-13 14:20:25	N
MED	4 Color TBNK + Truc T03	MED150	T24/T24	HIV	2665	70.07	2705	69.43	1018	26.78	1671	43.93	2745	68.78	924	23.15	274	6.87	2016-09-13 09:15:00	2016-09-14 09:56:00	2016-09-15 09:57:40	2016-09-14 09:56:00	2016-09-15 09:58:41	N
MED	4 Color TBNK + Truc T03	MED150	T48/T24	HIV	2702	67.54	2679	68.11	1077	26.92	1693	42.32	2657	68.67	896	23.15	247	6.38	2016-09-13 09:15:00	2016-09-15 09:26:00	2016-09-16 09:27:26	2016-09-15 09:26:00	2016-09-16 09:28:27	N
MED	4 Color TBNK + Truc T03	MED150	T51/T26	HIV	2692	68.73	2711	68.54	1019	26.02	1711	43.68	2730	68.35	904	22.64	284	7.1	2016-09-13 09:15:00	2016-09-15 12:15:00	2016-09-16 14:12:28	2016-09-15 12:15:00	2016-09-16 14:13:30	N
MED	4 Color TBNK + Truc T03	MED151	T0/T0	HIV	1767	81.06	1826	81.79	351	16.12	1384	63.49	1885	82.52	26	1.15	341	14.94	2016-09-13 09:30:00	2016-09-13 13:46:00	2016-09-13 14:22:40	2016-09-13 13:46:00	2016-09-13 14:24:10	N
MED	4 Color TBNK + Truc T03	MED151	T24/T24	HIV	1788	82.7	1863	83.4	329	15.2	1438	66.51	1939	84.09	22	0.96	324	14.04	2016-09-13 09:30:00	2016-09-14 10:00:00	2016-09-15 09:59:48	2016-09-14 10:00:00	2016-09-15 10:00:54	N
MED	4 Color TBNK + Truc T03	MED151	T48/T24	HIV	1802	85.39	1851	84.93	338	16.04	1444	68.45	1900	84.47	23	1.01	299	13.3	2016-09-13 09:30:00	2016-09-15 09:31:00	2016-09-16 09:29:35	2016-09-15 09:31:00	2016-09-16 09:30:41	N
MED	4 Color TBNK + Truc T03	MED151	T51/T26	HIV	1803	85.56	1791	85.11	328	15.56	1462	69.37	1779	84.66	26	1.22	278	13.21	2016-09-13 09:30:00	2016-09-15 12:19:00	2016-09-16 14:14:38	2016-09-15 12:19:00	2016-09-16 14:15:46	N
MED	4 Color TBNK + Truc T03	MED152	T0/T0	HIV	1487	58.01	1523	57.69	560	21.83	924	36.06	1559	57.37	373	13.74	719	26.45	2016-09-13 10:13:00	2016-09-13 13:51:00	2016-09-13 14:36:22	2016-09-13 13:51:00	2016-09-13 14:37:35	N
MED	4 Color TBNK + Truc T03	MED152	T24/T24	HIV	1591	62.45	1562	61.91	605	23.74	987	38.73	1534	61.36	300	12	636	25.44	2016-09-13 10:13:00	2016-09-14 10:04:00	2016-09-15 10:37:37	2016-09-14 10:04:00	2016-09-15 10:38:49	N
MED	4 Color TBNK + Truc T03	MED152	T48/T24	HIV	1534	61.5	1532	60.42	589	23.63	942	37.76	1529	59.34	310	12.04	696	27.01	2016-09-13 10:13:00	2016-09-15 09:34:00	2016-09-16 09:32:14	2016-09-15 09:34:00	2016-09-16 09:33:25	N
MED	4 Color TBNK + Truc T03	MED152	T51/T26	HIV	1547	61.62	1499	61.33	594	23.67	957	38.11	1451	61.05	310	13.03	590	24.82	2016-09-13 10:13:00	2016-09-15 12:30:00	2016-09-16 14:17:22	2016-09-15 12:30:00	2016-09-16 14:18:34	N
MED	4 Color TBNK + Truc T03	MED153	T0/T0	HIV	833	70.57	796	69.64	566	47.92	274	23.23	758	68.71	125	11.34	212	19.23	2016-09-13 10:30:00	2016-09-13 13:24:00	2016-09-13 13:42:35	2016-09-13 13:24:00	2016-09-13 13:43:59	N
MED	4 Color TBNK + Truc T03	MED153	T24/T24	HIV	749	67.88	777	69.23	517	46.84	254	22.99	805	70.59	128	11.18	203	17.77	2016-09-13 10:30:00	2016-09-14 10:49:00	2016-09-15 11:02:17	2016-09-14 10:49:00	2016-09-15 11:03:38	N
MED	4 Color TBNK + Truc T03	MED153	T48/T24	HIV	787	69.2	755	69.35	531	46.72	271	23.84	722	69.51	123	11.8	188	18.15	2016-09-13 10:30:00	2016-09-15 10:10:00	2016-09-16 10:09:51	2016-09-15 10:10:00	2016-09-16 10:11:12	N
MED	4 Color TBNK + Truc T03	MED153	T51/T26	HIV	769	71.45	765	69.96	530	49.19	251	23.28	761	68.47	137	12.29	202	18.21	2016-09-13 10:30:00	2016-09-15 13:47:00	2016-09-16 15:05:33	2016-09-15 13:47:00	2016-09-16 15:06:56	N
MED	4 Color TBNK + Truc T03	MED154	T0/T0	HIV	2182	68.96	2096	68.12	448	14.15	1691	53.45	2010	67.28	671	22.45	252	8.43	2016-09-13 10:37:00	2016-09-13 13:33:00	2016-09-13 13:53:32	2016-09-13 13:33:00	2016-09-13 13:54:36	N
MED	4 Color TBNK + Truc T03	MED154	T24/T24	HIV	1978	67.06	1993	68.03	408	13.85	1568	53.18	2009	69	578	19.85	290	9.97	2016-09-13 10:37:00	2016-09-14 11:00:00	2016-09-15 11:13:43	2016-09-14 11:00:00	2016-09-15 11:14:44	N
MED	4 Color TBNK + Truc T03	MED154	T48/T24	HIV	1985	71.82	2047	71.25	434	15.69	1535	55.51	2109	70.69	592	19.84	254	8.52	2016-09-13 10:37:00	2016-09-15 10:15:00	2016-09-16 10:19:10	2016-09-15 10:15:00	2016-09-16 10:20:11	N
MED	4 Color TBNK + Truc T03	MED154	T51/T26	HIV	1936	68.51	1921	68.78	407	14.41	1557	55.1	1907	69.04	566	20.51	240	8.69	2016-09-13 10:37:00	2016-09-15 13:50:00	2016-09-16 15:14:31	2016-09-15 13:50:00	2016-09-16 15:15:33	N
MED	4 Color TBNK + Truc T03	MED155	T0/T0	HIV	1637	70.56	1659	71	1112	47.9	470	20.25	1682	71.44	406	17.26	254	10.81	2016-09-13 11:05:00	2016-09-13 14:32:00	2016-09-13 14:56:23	2016-09-13 14:32:00	2016-09-13 14:57:33	N
MED	4 Color TBNK + Truc T03	MED155	T24/T24	HIV	1674	72.8	1659	72.83	1106	48.11	513	22.3	1645	72.85	381	16.88	223	9.88	2016-09-13 11:05:00	2016-09-14 11:14:00	2016-09-15 11:22:23	2016-09-14 11:14:00	2016-09-15 11:23:31	N
MED	4 Color TBNK + Truc T03	MED155	T48/T24	HIV	1584	70.83	1620	71.94	1083	48.4	466	20.82	1655	73.04	368	16.24	221	9.75	2016-09-13 11:05:00	2016-09-15 10:21:00	2016-09-16 10:21:18	2016-09-15 10:21:00	2016-09-16 10:22:25	N
MED	4 Color TBNK + Truc T03	MED155	T51/T26	HIV	1634	72.14	1634	72.59	1161	51.28	444	19.6	1634	73.05	378	16.92	211	9.44	2016-09-13 11:05:00	2016-09-15 13:54:00	2016-09-16 15:23:32	2016-09-15 13:54:00	2016-09-16 15:24:39	N
MED	4 Color TBNK + Truc T03	MED156	T0/T0	HIV	2038	79.58	2020	79.99	1119	43.7	910	35.51	2002	80.41	262	10.52	208	8.35	2016-09-19 08:45:00	2016-09-19 14:26:00	2016-09-19 15:15:01	2016-09-19 14:26:00	2016-09-19 15:16:05	N
MED	4 Color TBNK + Truc T03	MED156	T24/T24	HIV	2097	80.57	2083	80.17	1148	44.13	960	36.88	2070	79.77	292	11.24	212	8.18	2016-09-19 08:45:00	2016-09-20 09:59:00	2016-09-21 09:51:21	2016-09-20 09:59:00	2016-09-21 09:52:24	N
MED	4 Color TBNK + Truc T03	MED156	T48/T24	HIV	2008	79.25	2043	79.82	1094	43.19	890	35.15	2079	80.39	273	10.58	212	8.2	2016-09-19 08:45:00	2016-09-21 09:35:00	2016-09-22 09:58:06	2016-09-21 09:35:00	2016-09-22 09:59:09	N
MED	4 Color TBNK + Truc T03	MED156	T51/T26	HIV	2175	79.48	2130	79.54	1226	44.81	926	33.86	2086	79.61	291	11.11	212	8.11	2016-09-19 08:45:00	2016-09-21 12:58:00	2016-09-22 14:33:32	2016-09-21 12:58:00	2016-09-22 14:34:35	N
MED	4 Color TBNK + Truc T03	MED157	T0/T0	HIV	1466	75.3	1436	75.81	434	22.31	918	47.15	1406	76.32	206	11.19	200	10.84	2016-09-19 09:20:00	2016-09-19 14:31:00	2016-09-19 15:23:21	2016-09-19 14:31:00	2016-09-19 15:24:29	N
MED	4 Color TBNK + Truc T03	MED157	T24/T24	HIV	1330	74.97	1353	74.7	399	22.47	849	47.82	1375	74.42	206	11.14	214	11.6	2016-09-19 09:20:00	2016-09-20 10:03:00	2016-09-21 09:53:33	2016-09-20 10:03:00	2016-09-21 09:54:38	N
MED	4 Color TBNK + Truc T03	MED157	T48/T24	HIV	1360	73.21	1358	73.05	407	21.91	876	47.15	1357	72.88	204	10.94	207	11.12	2016-09-19 09:20:00	2016-09-21 09:41:00	2016-09-22 10:34:12	2016-09-21 09:41:00	2016-09-22 10:35:19	N
MED	4 Color TBNK + Truc T03	MED157	T51/T26	HIV	1309	73.13	1334	74.2	399	22.32	831	46.41	1359	75.27	198	10.96	203	11.26	2016-09-19 09:20:00	2016-09-21 13:04:00	2016-09-22 14:35:45	2016-09-21 13:04:00	2016-09-22 14:36:51	N
MED	4 Color TBNK + Truc T03	MED158	T0/T0	HIV	1594	81.35	1560	80.89	269	13.72	1283	65.45	1526	80.44	200	10.55	134	7.07	2016-09-19 09:50:00	2016-09-19 14:37:00	2016-09-19 15:34:04	2016-09-19 14:37:00	2016-09-19 15:35:15	N
MED	4 Color TBNK + Truc T03	MED158	T24/T24	HIV	1517	81.99	1458	82.64	261	14.11	1227	66.32	1400	83.29	176	10.47	101	6.03	2016-09-19 09:50:00	2016-09-20 10:07:00	2016-09-21 10:20:39	2016-09-20 10:07:00	2016-09-21 10:21:48	N
MED	4 Color TBNK + Truc T03	MED158	T48/T24	HIV	1395	82.45	1418	81.45	249	14.7	1162	68.65	1441	80.45	170	9.49	133	7.43	2016-09-19 09:50:00	2016-09-21 09:45:00	2016-09-22 10:03:54	2016-09-21 09:45:00	2016-09-22 10:05:03	N
MED	4 Color TBNK + Truc T03	MED158	T51/T26	HIV	1470	82.54	1460	82.19	259	14.53	1184	66.52	1451	81.84	182	10.28	128	7.24	2016-09-19 09:50:00	2016-09-21 13:07:00	2016-09-22 14:38:26	2016-09-21 13:07:00	2016-09-22 14:39:35	N
MED	4 Color TBNK + Truc T03	MED159	T0/T0	HIV	770	69.2	756	68.35	344	30.96	423	38.01	742	67.49	112	10.19	237	21.57	2016-09-19 10:25:00	2016-09-19 14:41:00	2016-09-19 15:46:55	2016-09-19 14:41:00	2016-09-19 15:48:13	N
MED	4 Color TBNK + Truc T03	MED159	T24/T24	HIV	723	67.37	701	67.52	315	29.33	415	38.71	679	67.67	110	10.97	205	20.44	2016-09-19 10:25:00	2016-09-20 10:12:00	2016-09-21 09:58:39	2016-09-20 10:12:00	2016-09-21 09:59:57	N
MED	4 Color TBNK + Truc T03	MED159	T48/T24	HIV	674	67	702	67.07	312	31.02	392	38.95	730	67.15	113	10.43	233	21.45	2016-09-19 10:25:00	2016-09-21 10:09:00	2016-09-22 10:06:19	2016-09-21 10:09:00	2016-09-22 10:07:38	N
MED	4 Color TBNK + Truc T03	MED159	T51/T26	HIV	718	66.68	714	68.02	312	29.01	422	39.19	709	69.36	96	9.4	211	20.66	2016-09-19 10:25:00	2016-09-21 13:10:00	2016-09-22 14:40:53	2016-09-21 13:10:00	2016-09-22 14:42:10	N
MED	4 Color TBNK + Truc T03	MED160	T0/T0	HIV	3067	86.58	3094	87.15	1390	39.23	1688	47.65	3121	87.72	328	9.23	98	2.74	2016-09-19 10:44:00	2016-09-19 15:12:00	2016-09-19 16:26:54	2016-09-19 15:12:00	2016-09-19 16:28:00	N
MED	4 Color TBNK + Truc T03	MED160	T24/T24	HIV	3052	86.77	3037	87.06	1414	40.21	1649	46.89	3022	87.35	318	9.18	110	3.18	2016-09-19 10:44:00	2016-09-20 11:20:00	2016-09-21 11:07:32	2016-09-20 11:20:00	2016-09-21 11:08:36	N
MED	4 Color TBNK + Truc T03	MED160	T48/T24	HIV	3174	87.56	3039	87.53	1476	40.72	1725	47.58	2905	87.5	308	9.27	97	2.93	2016-09-19 10:44:00	2016-09-21 11:10:00	2016-09-22 10:54:10	2016-09-21 11:10:00	2016-09-22 10:55:14	N
MED	4 Color TBNK + Truc T03	MED160	T51/T26	HIV	3138	87.15	3073	86.93	1437	39.92	1726	47.95	3008	86.71	342	9.84	109	3.15	2016-09-19 10:44:00	2016-09-21 14:21:00	2016-09-22 16:02:24	2016-09-21 14:21:00	2016-09-22 16:03:29	N
MED	4 Color TBNK + Truc T03	MED161	T0/T0	HIV	1778	82.71	1748	82.48	811	37.73	953	44.31	1717	82.25	223	10.66	135	6.45	2016-09-19 11:04:00	2016-09-19 15:17:00	2016-09-19 16:30:22	2016-09-19 15:17:00	2016-09-19 16:32:00	N
MED	4 Color TBNK + Truc T03	MED161	T24/T24	HIV	1786	82.37	1713	82.46	791	36.5	925	42.68	1640	82.55	191	9.64	129	6.5	2016-09-19 11:04:00	2016-09-20 11:27:00	2016-09-21 11:09:47	2016-09-20 11:27:00	2016-09-21 11:11:01	N
MED	4 Color TBNK + Truc T03	MED161	T48/T24	HIV	1695	82.81	1729	82.37	762	37.24	919	44.92	1762	81.92	241	11.21	133	6.17	2016-09-19 11:04:00	2016-09-21 11:14:00	2016-09-22 11:04:08	2016-09-21 11:14:00	2016-09-22 11:05:23	N
MED	4 Color TBNK + Truc T03	MED161	T51/T26	HIV	1838	82.35	1817	82.6	834	37.36	978	43.82	1796	82.84	210	9.69	145	6.71	2016-09-19 11:04:00	2016-09-21 14:24:00	2016-09-22 16:06:14	2016-09-21 14:24:00	2016-09-22 16:07:30	N
MED	4 Color TBNK + Truc T03	MED162	T0/T0	HIV	1665	73.33	1672	73.11	732	32.25	906	39.88	1679	72.89	292	12.68	299	13	2016-09-19 12:20:00	2016-09-19 15:22:00	2016-09-19 16:49:11	2016-09-19 15:22:00	2016-09-19 16:50:15	N
MED	4 Color TBNK + Truc T03	MED162	T24/T24	HIV	1796	74.45	1728	73.68	795	32.94	983	40.72	1660	72.92	273	11.97	319	14.01	2016-09-19 12:20:00	2016-09-20 12:04:00	2016-09-21 12:03:52	2016-09-20 12:04:00	2016-09-21 12:04:53	N
MED	4 Color TBNK + Truc T03	MED162	T48/T24	HIV	1687	75.72	1663	75.3	756	33.92	902	40.46	1639	74.87	235	10.74	288	13.17	2016-09-19 12:20:00	2016-09-21 11:51:00	2016-09-22 11:11:10	2016-09-21 11:51:00	2016-09-22 11:12:14	N
MED	4 Color TBNK + Truc T03	MED162	T51/T26	HIV	1579	75.87	1583	75.62	674	32.37	865	41.58	1587	75.37	233	11.06	260	12.35	2016-09-19 12:20:00	2016-09-21 15:21:00	2016-09-22 16:41:15	2016-09-21 15:21:00	2016-09-22 16:42:19	N
MED	4 Color TBNK + Truc T03	MED163	T0/T0	HIV	1259	87.64	1265	87.91	843	58.69	426	29.63	1271	88.17	122	8.48	40	2.75	2016-09-19 12:45:00	2016-09-19 15:26:00	2016-09-19 16:44:12	2016-09-19 15:26:00	2016-09-19 16:45:27	N
MED	4 Color TBNK + Truc T03	MED163	T24/T24	HIV	1287	86.76	1252	87.2	851	57.36	426	28.76	1218	87.64	117	8.44	45	3.24	2016-09-19 12:45:00	2016-09-20 12:09:00	2016-09-21 12:12:28	2016-09-20 12:09:00	2016-09-21 12:13:41	N
MED	4 Color TBNK + Truc T03	MED163	T48/T24	HIV	1179	87.8	1182	87.74	778	57.96	399	29.76	1186	87.68	125	9.25	34	2.51	2016-09-19 12:45:00	2016-09-21 12:46:00	2016-09-22 12:26:47	2016-09-21 12:46:00	2016-09-22 12:28:04	N
MED	4 Color TBNK + Truc T03	MED163	T51/T26	HIV	1239	89.27	1265	88.55	809	58.28	428	30.86	1291	87.84	132	9	39	2.68	2016-09-19 12:45:00	2016-09-21 15:25:00	2016-09-22 16:56:56	2016-09-21 15:25:00	2016-09-22 16:58:10	N
MED	4 Color TBNK + Truc T03	MED164	T0/T0	HIV	390	55.13	389	54.88	136	19.2	239	33.79	388	54.62	73	10.27	221	31.18	2016-09-26 09:05:00	2016-09-26 14:51:00	2016-09-26 16:32:55	2016-09-26 14:51:00	2016-09-26 16:35:05	N
MED	4 Color TBNK + Truc T03	MED164	T24/T24	HIV	405	56.99	391	55.75	141	19.83	245	34.55	376	54.5	69	9.99	219	31.64	2016-09-26 09:05:00	2016-09-27 09:57:00	2016-09-28 09:51:34	2016-09-27 09:57:00	2016-09-28 09:53:19	N
MED	4 Color TBNK + Truc T03	MED164	T48/T24	HIV	374	56.36	365	56.64	134	20.19	229	34.43	355	56.92	66	10.58	186	29.78	2016-09-26 09:05:00	2016-09-28 09:45:00	2016-09-29 09:51:36	2016-09-28 09:45:00	2016-09-29 09:53:25	N
MED	4 Color TBNK + Truc T03	MED164	T51/T26	HIV	384	57.82	374	56.64	133	20.02	240	36.19	364	55.46	69	10.59	195	29.69	2016-09-26 09:05:00	2016-09-28 13:08:00	2016-09-29 14:37:21	2016-09-28 13:08:00	2016-09-29 14:39:23	N
MED	4 Color TBNK + Truc T03	MED175	T0/T0	HIV	541	66.52	535	67.63	73	8.93	395	48.61	530	68.73	56	7.27	160	20.69	2016-10-11 09:07:00	2016-10-11 15:09:00	2016-10-11 17:01:16	2016-10-11 15:09:00	2016-10-11 17:03:13	N
MED	4 Color TBNK + Truc T03	MED175	T24/T24	HIV	581	68.75	561	68.41	78	9.27	428	50.68	541	68.07	54	6.79	164	20.66	2016-10-11 09:07:00	2016-10-12 10:13:00	2016-10-13 11:07:22	2016-10-12 10:13:00	2016-10-13 11:08:56	N
MED	4 Color TBNK + Truc T03	MED175	T48/T24	HIV	490	66.75	487	65.77	68	9.23	363	49.44	484	64.8	47	6.29	178	23.89	2016-10-11 09:07:00	2016-10-13 10:09:00	2016-10-14 09:52:36	2016-10-13 10:09:00	2016-10-14 09:54:12	N
MED	4 Color TBNK + Truc T03	MED175	T51/T26	HIV	515	64.97	512	65.16	67	8.51	381	48.04	509	65.35	56	7.24	177	22.66	2016-10-11 09:07:00	2016-10-13 12:44:00	2016-10-14 14:25:47	2016-10-13 12:44:00	2016-10-14 14:27:25	N
MED	4 Color TBNK + Truc T03	MED178	T0/T0	HIV	3062	93.77	3047	94.3	199	6.08	2635	80.67	3032	94.84	71	2.22	74	2.31	2016-10-11 09:37:00	2016-10-11 15:07:00	2016-10-11 16:10:18	2016-10-11 15:07:00	2016-10-11 16:11:15	N
MED	4 Color TBNK + Truc T03	MED178	T24/T24	HIV	3147	92.21	3128	93.28	182	5.34	2764	80.99	3110	94.36	61	1.86	83	2.51	2016-10-11 09:37:00	2016-10-12 09:57:00	2016-10-13 10:14:30	2016-10-12 09:57:00	2016-10-13 10:15:28	N
MED	4 Color TBNK + Truc T03	MED178	T48/T24	HIV	2966	90.65	3072	92.02	182	5.57	2594	79.28	3178	93.39	83	2.43	74	2.18	2016-10-11 09:37:00	2016-10-13 09:50:00	2016-10-14 10:10:44	2016-10-13 09:50:00	2016-10-14 10:11:41	N
MED	4 Color TBNK + Truc T03	MED178	T51/T26	HIV	3059	91.92	3018	92.82	197	5.91	2688	80.77	2977	93.71	84	2.64	83	2.61	2016-10-11 09:37:00	2016-10-13 12:12:00	2016-10-14 13:57:23	2016-10-13 12:12:00	2016-10-14 13:58:20	N
MED	4 Color TBNK + Truc T03	MED183	T0/T0	HIV	2625	79.87	2522	79.24	190	5.78	2235	67.98	2418	78.61	353	11.47	271	8.8	2016-10-17 10:40:00	2016-10-17 16:37:00	2016-10-17 17:15:32	2016-10-17 16:37:00	2016-10-17 17:16:40	N
MED	4 Color TBNK + Truc T03	MED183	T24/T24	HIV	2537	78.95	2472	78.67	199	6.2	2125	66.12	2408	78.38	300	9.76	278	9.06	2016-10-17 10:40:00	2016-10-18 11:09:00	2016-10-19 11:04:51	2016-10-18 11:09:00	2016-10-19 11:05:57	N
MED	4 Color TBNK + Truc T03	MED183	T48/T24	HIV	2252	77.26	2283	77.54	196	6.72	2020	69.32	2315	77.82	295	9.93	248	8.35	2016-10-17 10:40:00	2016-10-19 11:00:00	2016-10-20 11:36:22	2016-10-19 11:00:00	2016-10-20 11:37:31	N
MED	4 Color TBNK + Truc T03	MED183	T51/T26	HIV	2261	77.22	2304	76.79	184	6.28	2031	69.36	2347	76.36	297	9.65	275	8.93	2016-10-17 10:40:00	2016-10-19 13:15:00	2016-10-20 15:16:57	2016-10-19 13:15:00	2016-10-20 15:18:06	N
MED	4 Color TBNK + Truc T03	MED184	T0/T0	HIV	909	64.07	922	65.41	188	13.24	711	50.16	936	66.74	313	22.34	136	9.7	2016-10-17 11:24:00	2016-10-17 16:43:00	2016-10-17 17:19:31	2016-10-17 16:43:00	2016-10-17 17:20:44	N
MED	4 Color TBNK + Truc T03	MED184	T24/T24	HIV	877	65.44	889	65.87	178	13.33	687	51.29	901	66.3	290	21.34	140	10.34	2016-10-17 11:24:00	2016-10-18 11:36:00	2016-10-19 11:13:45	2016-10-18 11:36:00	2016-10-19 11:14:55	N
MED	4 Color TBNK + Truc T03	MED184	T48/T24	HIV	882	66.28	891	65.99	192	14.4	683	51.29	899	65.7	292	21.32	131	9.59	2016-10-17 11:24:00	2016-10-19 11:04:00	2016-10-20 11:38:46	2016-10-19 11:04:00	2016-10-20 11:40:00	N
MED	4 Color TBNK + Truc T03	MED184	T51/T26	HIV	885	63.49	906	64.46	195	14.01	685	49.13	928	65.43	284	20.03	152	10.71	2016-10-17 11:24:00	2016-10-19 13:40:00	2016-10-20 15:19:21	2016-10-19 13:40:00	2016-10-20 15:20:36	N
MED	4 Color TBNK + Truc T03	MED187	T0/T0	HIV	786	60.68	805	60.78	27	2.1	656	50.67	823	60.89	411	30.4	106	7.86	2016-10-24 10:30:00	2016-10-24 16:11:00	2016-10-24 17:11:28	2016-10-24 16:11:00	2016-10-24 17:12:50	N
MED	4 Color TBNK + Truc T03	MED187	T24/T24	HIV	739	60.72	755	60.67	28	2.32	630	51.75	771	60.62	381	29.92	103	8.11	2016-10-24 10:30:00	2016-10-25 11:09:00	2016-10-26 11:18:22	2016-10-25 11:09:00	2016-10-26 11:19:45	N
MED	4 Color TBNK + Truc T03	MED187	T48/T24	HIV	725	60.47	741	60.02	27	2.25	636	53.1	758	59.57	364	28.61	103	8.12	2016-10-24 10:30:00	2016-10-26 11:25:00	2016-10-27 11:16:26	2016-10-26 11:25:00	2016-10-27 11:17:51	N
MED	4 Color TBNK + Truc T03	MED187	T51/T26	HIV	799	62.16	773	61.22	29	2.29	685	53.25	747	60.27	348	28.09	108	8.7	2016-10-24 10:30:00	2016-10-26 12:47:00	2016-10-27 14:43:49	2016-10-26 12:47:00	2016-10-27 14:45:15	N
MED	4 Color TBNK + Truc T03	MED192	T0/T0	HIV	1370	77.33	1365	76.77	119	6.71	1215	68.58	1361	76.2	214	12.01	184	10.3	2016-11-01 11:13:00	2016-11-01 16:39:00	2016-11-01 17:06:36	2016-11-01 16:39:00	2016-11-01 17:07:52	N
MED	4 Color TBNK + Truc T03	MED192	T24/T24	HIV	1356	76.66	1383	76.35	124	7	1197	67.71	1411	76.04	210	11.3	202	10.87	2016-11-01 11:13:00	2016-11-02 11:02:00	2016-11-03 11:20:24	2016-11-02 11:02:00	2016-11-03 11:21:39	N
MED	4 Color TBNK + Truc T03	MED192	T48/T24	HIV	1277	75.24	1312	75.54	115	6.76	1143	67.33	1347	75.84	192	10.79	192	10.79	2016-11-01 11:13:00	2016-11-03 11:16:00	2016-11-04 11:05:43	2016-11-03 11:16:00	2016-11-04 11:07:00	N
MED	4 Color TBNK + Truc T03	MED192	T51/T26	HIV	1294	76.4	1284	75.58	123	7.27	1143	67.44	1273	74.75	187	10.99	199	11.68	2016-11-01 11:13:00	2016-11-03 13:31:00	2016-11-04 14:47:17	2016-11-03 13:31:00	2016-11-04 14:48:35	N
MED	4 Color TBNK + Truc T03	MED194	T0/T0	HIV	250	50.12	248	49.85	128	25.63	99	19.81	245	49.58	42	8.54	204	41.32	2016-11-07 11:09:00	2016-11-07 15:35:00	2016-11-07 16:08:51	2016-11-07 15:35:00	2016-11-07 16:11:05	N
MED	4 Color TBNK + Truc T03	MED194	T24/T24	HIV	223	46.44	229	46.3	112	23.35	91	18.94	235	46.17	39	7.59	229	44.87	2016-11-07 11:09:00	2016-11-08 11:00:00	2016-11-09 10:48:26	2016-11-08 11:00:00	2016-11-09 10:51:04	N
MED	4 Color TBNK + Truc T03	MED194	T48/T24	HIV	236	46.87	234	47.17	125	24.75	93	18.42	231	47.48	41	8.48	202	41.48	2016-11-07 11:09:00	2016-11-09 10:41:00	2016-11-10 10:35:55	2016-11-09 10:41:00	2016-11-10 10:38:13	N
MED	4 Color TBNK + Truc T03	MED194	T51/T26	HIV	230	49.17	228	47.89	117	25.07	94	20.14	226	46.6	42	8.67	190	39.34	2016-11-07 11:09:00	2016-11-09 14:03:00	2016-11-10 16:42:07	2016-11-09 14:03:00	2016-11-10 16:44:27	N
MED	4 Color TBNK + Truc T03	MED200	T0/T0	HIV	648	64.55	652	64.89	19	1.85	543	54.09	655	65.22	261	26.02	78	7.72	2016-11-14 10:50:00	2016-11-14 15:59:00	2016-11-14 17:52:55	2016-11-14 15:59:00	2016-11-14 17:54:27	N
MED	4 Color TBNK + Truc T03	MED200	T24/T24	HIV	598	65.07	609	64.97	19	2.09	512	55.77	621	64.88	251	26.2	75	7.85	2016-11-14 10:50:00	2016-11-15 11:39:00	2016-11-16 11:51:03	2016-11-15 11:39:00	2016-11-16 11:52:38	N
MED	4 Color TBNK + Truc T03	MED200	T48/T24	HIV	586	65.12	589	64.83	20	2.23	515	57.19	592	64.54	210	22.92	75	8.14	2016-11-14 10:50:00	2016-11-16 11:47:00	2016-11-17 11:08:57	2016-11-16 11:47:00	2016-11-17 11:10:32	N
MED	4 Color TBNK + Truc T03	MED200	T51/T26	HIV	571	62.45	582	63.38	19	2.07	497	54.43	593	64.31	205	22.23	87	9.41	2016-11-14 10:50:00	2016-11-16 14:37:00	2016-11-17 17:37:28	2016-11-16 14:37:00	2016-11-17 17:39:03	N
MED	4 Color TBNK + Truc T03	MED201	T0/T0	HIV	2210	87.37	2277	86.82	188	7.41	2002	79.15	2343	86.28	173	6.36	98	3.62	2016-11-14 11:15:00	2016-11-14 17:17:00	2016-11-14 18:01:16	2016-11-14 17:17:00	2016-11-14 18:02:43	N
MED	4 Color TBNK + Truc T03	MED201	T24/T24	HIV	2090	84.22	2125	85.13	174	7	1914	77.13	2160	86.04	157	6.27	92	3.68	2016-11-14 11:15:00	2016-11-15 12:15:00	2016-11-16 11:54:17	2016-11-15 12:15:00	2016-11-16 11:55:44	N
MED	4 Color TBNK + Truc T03	MED201	T48/T24	HIV	2160	83.67	2145	84.89	197	7.61	1962	76	2130	86.11	142	5.76	111	4.49	2016-11-14 11:15:00	2016-11-16 11:53:00	2016-11-17 12:11:12	2016-11-16 11:53:00	2016-11-17 12:12:19	N
MED	4 Color TBNK + Truc T03	MED201	T51/T26	HIV	2065	82.54	2056	83.51	173	6.92	1890	75.56	2047	84.48	163	6.74	119	4.9	2016-11-14 11:15:00	2016-11-16 14:41:00	2016-11-17 17:40:43	2016-11-16 14:41:00	2016-11-17 17:42:13	N
MED	4 Color TBNK + Truc T03	MED209	T0/T0	HIV	674	65.22	669	65.35	73	7.03	506	48.99	664	65.49	149	14.67	154	15.2	2016-11-28 10:35:00	2016-11-28 16:46:00	2016-11-28 17:52:10	2016-11-28 16:46:00	2016-11-28 17:53:57	N
MED	4 Color TBNK + Truc T03	MED209	T24/T24	HIV	687	66.88	681	67.51	76	7.35	515	50.11	675	68.14	131	13.18	143	14.49	2016-11-28 10:35:00	2016-11-29 11:40:00	2016-11-30 11:55:05	2016-11-29 11:40:00	2016-11-30 11:56:53	N
MED	4 Color TBNK + Truc T03	MED209	T48/T24	HIV	636	66.02	618	66.53	67	6.95	489	50.77	600	67.03	122	13.6	154	17.22	2016-11-28 10:35:00	2016-11-30 10:35:00	2016-12-01 11:34:37	2016-11-30 10:35:00	2016-12-01 11:36:04	N
MED	4 Color TBNK + Truc T03	MED209	T51/T26	HIV	619	66.29	617	65.31	69	7.39	481	51.58	615	64.33	124	12.99	166	17.38	2016-11-28 10:35:00	2016-11-30 12:58:00	2016-12-01 15:05:26	2016-11-30 12:58:00	2016-12-01 15:06:52	N
MED	4 Color TBNK + Truc T03	MED213	T0/T0	HIV	1005	75.87	1023	75.39	179	13.51	807	60.96	1042	74.91	246	17.67	93	6.7	2017-01-17 09:53:00	2017-01-17 15:53:00	2017-01-17 17:42:44	2017-01-17 15:53:00	2017-01-17 17:44:07	N
MED	4 Color TBNK + Truc T03	MED213	T24/T24	HIV	989	77.91	994	77.95	166	13.09	806	63.45	998	78	198	15.48	76	5.97	2017-01-17 09:53:00	2017-01-18 10:21:00	2017-01-19 10:35:02	2017-01-18 10:21:00	2017-01-19 10:36:22	N
MED	4 Color TBNK + Truc T03	MED213	T48/T24	HIV	977	76.06	955	75.09	171	13.32	807	62.86	934	74.13	198	15.73	97	7.67	2017-01-17 09:53:00	2017-01-19 10:00:00	2017-01-20 10:14:25	2017-01-19 10:00:00	2017-01-20 10:15:47	N
MED	4 Color TBNK + Truc T03	MED213	T51/T26	HIV	907	74.5	946	73.06	163	13.43	761	62.56	985	71.61	215	15.62	104	7.56	2017-01-17 09:53:00	2017-01-19 12:26:00	2017-01-20 13:42:54	2017-01-19 12:26:00	2017-01-20 13:44:18	N
MED	4 Color TBNK + Truc T03	MED214	T0/T0	HIV	1849	69.61	1830	69.44	164	6.17	1534	57.77	1811	69.26	437	16.72	347	13.29	2017-01-23 11:05:00	2017-01-23 16:01:00	2017-01-23 16:21:26	2017-01-23 16:01:00	2017-01-23 16:22:35	N
MED	4 Color TBNK + Truc T03	MED214	T24/T24	HIV	1724	67.81	1744	68.33	138	5.41	1468	57.72	1764	68.84	421	16.41	362	14.11	2017-01-23 11:05:00	2017-01-24 10:41:00	2017-01-25 11:18:27	2017-01-24 10:41:00	2017-01-25 11:19:35	N
MED	4 Color TBNK + Truc T03	MED214	T48/T24	HIV	1971	67.55	1902	68.18	176	6.05	1618	55.43	1832	68.81	451	16.93	360	13.52	2017-01-23 11:05:00	2017-01-25 10:40:00	2017-01-26 11:05:59	2017-01-25 10:40:00	2017-01-26 11:07:07	N
MED	4 Color TBNK + Truc T03	MED214	T51/T26	HIV	1699	67.01	1762	67.46	153	6.03	1431	56.42	1824	67.9	453	16.87	375	13.97	2017-01-23 11:05:00	2017-01-25 13:37:00	2017-01-26 16:16:42	2017-01-25 13:37:00	2017-01-26 16:17:50	N
MED	4 Color TBNK + Truc T03	MED215	T0/T0	HIV	445	64.03	455	64.78	47	6.75	357	51.39	465	65.54	107	15.13	113	15.9	2017-01-24 09:58:00	2017-01-24 15:02:00	2017-01-24 15:30:23	2017-01-24 15:02:00	2017-01-24 15:32:29	N
MED	4 Color TBNK + Truc T03	MED215	T24/T24	HIV	425	66.52	433	67.13	46	7.19	333	52.02	440	67.75	87	13.32	115	17.62	2017-01-24 09:58:00	2017-01-25 10:50:00	2017-01-26 10:34:31	2017-01-25 10:50:00	2017-01-26 10:36:43	N
MED	4 Color TBNK + Truc T03	MED215	T51/T26	HIV	403	60.77	407	60.67	46	6.96	321	48.35	410	60.57	83	12.21	172	25.44	2017-01-24 09:58:00	2017-01-26 13:19:00	2017-01-27 14:37:09	2017-01-26 13:19:00	2017-01-27 14:38:57	N
