# Supplementary material for: Accurate and reproducible enumeration of T-, B-, and NK lymphocytes using the BD FACSLyric 10-color system: A multisite clinical evaluation
Source: PLoS One. 2019 Jan 28;14(1):e0211207. doi: 10.1371/journal.pone.0211207 (PMC6349332; doi:10.1371/journal.pone.0211207)
Supplement: S7 File — (XLSX) [file pone.0211207.s007.xlsx]

## Sheet: REF TBNK_
S7 File. Reference intervals dataset LCN# - 02843/ 23-20443-00
SITEID	ASYNAM	SPECID	AGE	GENDER	CD3_ABS	CD3_PCT	CD4_ABS	CD4_PCT	CD8_ABS	CD8_PCT	CD19_ABS	CD19_PCT	CD16CD56_ABS	CD16CD56_PCT
BCW	6 Color TBNK + Truc T03	BCW001	61	Female	2209	80.26	1721	62.52	498	18.08	257	9.36	275	9.99
BCW	6 Color TBNK + Truc T03	BCW002	25	Female	1532	73.8	947	45.61	498	24	208	10.01	320	15.43
BCW	6 Color TBNK + Truc T03	BCW003	57	Female	987	61.13	680	42.14	301	18.64	476	29.45	144	8.94
BCW	6 Color TBNK + Truc T03	BCW004	40	Female	1788	82.08	1427	65.51	357	16.41	188	8.62	196	8.98
BCW	6 Color TBNK + Truc T03	BCW005	25	Female	1778	71.49	1043	41.92	646	25.97	284	11.43	421	16.94
BCW	6 Color TBNK + Truc T03	BCW006	24	Male	1359	73.25	828	44.63	431	23.23	247	13.33	235	12.65
BCW	6 Color TBNK + Truc T03	BCW007	30	Female	1482	81.79	959	52.92	450	24.82	234	12.91	90	4.96
BCW	6 Color TBNK + Truc T03	BCW008	31	Female	1855	78.89	1248	53.09	501	21.31	208	8.83	282	11.98
BCW	6 Color TBNK + Truc T03	BCW009	27	Female	2905	78.58	1438	38.9	1259	34.05	359	9.71	407	11.01
BCW	6 Color TBNK + Truc T03	BCW010	25	Male	1445	73.27	1017	51.55	354	17.95	268	13.6	246	12.47
BCW	6 Color TBNK + Truc T03	BCW011	42	Male	1419	74.37	915	47.98	507	26.55	262	13.71	224	11.72
BCW	6 Color TBNK + Truc T03	BCW013	33	Male	1643	64.61	1127	44.3	485	19.08	331	13.03	555	21.8
BCW	6 Color TBNK + Truc T03	BCW014	42	Female	1437	70.44	1058	51.86	365	17.91	414	20.31	180	8.82
BCW	6 Color TBNK + Truc T03	BCW015	66	Female	1597	74.54	1022	47.68	471	21.98	347	16.19	191	8.93
BCW	6 Color TBNK + Truc T03	BCW016	32	Female	2182	77.24	1636	57.93	515	18.23	219	7.76	413	14.62
BCW	6 Color TBNK + Truc T03	BCW017	74	Female	1529	70.81	1313	60.82	214	9.91	350	16.19	275	12.74
BCW	6 Color TBNK + Truc T03	BCW018	34	Male	978	64.29	536	35.21	404	26.54	291	19.11	233	15.29
BCW	6 Color TBNK + Truc T03	BCW019	61	Male	1318	63.22	993	47.66	308	14.77	392	18.8	366	17.58
BCW	6 Color TBNK + Truc T03	BCW020	59	Female	2273	77.31	1834	62.38	479	16.3	401	13.65	253	8.62
BCW	6 Color TBNK + Truc T03	BCW021	37	Female	1732	68.88	1477	58.74	316	12.56	493	19.6	246	9.77
BCW	6 Color TBNK + Truc T03	BCW022	34	Male	1643	73.48	1178	52.68	445	19.89	408	18.23	180	8.03
BCW	6 Color TBNK + Truc T03	BCW023	23	Male	1943	68.54	1041	36.72	898	31.66	254	8.96	576	20.33
BCW	6 Color TBNK + Truc T03	BCW024	23	Female	1602	73.58	1128	51.8	425	19.53	389	17.86	178	8.17
BCW	6 Color TBNK + Truc T03	BCW025	28	Female	1157	70.45	795	48.38	314	19.11	261	15.87	212	12.91
BCW	6 Color TBNK + Truc T03	BCW026	31	Male	1111	78.19	654	46.04	434	30.52	98	6.88	208	14.66
BCW	6 Color TBNK + Truc T03	BCW027	36	Female	1680	69.14	1002	41.23	526	21.67	482	19.86	254	10.44
BCW	6 Color TBNK + Truc T03	BCW028	45	Female	1843	80.41	1311	57.19	481	20.99	313	13.67	131	5.71
BCW	6 Color TBNK + Truc T03	BCW029	55	Female	1910	74.73	1276	49.91	636	24.89	307	12.03	331	12.96
BCW	6 Color TBNK + Truc T03	BCW030	45	Male	1693	67.67	1263	50.48	416	16.61	562	22.45	241	9.65
BCW	6 Color TBNK + Truc T03	BCW031	39	Male	2669	84.57	1779	56.37	804	25.49	253	8.02	224	7.1
BCW	6 Color TBNK + Truc T03	BCW032	27	Female	1134	73.07	769	49.53	297	19.14	182	11.71	224	14.47
BCW	6 Color TBNK + Truc T03	BCW033	57	Male	3090	82.08	1282	34.05	1946	51.7	355	9.42	314	8.35
BCW	6 Color TBNK + Truc T03	BCW034	33	Female	1913	56.33	1374	40.47	639	18.83	247	7.28	1191	35.08
BCW	6 Color TBNK + Truc T03	BCW035	40	Female	1885	83.46	1000	44.28	866	38.32	250	11.06	117	5.16
BCW	6 Color TBNK + Truc T03	BCW036	76	Male	904	77.13	784	66.86	112	9.55	48	4.08	207	17.68
BCW	6 Color TBNK + Truc T03	BCW037	44	Male	1551	72.91	920	43.24	604	28.4	258	12.11	306	14.39
BCW	6 Color TBNK + Truc T03	BCW038	35	Male	1142	59	684	35.33	437	22.59	294	15.21	488	25.23
BCW	6 Color TBNK + Truc T03	BCW039	31	Female	992	77.61	783	61.27	192	14.99	134	10.5	149	11.63
BCW	6 Color TBNK + Truc T03	BCW040	51	Male	788	65.21	363	30.08	397	32.9	190	15.73	210	17.39
BCW	6 Color TBNK + Truc T03	BCW041	59	Female	1881	68.03	1165	42.11	670	24.24	380	13.76	496	17.92
BCW	6 Color TBNK + Truc T03	BCW042	35	Female	2027	82.64	1018	41.51	857	34.93	313	12.75	111	4.51
BCW	6 Color TBNK + Truc T03	BCW043	25	Male	1569	73.72	1065	50.04	387	18.18	372	17.46	181	8.52
BCW	6 Color TBNK + Truc T03	BCW044	39	Female	938	71.71	550	42.03	307	23.49	212	16.22	153	11.67
BCW	6 Color TBNK + Truc T03	BCW045	28	Male	897	60.66	491	33.21	344	23.25	348	23.53	222	15.03
BCW	6 Color TBNK + Truc T03	BCW046	43	Male	1389	59.84	735	31.65	620	26.71	528	22.73	400	17.24
BCW	6 Color TBNK + Truc T03	BCW047	50	Female	1727	74.12	1345	57.7	364	15.63	261	11.19	333	14.3
BCW	6 Color TBNK + Truc T03	BCW048	25	Male	1891	80.7	1123	47.93	696	29.69	267	11.39	179	7.65
BCW	6 Color TBNK + Truc T03	BCW050	36	Female	1944	67.8	757	26.4	1074	37.44	757	26.4	148	5.17
BCW	6 Color TBNK + Truc T03	BCW051	29	Male	1360	72.18	857	45.5	491	26.09	147	7.81	355	18.82
BCW	6 Color TBNK + Truc T03	BCW052	37	Female	2154	77.93	1384	50.09	633	22.9	330	11.94	270	9.78
BCW	6 Color TBNK + Truc T03	BCW053	38	Female	1961	82.42	1472	61.86	404	16.96	263	11.05	154	6.47
BCW	6 Color TBNK + Truc T03	BCW054	28	Male	1904	73.08	1018	39.07	782	30.01	468	17.97	221	8.48
BCW	6 Color TBNK + Truc T03	BCW055	25	Female	1522	70.04	860	39.58	501	23.04	421	19.38	222	10.2
BCW	6 Color TBNK + Truc T03	BCW056	38	Female	2149	71.94	1443	48.32	691	23.14	544	18.23	287	9.61
BCW	6 Color TBNK + Truc T03	BCW057	28	Female	1571	69.15	1108	48.75	411	18.1	324	14.26	303	13.34
BCW	6 Color TBNK + Truc T03	BCW058	32	Female	1679	65.14	1170	45.39	495	19.22	603	23.4	270	10.49
BCW	6 Color TBNK + Truc T03	BCW059	46	Male	1356	79.29	933	54.6	415	24.25	163	9.52	182	10.63
BCW	6 Color TBNK + Truc T03	BCW060	56	Female	1034	62.12	782	47	220	13.2	420	25.24	194	11.68
BCW	6 Color TBNK + Truc T03	BCW061	45	Female	1310	71.31	999	54.4	308	16.75	376	20.45	144	7.84
BCW	6 Color TBNK + Truc T03	BCW062	32	Male	1286	81.44	747	47.31	413	26.16	177	11.19	109	6.93
BCW	6 Color TBNK + Truc T03	BCW063	43	Male	1463	77.64	1125	59.7	303	16.08	210	11.14	200	10.59
BCW	6 Color TBNK + Truc T03	BCW064	49	Male	1371	73.86	926	49.86	483	26.02	266	14.3	213	11.48
BCW	6 Color TBNK + Truc T03	BCW065	27	Male	1253	76.24	791	48.16	385	23.44	133	8.11	244	14.86
BCW	6 Color TBNK + Truc T03	BCW066	20	Male	1571	67.77	843	36.37	511	22.02	373	16.09	363	15.65
BCW	6 Color TBNK + Truc T03	BCW067	55	Male	897	73.07	525	42.75	319	26.02	103	8.41	214	17.41
BCW	6 Color TBNK + Truc T03	BCW068	58	Male	1548	64.88	1104	46.26	407	17.06	320	13.42	491	20.58
BCW	6 Color TBNK + Truc T03	BCW069	29	Male	888	76.82	543	46.99	335	29	180	15.55	83	7.16
BCW	6 Color TBNK + Truc T03	BCW070	19	Female	1689	80.33	1187	56.46	471	22.39	264	12.55	146	6.96
BCW	6 Color TBNK + Truc T03	BCW071	21	Female	1595	70.1	1048	46.07	428	18.82	511	22.45	153	6.71
BCW	6 Color TBNK + Truc T03	BCW072	65	Male	1549	59.78	1361	52.54	172	6.65	588	22.69	443	17.08
BCW	6 Color TBNK + Truc T03	BCW073	41	Male	1646	74.67	1001	45.4	588	26.69	328	14.87	225	10.21
BCW	6 Color TBNK + Truc T03	BCW074	47	Male	995	58.9	674	39.9	290	17.16	311	18.4	373	22.1
BCW	6 Color TBNK + Truc T03	BCW075	31	Male	1050	63.6	570	34.54	340	20.58	400	24.21	187	11.32
BCW	6 Color TBNK + Truc T03	BCW076	26	Female	1655	80.06	970	46.95	522	25.25	246	11.88	160	7.75
BCW	6 Color TBNK + Truc T03	BCW077	20	Female	2680	77.96	1395	40.58	1031	29.98	513	14.91	225	6.55
BCW	6 Color TBNK + Truc T03	BCW078	24	Male	1476	69.91	702	33.23	592	28.05	134	6.34	489	23.15
BCW	6 Color TBNK + Truc T03	BCW079	20	Male	1850	77.67	1036	43.53	865	36.33	287	12.04	239	10.02
BCW	6 Color TBNK + Truc T03	BCW080	65	Male	1173	51.31	996	43.56	166	7.27	313	13.71	775	33.9
BCW	6 Color TBNK + Truc T03	BCW081	60	Male	1640	60.29	1076	39.55	514	18.91	381	14.02	681	25.04
BCW	6 Color TBNK + Truc T03	BCW082	55	Male	1119	57.52	777	39.95	318	16.37	390	20.07	424	21.78
BCW	6 Color TBNK + Truc T03	BCW083	40	Male	1335	74.26	985	54.77	336	18.7	303	16.87	150	8.35
BCW	6 Color TBNK + Truc T03	BCW084	54	Male	1261	87.15	879	60.76	354	24.47	32	2.24	148	10.22
BCW	6 Color TBNK + Truc T03	BCW085	51	Female	1236	69	813	45.4	405	22.64	183	10.24	350	19.56
BCW	6 Color TBNK + Truc T03	BCW086	52	Female	1215	82.35	891	60.43	316	21.45	168	11.36	86	5.82
BCW	6 Color TBNK + Truc T03	BCW087	52	Male	1300	63.45	963	46.99	328	15.99	144	7.05	586	28.59
BCW	6 Color TBNK + Truc T03	BCW088	54	Male	1015	75.52	608	45.23	383	28.48	168	12.51	156	11.6
BCW	6 Color TBNK + Truc T03	BCW089	50	Female	2051	75.15	1558	57.08	471	17.25	374	13.69	295	10.81
BCW	6 Color TBNK + Truc T03	BCW090	47	Female	1881	75.06	1263	50.4	606	24.17	360	14.37	255	10.19
BCW	6 Color TBNK + Truc T03	BCW091	59	Female	1502	73.74	1231	60.44	257	12.63	250	12.28	276	13.53
BCW	6 Color TBNK + Truc T03	BCW092	60	Female	1835	79.69	1111	48.22	685	29.72	239	10.37	202	8.76
BCW	6 Color TBNK + Truc T03	BCW093	48	Female	1257	71.08	965	54.61	250	14.13	337	19.07	158	8.95
BCW	6 Color TBNK + Truc T03	BCW094	44	Female	1988	76.79	1535	59.32	447	17.26	368	14.21	222	8.58
BCW	6 Color TBNK + Truc T03	BCW095	50	Male	2631	71.94	1774	48.5	795	21.73	536	14.65	466	12.73
BCW	6 Color TBNK + Truc T03	BCW096	26	Male	1203	70.97	718	42.33	373	22.02	298	17.6	163	9.6
BCW	6 Color TBNK + Truc T03	BCW097	21	Female	2258	81.78	1213	43.92	785	28.44	304	11.02	179	6.47
BCW	6 Color TBNK + Truc T03	BCW098	32	Male	1328	61.64	957	44.4	345	16	428	19.84	377	17.48
BCW	6 Color TBNK + Truc T03	BCW099	55	Female	2072	76.7	1675	62	369	13.65	263	9.72	327	12.11
BCW	6 Color TBNK + Truc T03	BCW100	60	Female	1256	58.5	866	40.33	384	17.9	285	13.29	583	27.16
BCW	6 Color TBNK + Truc T03	BCW101	47	Female	2342	75.04	1353	43.35	913	29.23	394	12.63	378	12.12
BCW	6 Color TBNK + Truc T03	BCW102	20	Male	2065	60.87	996	29.36	856	25.22	562	16.56	680	20.05
BCW	6 Color TBNK + Truc T03	BCW103	59	Male	827	61.2	641	47.48	178	13.2	141	10.46	369	27.31
BCW	6 Color TBNK + Truc T03	BCW104	23	Female	1985	83.11	1033	43.25	855	35.79	220	9.19	169	7.07
BCW	6 Color TBNK + Truc T03	BCW105	77	Female	856	72.99	597	50.92	253	21.53	102	8.69	212	18.04
BCW	6 Color TBNK + Truc T03	BCW106	80	Male	1029	82.72	428	34.44	626	50.34	73	5.89	136	10.91
BCW	6 Color TBNK + Truc T03	BCW107	35	Female	1476	69.11	955	44.72	470	22.03	467	21.88	158	7.38
BCW	6 Color TBNK + Truc T03	BCW108	27	Female	2084	77.71	899	33.51	1176	43.83	230	8.57	362	13.51
BCW	6 Color TBNK + Truc T03	BCW109	61	Male	1359	75.25	675	37.41	593	32.82	196	10.87	244	13.52
BCW	6 Color TBNK + Truc T03	BCW110	67	Female	1184	69.95	952	56.25	191	11.27	206	12.19	294	17.35
BCW	6 Color TBNK + Truc T03	BCW111	56	Female	1112	69.51	578	36.11	500	31.25	269	16.82	214	13.39
BCW	6 Color TBNK + Truc T03	BCW112	21	Male	1490	74.17	749	37.27	594	29.55	274	13.63	234	11.65
BCW	6 Color TBNK + Truc T03	BCW113	38	Male	1937	72.1	1455	54.15	420	15.65	454	16.91	291	10.84
BCW	6 Color TBNK + Truc T03	BCW114	31	Male	1351	72.33	1023	54.78	285	15.23	281	15.03	228	12.2
BCW	6 Color TBNK + Truc T03	BCW115	21	Male	1664	68.25	958	39.3	629	25.79	402	16.48	350	14.34
BCW	6 Color TBNK + Truc T03	BCW116	29	Female	2513	81.57	1734	56.28	943	30.62	380	12.34	166	5.4
BCW	6 Color TBNK + Truc T03	BCW117	28	Female	1473	77.18	755	39.56	601	31.52	204	10.71	224	11.75
BCW	6 Color TBNK + Truc T03	BCW118	57	Female	1640	74.77	1026	46.8	673	30.68	220	10.03	323	14.72
BCW	6 Color TBNK + Truc T03	BCW119	52	Male	894	57.77	718	46.39	162	10.44	254	16.41	377	24.33
BCW	6 Color TBNK + Truc T03	BCW120	33	Male	1897	71.85	969	36.71	880	33.32	269	10.19	455	17.24
BCW	6 Color TBNK + Truc T03	BCW121	55	Female	1208	67.08	630	34.99	512	28.42	229	12.7	361	20.02
BCW	6 Color TBNK + Truc T03	BCW122	34	Male	1333	73.43	789	43.49	470	25.9	369	20.3	108	5.96
BCW	6 Color TBNK + Truc T03	BCW123	46	Female	2034	82.08	1521	61.4	467	18.83	90	3.62	345	13.92
BCW	6 Color TBNK + Truc T03	BCW124	63	Male	879	67.08	744	56.77	111	8.47	182	13.86	235	17.94
BCW	6 Color TBNK + Truc T03	BCW125	37	Male	1877	69.85	845	31.45	983	36.57	287	10.7	504	18.76
BCW	6 Color TBNK + Truc T03	BCW126	51	Female	1714	72.84	1159	49.25	482	20.5	244	10.39	381	16.18
BCW	6 Color TBNK + Truc T03	BCW127	46	Female	1198	69.39	738	42.78	418	24.22	360	20.84	162	9.38
BCW	6 Color TBNK + Truc T03	BCW128	34	Male	1127	73.69	589	38.54	467	30.53	152	9.92	247	16.18
BCW	6 Color TBNK + Truc T03	BCW129	79	Male	607	61.88	478	48.77	131	13.37	68	6.92	298	30.36
BCW	6 Color TBNK + Truc T03	BCW130	60	Female	1054	56.61	741	39.79	316	16.96	193	10.37	602	32.32
BCW	6 Color TBNK + Truc T03	BCW131	65	Female	1456	67.11	838	38.61	579	26.7	361	16.63	314	14.47
BCW	6 Color TBNK + Truc T03	BCW132	50	Female	1568	77.17	863	42.46	591	29.07	171	8.4	287	14.11
BCW	6 Color TBNK + Truc T03	BCW133	45	Male	1274	73.2	849	48.8	379	21.8	181	10.4	278	16
BCW	6 Color TBNK + Truc T03	BCW134	47	Female	2307	75.16	1381	44.99	951	30.96	338	11.01	404	13.17
BCW	6 Color TBNK + Truc T03	BCW135	42	Male	1263	67.18	763	40.58	473	25.17	403	21.45	207	11.02
BCW	6 Color TBNK + Truc T03	BCW136	45	Male	1101	59.6	665	35.98	430	23.26	263	14.23	447	24.17

## Sheet: IMK REF
S7 File. Reference intervals dataset LCN# - 02843/ 23-20443-00
SITEID	ASYNAM	SPECID	AGE	GENDER	LYRIC CD3_ABS_IMKCD4	LYRIC CD3_PCT_IMKCD4	LYRIC CD3_ABS_AVG	LYRIC CD3_PCT_AVG	LYRIC CD4_ABS	LYRIC CD4_PCT	LYRIC CD8_ABS	LYRIC CD8_PCT	LYRIC CD3_ABS_IMKCD19	LYRIC CD3_PCT_IMKCD19	LYRIC CD19_ABS	LYRIC CD19_PCT	LYRIC CD16CD56_ABS	LYRIC CD16CD56_PCT
BCW	4 Color TBNK + Truc T03	BCW001	61	Female	2138	80.49	2171	80.34	1664	60.53	547	19.89	2205	80.19	250	9.43	253	9.53
BCW	4 Color TBNK + Truc T03	BCW004	40	Female	1847	81.48	1812	81.06	1427	64.72	340	15.44	1778	80.64	197	8.68	209	9.2
BCW	4 Color TBNK + Truc T03	BCW005	25	Female	1751	72.24	1728	71.16	1027	42.23	590	24.27	1704	70.08	285	11.74	371	15.32
BCW	4 Color TBNK + Truc T03	BCW006	24	Male	1492	72.71	1449	71.6	855	42.91	460	23.08	1405	70.48	264	12.88	271	13.19
BCW	4 Color TBNK + Truc T03	BCW007	30	Female	1561	82.59	1563	81.23	1012	51.66	489	24.93	1565	79.87	202	10.67	106	5.63
BCW	4 Color TBNK + Truc T03	BCW008	31	Female	1790	79.36	1813	79.41	1275	55.18	511	22.11	1836	79.45	195	8.63	239	10.59
BCW	4 Color TBNK + Truc T03	BCW009	27	Female	2641	80.68	2699	80.46	1416	41.21	1180	34.35	2756	80.24	281	8.59	306	9.36
BCW	4 Color TBNK + Truc T03	BCW010	25	Male	1472	73.72	1513	73.97	1079	51.51	369	17.61	1554	74.21	318	15.91	201	10.09
BCW	4 Color TBNK + Truc T03	BCW011	42	Male	1293	74.85	1336	73.54	916	47.96	462	24.22	1379	72.22	247	14.27	176	10.16
BCW	4 Color TBNK + Truc T03	BCW013	33	Male	1758	65.34	1768	65.15	1196	43.7	548	20.03	1778	64.97	367	13.63	540	20.07
BCW	4 Color TBNK + Truc T03	BCW014	42	Female	1476	70.26	1429	70.74	1026	52.89	342	17.64	1382	71.22	420	20	182	8.68
BCW	4 Color TBNK + Truc T03	BCW015	66	Female	1428	74.99	1453	75.82	963	49.96	430	22.29	1478	76.65	327	17.2	134	7.03
BCW	4 Color TBNK + Truc T03	BCW016	32	Female	2036	77.52	2079	77.52	1576	57.56	523	19.09	2122	77.52	194	7.38	376	14.31
BCW	4 Color TBNK + Truc T03	BCW017	74	Female	1697	71.31	1633	71.04	1343	60.58	215	9.71	1569	70.77	361	15.18	311	13.06
BCW	4 Color TBNK + Truc T03	BCW018	34	Male	855	64.09	855	65.16	474	36.68	353	27.36	856	66.23	274	20.51	183	13.7
BCW	4 Color TBNK + Truc T03	BCW019	61	Male	1270	62.89	1234	63.22	896	47.56	295	15.68	1197	63.56	402	19.91	330	16.33
BCW	4 Color TBNK + Truc T03	BCW020	59	Female	2227	77	2246	76.74	1835	61.95	470	15.88	2265	76.48	375	12.96	274	9.47
BCW	4 Color TBNK + Truc T03	BCW021	37	Female	1725	70.5	1737	71.05	1460	59.81	349	14.29	1748	71.6	468	19.14	214	8.74
BCW	4 Color TBNK + Truc T03	BCW022	34	Male	1587	71.15	1580	71.93	1089	50.37	455	21.04	1573	72.7	425	19.05	198	8.86
BCW	4 Color TBNK + Truc T03	BCW023	23	Male	2121	68.93	2160	68.35	1195	36.83	991	30.55	2198	67.76	286	9.28	617	20.04
BCW	4 Color TBNK + Truc T03	BCW024	23	Female	1592	73.67	1613	74.35	1139	52.32	452	20.75	1633	75.04	374	17.32	179	8.27
BCW	4 Color TBNK + Truc T03	BCW025	28	Female	1162	67.9	1153	68.29	771	46.25	335	20.09	1145	68.69	305	17.8	227	13.27
BCW	4 Color TBNK + Truc T03	BCW026	31	Male	1153	79.56	1158	79.11	663	44.84	479	32.4	1163	78.66	102	7.06	179	12.32
BCW	4 Color TBNK + Truc T03	BCW027	36	Female	1591	72.06	1586	70.92	913	40.31	571	25.22	1581	69.78	400	18.14	199	9.01
BCW	4 Color TBNK + Truc T03	BCW028	45	Female	1987	81.35	2048	80.99	1523	58.26	531	20.31	2109	80.64	308	12.62	134	5.49
BCW	4 Color TBNK + Truc T03	BCW029	55	Female	1777	76.4	1722	75.87	1098	49.66	583	26.37	1666	75.34	286	12.28	252	10.83
BCW	4 Color TBNK + Truc T03	BCW030	45	Male	1564	67.73	1533	67.32	1125	50.1	361	16.09	1503	66.91	475	20.59	253	10.96
BCW	4 Color TBNK + Truc T03	BCW031	39	Male	2430	85.47	2543	85.18	1747	55.86	848	27.1	2655	84.9	207	7.27	194	6.81
BCW	4 Color TBNK + Truc T03	BCW032	27	Female	1181	74.34	1156	72.94	742	47	306	19.4	1130	71.54	180	11.32	212	13.36
BCW	4 Color TBNK + Truc T03	BCW033	57	Male	3353	82.14	3357	82.13	1407	34.38	2141	52.31	3361	82.12	379	9.29	337	8.25
BCW	4 Color TBNK + Truc T03	BCW034	33	Female	2013	54.99	1956	55.42	1349	39.63	638	18.76	1900	55.84	276	7.54	1316	35.96
BCW	4 Color TBNK + Truc T03	BCW035	40	Female	1925	81.7	1963	82.15	1088	44.9	922	38.07	2001	82.6	264	11.18	148	6.27
BCW	4 Color TBNK + Truc T03	BCW036	76	Male	905	73.69	939	74.95	838	65.66	115	8.99	973	76.21	43	3.53	220	17.9
BCW	4 Color TBNK + Truc T03	BCW037	44	Male	1697	73.84	1785	72.34	1060	40.12	793	30.01	1872	70.85	234	10.19	324	14.1
BCW	4 Color TBNK + Truc T03	BCW038	35	Male	1139	60.22	1173	60.18	700	34.91	480	23.91	1207	60.14	290	15.34	443	23.44
BCW	4 Color TBNK + Truc T03	BCW039	31	Female	984	77.46	1017	78.51	835	63.22	200	15.17	1051	79.57	137	10.76	139	10.98
BCW	4 Color TBNK + Truc T03	BCW040	51	Male	764	66.68	771	67.44	407	35.66	360	31.52	779	68.2	186	16.22	183	15.95
BCW	4 Color TBNK + Truc T03	BCW041	59	Female	1745	68.95	1835	68.43	1165	41.09	755	26.65	1925	67.9	306	12.08	452	17.87
BCW	4 Color TBNK + Truc T03	BCW042	35	Female	1945	83.73	1995	83.08	997	40.18	929	37.42	2045	82.43	271	11.65	91	3.92
BCW	4 Color TBNK + Truc T03	BCW043	25	Male	1481	70.94	1499	71.49	1015	48.21	397	18.88	1516	72.04	347	16.64	242	11.58
BCW	4 Color TBNK + Truc T03	BCW044	39	Female	937	71.32	936	70.85	549	41.3	318	23.91	935	70.37	210	16	150	11.44
BCW	4 Color TBNK + Truc T03	BCW045	28	Male	836	59.68	875	58.71	514	32.48	353	22.33	914	57.74	343	24.46	199	14.18
BCW	4 Color TBNK + Truc T03	BCW046	43	Male	1343	57.96	1349	58.02	688	29.45	646	27.65	1356	58.07	532	22.96	422	18.2
BCW	4 Color TBNK + Truc T03	BCW047	50	Female	1715	75.64	1668	75.91	1256	59.02	350	16.45	1622	76.19	254	11.19	277	12.22
BCW	4 Color TBNK + Truc T03	BCW048	25	Male	1840	81.86	1790	82.2	1037	49.17	646	30.61	1741	82.54	256	11.37	138	6.13
BCW	4 Color TBNK + Truc T03	BCW050	36	Female	1702	69.93	1694	69.65	655	26.95	948	38.99	1686	69.37	598	24.57	110	4.54
BCW	4 Color TBNK + Truc T03	BCW051	29	Male	1416	72.89	1408	72.94	899	46.86	487	25.37	1400	72.99	162	8.33	325	16.74
BCW	4 Color TBNK + Truc T03	BCW052	37	Female	2206	79.51	2159	78.61	1380	50.74	629	23.14	2113	77.71	319	11.51	235	8.46
BCW	4 Color TBNK + Truc T03	BCW053	38	Female	1789	81.41	1864	81.26	1508	63.08	380	15.88	1939	81.11	268	12.18	132	6.02
BCW	4 Color TBNK + Truc T03	BCW054	28	Male	1992	73.99	2024	73.56	1102	39.23	827	29.44	2055	73.13	468	17.4	206	7.65
BCW	4 Color TBNK + Truc T03	BCW055	25	Female	1521	69.19	1516	69.83	907	42.27	477	22.23	1511	70.46	425	19.32	230	10.45
BCW	4 Color TBNK + Truc T03	BCW056	38	Female	2189	71.57	2189	71.17	1491	48.22	685	22.16	2189	70.78	535	17.48	313	10.25
BCW	4 Color TBNK + Truc T03	BCW057	28	Female	1507	67.09	1568	67.16	1168	48.17	405	16.7	1630	67.23	336	14.95	293	13.06
BCW	4 Color TBNK + Truc T03	BCW058	32	Female	1746	67.1	1761	66.92	1237	46.48	537	20.17	1777	66.75	588	22.59	237	9.09
BCW	4 Color TBNK + Truc T03	BCW059	46	Male	1451	78.71	1414	78.51	961	54.66	414	23.57	1376	78.3	202	10.96	174	9.45
BCW	4 Color TBNK + Truc T03	BCW060	56	Female	1087	64.95	1047	64.37	760	48.21	214	13.55	1006	63.8	384	22.93	178	10.66
BCW	4 Color TBNK + Truc T03	BCW061	45	Female	1366	71.21	1368	70.27	1038	52.55	325	16.43	1370	69.33	401	20.9	134	6.99
BCW	4 Color TBNK + Truc T03	BCW062	32	Male	1367	81.18	1367	80.73	794	46.65	467	27.45	1366	80.28	203	12.03	104	6.2
BCW	4 Color TBNK + Truc T03	BCW063	43	Male	1524	76.28	1457	76.32	1085	59.56	288	15.81	1391	76.37	250	12.5	212	10.62
BCW	4 Color TBNK + Truc T03	BCW064	49	Male	1413	73.23	1409	74.26	935	50.08	477	25.57	1405	75.3	268	13.91	230	11.9
BCW	4 Color TBNK + Truc T03	BCW065	27	Male	1210	78.79	1231	78.38	783	48.76	403	25.1	1253	77.98	108	7.06	201	13.08
BCW	4 Color TBNK + Truc T03	BCW066	20	Male	1677	68.37	1701	68.75	913	36.58	603	24.15	1725	69.13	396	16.14	369	15.04
BCW	4 Color TBNK + Truc T03	BCW067	55	Male	883	73.88	878	73.6	496	41.65	333	27.96	873	73.32	109	9.12	188	15.72
BCW	4 Color TBNK + Truc T03	BCW068	58	Male	1744	63.86	1663	63.28	1160	46	401	15.9	1582	62.7	338	12.36	621	22.75
BCW	4 Color TBNK + Truc T03	BCW069	29	Male	866	75.18	898	75.55	566	46.14	353	28.78	930	75.91	192	16.69	81	7.07
BCW	4 Color TBNK + Truc T03	BCW070	19	Female	1483	80.13	1535	79.76	1121	56.08	433	21.64	1587	79.39	230	12.44	125	6.76
BCW	4 Color TBNK + Truc T03	BCW071	21	Female	1464	74.13	1523	73.57	1051	48.52	448	20.68	1582	73	415	20.99	92	4.64
BCW	4 Color TBNK + Truc T03	BCW072	65	Male	1437	57.97	1511	58.24	1380	50.98	185	6.82	1584	58.51	600	24.21	424	17.11
BCW	4 Color TBNK + Truc T03	BCW073	41	Male	1712	73.58	1669	73.91	982	44.83	584	26.65	1625	74.24	358	15.37	240	10.3
BCW	4 Color TBNK + Truc T03	BCW074	47	Male	930	56.99	921	56.86	607	37.7	283	17.59	913	56.74	316	19.36	354	21.68
BCW	4 Color TBNK + Truc T03	BCW075	31	Male	1116	64.79	1130	64.61	633	35.64	405	22.8	1144	64.43	372	21.6	210	12.19
BCW	4 Color TBNK + Truc T03	BCW076	26	Female	1746	79.57	1758	79.59	1036	46.6	580	26.08	1770	79.61	271	12.36	156	7.1
BCW	4 Color TBNK + Truc T03	BCW077	20	Female	2747	79.91	2775	79.6	1458	41.23	1097	31.04	2803	79.28	463	13.47	206	6.01
BCW	4 Color TBNK + Truc T03	BCW078	24	Male	1369	67.18	1389	68.19	667	32.8	582	28.59	1408	69.2	138	6.79	508	24.95
BCW	4 Color TBNK + Truc T03	BCW079	20	Male	1869	78.6	1783	78.19	934	42.84	624	28.61	1696	77.78	247	10.37	243	10.21
BCW	4 Color TBNK + Truc T03	BCW080	65	Male	1163	53.28	1192	52.43	1036	43.73	169	7.15	1222	51.58	315	14.44	682	31.24
BCW	4 Color TBNK + Truc T03	BCW081	60	Male	1459	60.62	1430	60.26	910	38.93	451	19.28	1400	59.9	346	14.36	582	24.19
BCW	4 Color TBNK + Truc T03	BCW082	55	Male	1010	54.87	994	55.14	662	37.47	309	17.48	978	55.41	392	21.33	422	22.92
BCW	4 Color TBNK + Truc T03	BCW083	40	Male	1378	73.97	1445	74.62	1143	56.89	361	17.94	1513	75.27	310	16.62	163	8.73
BCW	4 Color TBNK + Truc T03	BCW084	54	Male	1498	89.96	1431	89.44	969	63.19	362	23.58	1364	88.93	21	1.24	139	8.32
BCW	4 Color TBNK + Truc T03	BCW085	51	Female	1247	66.14	1271	67.63	853	45.49	411	21.95	1296	69.11	205	10.89	402	21.31
BCW	4 Color TBNK + Truc T03	BCW086	52	Female	1256	80.35	1268	80.55	969	61.16	296	18.7	1280	80.76	187	11.94	106	6.79
BCW	4 Color TBNK + Truc T03	BCW087	52	Male	1267	62.5	1266	62.71	924	45.95	341	16.96	1265	62.91	137	6.76	601	29.65
BCW	4 Color TBNK + Truc T03	BCW088	54	Male	1016	75.29	1012	75.58	594	44.65	389	29.23	1009	75.88	177	13.13	144	10.7
BCW	4 Color TBNK + Truc T03	BCW089	50	Female	2013	76.31	2027	75.23	1593	57.91	445	16.18	2040	74.16	348	13.21	265	10.05
BCW	4 Color TBNK + Truc T03	BCW090	47	Female	1913	76.26	1859	75.85	1220	51.02	570	23.84	1804	75.44	322	12.84	257	10.26
BCW	4 Color TBNK + Truc T03	BCW091	59	Female	1439	75.6	1453	74.79	1195	60.31	264	13.32	1466	73.98	220	11.54	227	11.94
BCW	4 Color TBNK + Truc T03	BCW092	60	Female	1847	79.39	1834	79.45	1099	47.96	667	29.12	1822	79.51	232	9.96	217	9.35
BCW	4 Color TBNK + Truc T03	BCW093	48	Female	1253	70.27	1261	69.84	996	54.51	235	12.85	1268	69.42	342	19.2	164	9.17
BCW	4 Color TBNK + Truc T03	BCW094	44	Female	1810	78.73	1863	78.04	1454	58.7	439	17.71	1915	77.35	310	13.46	163	7.1
BCW	4 Color TBNK + Truc T03	BCW095	50	Male	2626	72.96	2547	73.37	1711	51.15	732	21.88	2468	73.78	509	14.14	433	12.03
BCW	4 Color TBNK + Truc T03	BCW096	26	Male	1241	70.39	1205	70.2	684	40.98	389	23.28	1169	70.01	318	18.01	169	9.58
BCW	4 Color TBNK + Truc T03	BCW098	32	Male	1194	58.36	1214	58.45	881	41.82	338	16.04	1234	58.54	436	21.32	394	19.28
BCW	4 Color TBNK + Truc T03	BCW100	60	Female	1424	59.59	1373	60.15	930	42.73	374	17.21	1321	60.7	326	13.63	608	25.43
BCW	4 Color TBNK + Truc T03	BCW101	47	Female	2413	76.23	2513	75.62	1588	45.59	981	28.17	2612	75.02	430	13.58	312	9.86
BCW	4 Color TBNK + Truc T03	BCW102	20	Male	2172	64.6	2172	63.92	1068	31.11	866	25.21	2172	63.24	551	16.4	603	17.94
BCW	4 Color TBNK + Truc T03	BCW103	59	Male	843	61.85	827	61.49	642	48.38	168	12.63	812	61.14	146	10.68	339	24.85
BCW	4 Color TBNK + Truc T03	BCW104	23	Female	2056	81.51	2039	81.46	1027	41.38	921	37.11	2021	81.42	266	10.54	181	7.18
BCW	4 Color TBNK + Truc T03	BCW105	77	Female	840	71.57	819	72.23	574	52.47	218	19.91	798	72.9	91	7.73	230	19.57
BCW	4 Color TBNK + Truc T03	BCW106	80	Male	961	83.36	1006	82.5	422	32.78	655	50.83	1051	81.64	59	5.14	110	9.53
BCW	4 Color TBNK + Truc T03	BCW107	35	Female	1435	68.37	1370	68.51	883	46.4	396	20.84	1306	68.64	421	20.06	180	8.56
BCW	4 Color TBNK + Truc T03	BCW108	27	Female	2060	78.35	2089	78.11	970	35.66	1163	42.75	2118	77.87	204	7.76	347	13.2
BCW	4 Color TBNK + Truc T03	BCW109	61	Male	1274	75.57	1336	75	698	37.16	638	33.97	1399	74.43	200	11.86	205	12.14
BCW	4 Color TBNK + Truc T03	BCW110	67	Female	1116	70.63	1131	70.63	916	56.52	200	12.32	1145	70.64	200	12.67	256	16.22
BCW	4 Color TBNK + Truc T03	BCW111	56	Female	1162	70.37	1179	69.73	619	35.76	556	32.14	1195	69.08	279	16.87	199	12.08
BCW	4 Color TBNK + Truc T03	BCW112	21	Male	1305	73.24	1363	73.15	644	33.07	607	31.2	1422	73.05	259	14.56	207	11.65
BCW	4 Color TBNK + Truc T03	BCW113	38	Male	1884	71.55	1965	71.5	1523	53.19	446	15.57	2047	71.46	442	16.77	298	11.32
BCW	4 Color TBNK + Truc T03	BCW114	31	Male	1319	72.52	1365	71.61	1044	52.3	328	16.46	1411	70.7	271	14.88	217	11.92
BCW	4 Color TBNK + Truc T03	BCW115	21	Male	1729	68.66	1726	67.51	980	37.71	670	25.78	1724	66.36	399	15.87	368	14.61
BCW	4 Color TBNK + Truc T03	BCW116	29	Female	2646	80.49	2529	80.35	1210	40.25	975	32.43	2412	80.22	444	13.51	179	5.46
BCW	4 Color TBNK + Truc T03	BCW117	28	Female	1538	76.99	1547	77.19	776	38.61	660	32.87	1555	77.4	207	10.34	239	11.95
BCW	4 Color TBNK + Truc T03	BCW118	57	Female	1603	74.09	1646	74.55	1126	50.02	616	27.37	1689	75.01	234	10.84	311	14.39
BCW	4 Color TBNK + Truc T03	BCW119	52	Male	927	57.37	885	57.76	678	46.79	154	10.61	843	58.14	245	15.14	400	24.73
BCW	4 Color TBNK + Truc T03	BCW120	33	Male	1918	71.55	1992	71.44	1056	36.45	971	33.54	2066	71.33	284	10.61	452	16.87
BCW	4 Color TBNK + Truc T03	BCW121	55	Female	1212	65.49	1181	65.64	629	36.04	474	27.13	1149	65.79	238	12.87	386	20.87
BCW	4 Color TBNK + Truc T03	BCW122	34	Male	1441	76.32	1456	75.81	905	46.34	509	26.08	1470	75.31	335	17.75	102	5.42
BCW	4 Color TBNK + Truc T03	BCW123	46	Female	2208	81.17	2249	80.5	1735	60.48	476	16.6	2290	79.83	126	4.62	369	13.57
BCW	4 Color TBNK + Truc T03	BCW124	63	Male	860	65.24	859	65.27	721	54.84	117	8.91	858	65.31	185	14	255	19.36
BCW	4 Color TBNK + Truc T03	BCW125	37	Male	1766	70.6	1837	70.34	883	32.42	991	36.4	1908	70.09	265	10.6	444	17.74
BCW	4 Color TBNK + Truc T03	BCW126	51	Female	1665	73.17	1673	72.04	1133	47.78	485	20.44	1682	70.91	263	11.54	336	14.77
BCW	4 Color TBNK + Truc T03	BCW127	46	Female	1308	68.89	1280	69.38	782	43.66	436	24.34	1252	69.87	369	19.42	202	10.64
BCW	4 Color TBNK + Truc T03	BCW128	34	Male	1231	73.88	1174	73.92	596	39.48	473	31.32	1117	73.96	166	9.97	256	15.35
BCW	4 Color TBNK + Truc T03	BCW129	79	Male	620	63.03	613	62.39	488	49.66	117	11.94	606	61.76	60	6.12	286	29.07
BCW	4 Color TBNK + Truc T03	BCW130	60	Female	1071	56.65	1095	57.21	794	40.98	341	17.61	1119	57.76	189	10.02	608	32.15
BCW	4 Color TBNK + Truc T03	BCW131	65	Female	1493	67.5	1482	67.57	880	40.44	573	26.32	1472	67.64	343	15.52	319	14.44
BCW	4 Color TBNK + Truc T03	BCW132	50	Female	1661	76.52	1643	77.76	937	45.53	609	29.59	1625	79	183	8.44	310	14.28
BCW	4 Color TBNK + Truc T03	BCW133	45	Male	1323	72.15	1261	73.08	818	50.48	352	21.73	1200	74	190	10.38	296	16.16
BCW	4 Color TBNK + Truc T03	BCW134	47	Female	2356	76.72	2251	75.95	1322	46.28	867	30.35	2147	75.17	320	10.43	371	12.08
BCW	4 Color TBNK + Truc T03	BCW135	42	Male	1327	67.16	1324	67.09	796	40.35	517	26.18	1322	67.01	406	20.54	226	11.42
BCW	4 Color TBNK + Truc T03	BCW136	45	Male	1117	59.2	1153	59.07	712	35.35	475	23.55	1188	58.94	269	14.23	466	24.69
